# Supplementary material for: Novel CDKL5 targets identified in human iPSC-derived neurons
Source: Cell Mol Life Sci. 2024 Aug 13;81(1):347. doi: 10.1007/s00018-024-05389-8 (PMC11335273; doi:10.1007/s00018-024-05389-8)
Supplement: Supplementary file 2 — Supplementary file2 (TXT 1459 KB) [file 18_2024_5389_MOESM2_ESM.txt]

	logFC	logCPM	LR	PValue	FDR
LIN28A	-6.22743076525102	4.06834788632108	88.7960423033719	4.37690732937718e-21	6.65202375918744e-17
RP11-276H19.2	-7.24548918243427	4.03863569746265	72.6050994019504	1.58369331327249e-17	1.20344854875577e-13
COL2A1	-5.90036953784901	6.34654923377792	70.5491629159825	4.48938031382912e-17	2.27432006698583e-13
RARRES2	-4.40061649429336	4.3849594255652	62.095397543724	3.27215281553181e-15	1.24325446226131e-11
PRND	-7.87259086628616	4.1184722270255	60.6918761446709	6.67450184755621e-15	2.02878158158318e-11
PRTG	-2.76063352210319	6.27026330734637	58.7347979678873	1.80422177598002e-14	4.57009375855739e-11
LINC00649	-5.65621569723556	3.45759606423808	55.6661878901676	8.58828027114014e-14	1.86463833658268e-10
AJAP1	3.55771020605438	3.60960449859711	51.3951296629911	7.55256764616354e-13	1.43479903857992e-09
LINC01139	-7.248403119335	2.77776066426491	50.3261319349785	1.30204118045621e-12	2.19871354006372e-09
CLIC6	-8.66340866091724	5.02016620892545	48.123032319408	4.00296692923335e-12	6.08370913904884e-09
TPPP3	-5.24924977286739	5.24742315154923	47.6143561465861	5.18871141456551e-12	7.16891237077878e-09
RP11-408B11.2	-9.62306130260315	2.25796858364706	42.3779591525317	7.52331109659299e-11	9.52827350383502e-08
RP11-20D14.6	-6.99052336968211	2.43148660274521	41.1474133930001	1.41169955277292e-10	1.65038536946484e-07
HOXA2	-8.65589515908649	1.36334245494436	40.2803709887139	2.20008397132238e-10	2.38834829972553e-07
RASGEF1B	2.08490172387026	4.87035885188834	40.0481990474974	2.47773067620415e-10	2.51043672113005e-07
PCDHGB6	1.89923208975759	7.10472286209458	37.8234065248905	7.74469502790544e-10	7.31641960668693e-07
TRIM71	-2.39312822450069	5.05755994843109	37.7157966135917	8.18391454886682e-10	7.31641960668693e-07
SLC4A5	-4.98921758360994	3.99771486221181	35.411038956289	2.66969511131972e-09	2.22192063517479e-06
BCAN	5.29178396700116	5.17648960903684	35.3337493268455	2.7777662895329e-09	2.22192063517479e-06
SEC14L6	-9.06097841092931	1.73299044631124	34.4149367641867	4.45292807206109e-09	3.38378004195923e-06
AC132807.2	-8.33248013312926	1.07291841432868	34.0820420843122	5.28366398937692e-09	3.6557398868049e-06
SHISA6	3.53281493187562	2.88869852002937	34.0790117713866	5.2918987702137e-09	3.6557398868049e-06
SERPINF1	-4.63366741786667	4.81451635636822	33.5038653553264	7.11225055003412e-09	4.69965147214863e-06
ALPL	-3.02107695781998	4.45426287712569	33.1514345350374	8.52534550424824e-09	5.30537720181485e-06
CRABP1	-2.28283981228359	8.16876797020105	33.1059561431565	8.72709764741225e-09	5.30537720181485e-06
KCNJ13	-6.94244812708461	3.18746312923955	32.8808597646507	9.79832387336877e-09	5.72749716259456e-06
TTR	-7.99000464345057	7.47180008732021	32.1036262127662	1.46164241660215e-08	8.22742275834057e-06
FKBP5	-2.69976398050876	5.1233831036469	31.6235763863228	1.87143710379924e-08	1.01578932512646e-05
CPS1	-2.46281108123192	5.66921139981182	31.3298174560882	2.17710158223464e-08	1.12763180817652e-05
GRM3	2.40906219860353	5.27911521093675	31.2867976265769	2.22588197429237e-08	1.12763180817652e-05
VGF	2.11846730499874	4.32577381434446	31.1528051210366	2.38494470964943e-08	1.16923837733071e-05
B3GAT2	2.39067885976722	3.40549357009838	30.7113527932823	2.99408132165587e-08	1.37262470953476e-05
CRIP1	-5.00978555920603	4.86257392543978	30.645787468245	3.09698257015461e-08	1.37262470953476e-05
ARHGAP25	-4.4368786897399	1.81467256349337	30.6261924967418	3.12841803596176e-08	1.37262470953476e-05
FIRRE	-4.66303483493963	1.59695229143402	30.6060500965704	3.1610649318145e-08	1.37262470953476e-05
C3orf67	-4.99670586200849	1.41248200819113	30.2486825811525	3.80049305925343e-08	1.60444148651482e-05
HMHA1	-4.39812563892173	3.40654369239956	30.1626598697996	3.97285309762499e-08	1.63187625345147e-05
OTX2	-5.55592818439481	4.81909896272597	30.0887180406327	4.12725334112563e-08	1.65068411259019e-05
VSNL1	4.06509721574357	2.42263462025988	29.9262651949799	4.48792022470102e-08	1.74890798910272e-05
TRPM3	-3.05431361674146	5.8303933822745	29.4969918320068	5.60035576281412e-08	2.12785517208123e-05
PTPRC	-6.60356722496666	3.3510598559298	29.3565633498168	6.02122378647839e-08	2.23196485626582e-05
ROR2	-4.66094589441227	2.85042928758428	29.2911885309656	6.22782451261543e-08	2.2535827843507e-05
PMP2	4.76638603920115	3.63807215506847	29.1280859619431	6.77477076521074e-08	2.39448758348076e-05
GAD1	3.57406737054862	3.38710474275562	28.9453448219304	7.44495162763354e-08	2.48456360436026e-05
FOLR1	-5.7682323462159	3.933187086381	28.9278249968697	7.51259388738597e-08	2.48456360436026e-05
DSC2	-3.41518393829233	2.94120658530948	28.9259000008963	7.52006354787289e-08	2.48456360436026e-05
FLNC	-2.73353600369272	6.81985008429993	28.5742990535263	9.0171113479222e-08	2.91578847373876e-05
SLC28A3	-8.23773189016721	0.986243532149313	28.50273167435	9.35663849072293e-08	2.96254566212515e-05
TCEAL2	2.23161645494411	4.34425834587783	28.2684787676079	1.05601680139709e-07	3.27537619339447e-05
HOTAIRM1	-7.96079911496259	0.74480391575429	28.1831295932306	1.10362328888615e-07	3.35457334889833e-05
GMNC	-9.06552945186379	1.73522352394204	28.0772101628454	1.16570523196083e-07	3.47380159124326e-05
RALYL	2.15167600497753	5.42378044338959	27.8766059919604	1.29303721792938e-07	3.77914993040205e-05
VRK2	-4.52601231291318	3.4214769152091	27.4981726552751	1.57243003651305e-07	4.46644498614191e-05
RP11-130F10.1	-4.46142610941812	1.41482079980976	27.4536485399393	1.60905024354691e-07	4.46644498614191e-05
CDC20B	-7.25676729324859	4.96306270843049	27.411503423011	1.64450091784396e-07	4.46644498614191e-05
NUDT16	-1.69105622103777	6.23948571992966	27.3843509483004	1.66775396787529e-07	4.46644498614191e-05
CDKL5	2.68924878286864	2.5554074169378	27.375808799799	1.67513728260356e-07	4.46644498614191e-05
SULF1	-3.64319611221619	7.043784345049	27.2693266413037	1.76997065909466e-07	4.63793346153805e-05
CASC9	-4.26876872169427	2.25845118572913	27.2166017735716	1.81890090765083e-07	4.68536542279278e-05
CPXM1	-1.99444476126372	5.73177452696726	26.5394539154045	2.58210437283532e-07	6.54047037639186e-05
ZNF185	-2.3662221160218	3.9231062712637	26.4632409995053	2.68600987735944e-07	6.69212756001784e-05
WNT3A	-7.3343709567346	3.74009215619851	26.3000624509972	2.92279224500509e-07	7.16461234509473e-05
CHL1	3.31899994247094	8.13412046054323	25.9691164972267	3.46923006261892e-07	8.36910452248926e-05
DLK1	-3.25464491397789	6.03599489152808	25.3154334480661	4.86798115396498e-07	0.000115599339965562
COL4A5	-2.78128006364032	6.48108407257831	25.2567303551398	5.01841454858776e-07	0.000117338252783749
HDC	-7.52812869061939	0.370057269873246	25.1413518275747	5.32780441761305e-07	0.00012094025327667
C11orf88	-6.92234205017809	3.33853528306411	25.1399710259535	5.33162058793056e-07	0.00012094025327667
PCDHGA3	-6.98929000886411	4.6315221953254	25.0497402240004	5.58702818624815e-07	0.000124870079962646
TEKT1	-5.55839023162582	3.91066836007952	24.9539920685324	5.87148281589868e-07	0.000129325791066708
PBX3	1.5241951411237	8.48919785828839	24.6944534458117	6.71772265627884e-07	0.000145851355614465
ID1	-1.82222983858238	6.01851732550687	24.4309962833571	7.70194891633229e-07	0.000164865098071011
SPHK1	-4.01649991625935	3.41211991031947	24.3833321309978	7.89488172335039e-07	0.000164884934714598
NUP62CL	-2.68345568593449	3.06081745692118	24.377247278628	7.91985803011295e-07	0.000164884934714598
FUCA2	-1.93309490710876	5.24195994240614	24.1646376301994	8.84413873928054e-07	0.000179282163089835
FAM183A	-4.49128468305245	3.31393731988717	24.1639442670395	8.84732348449639e-07	0.000179282163089835
MMP2	-2.12603081927304	5.36627887643083	24.0763452198056	9.25907421906964e-07	0.000185157118396606
LRRC3B	2.19983898897925	3.25044926132189	24.0061661870896	9.60276728839793e-07	0.000187875873659971
GABRA2	4.28829287095351	4.3975819134759	23.9982625076352	9.64226749932735e-07	0.000187875873659971
MXRA8	-4.38370329546473	4.89052051196214	23.9624291851921	9.82340559940193e-07	0.000188982428227482
GPM6A	2.28636081084835	8.68624994474951	23.7808602599837	1.07950582464436e-06	0.000205079119036811
SLC1A6	2.76514242584176	3.22890925457468	23.6671948115709	1.14518094647845e-06	0.00021486987684666
CMTM7	-3.31229911755447	2.0253595634537	23.5065212821987	1.24491087767364e-06	0.000229144583387269
SLC6A11	3.46416037912647	1.30765395410777	23.4898354781037	1.25575456231665e-06	0.000229144583387269
COL9A1	-2.83774987141983	3.08758124053652	23.4734549873821	1.26649197292608e-06	0.000229144583387269
POU5F1	-4.69157612222268	1.22817582668722	23.4346360125356	1.29230693030713e-06	0.000231064479138915
HK2	-1.7978765334253	5.47986455942959	23.3048001029385	1.38254536628654e-06	0.000244324703218871
FBXO17	-4.31094291428249	0.887534556389114	23.2623340005535	1.41341093404893e-06	0.000246908268685927
FAM216B	-5.15479670987973	3.78133705355343	23.154355245955	1.49504207738466e-06	0.000255945840836373
PRPH	-4.08637289511234	4.77175648369043	23.1494926264866	1.49882746640592e-06	0.000255945840836373
SLC39A12	-5.18637026185567	3.41726120496732	23.0609021883562	1.56950005222928e-06	0.000263405272385627
BEX5	2.84882709628977	4.32805789064297	23.0515253630097	1.57717329826898e-06	0.000263405272385627
EN1	2.75435867589532	0.752530952201283	23.0072596032252	1.6139080740915e-06	0.000264149736908834
CRTAC1	2.77656939498691	1.73079416706822	23.0043030343476	1.61639199450728e-06	0.000264149736908834
SOD3	-7.40261065003173	3.03500852167892	22.9515148305488	1.66139235015746e-06	0.000268615329124395
SOST	-6.93251429035542	4.26555549172857	22.8955391827985	1.71048351351309e-06	0.000273641351982862
PTGFR	-2.99150226097822	3.48390370696086	22.7452473183903	1.84961014392418e-06	0.000292816405909997
SPAG17	-5.75821141178197	2.88846120179607	22.5775502427082	2.01829308418256e-06	0.000314844828183508
GDF7	-5.19937808545544	4.09637911843415	22.5662613304771	2.03018773272692e-06	0.000314844828183508
CA2	-3.17772485360153	5.49345805478333	22.3948708639915	2.21966001744324e-06	0.000340751443889923
AC012065.7	-5.19172578487809	3.49808296817368	22.104926288358	2.5814642775123e-06	0.000392330940896319
RBPMS2	-3.23633432448304	3.13488555862441	22.0826368011139	2.61161334446154e-06	0.000392983164446797
RP11-295M3.4	-7.5315413707885	2.90022759300061	21.9076111111834	2.86096956760346e-06	0.000426284465572915
UTRN	-1.58990942873252	5.75604672265528	21.8640056196806	2.92672573540462e-06	0.000431848327443489
ANKRD66	-7.14570076551225	2.53853096057343	21.6854654849983	3.2121586712737e-06	0.00046940757198094
DIRC3	3.54411893852202	2.09054585159367	21.6500543162064	3.27200744723707e-06	0.0004735997065058
GSTA3	-9.12526190705436	1.78951095660527	21.6270638112243	3.31146168309025e-06	0.000474788628864204
TRIB2	1.575716609343	7.98077787565268	21.6043822713567	3.3508534676537e-06	0.000475946457957019
DRC1	-3.75182076936472	3.93767644757091	21.5458900380968	3.45462236921549e-06	0.000486142136734602
LHX9	-4.83887927828382	6.39659722479349	21.5092861606835	3.52119408861755e-06	0.000490964291365225
SLC2A12	-3.02348113801011	4.43813922552112	21.3379555255443	3.8503218740611e-06	0.000531974471290733
PLOD1	-1.76191605456149	5.53959983794136	21.3062277666633	3.91457676611032e-06	0.000534478017787887
IGF2BP1	-1.65778323078363	8.09794644322883	21.2944133091468	3.93877733861319e-06	0.000534478017787887
DNAAF1	-4.80517168372434	3.31525082972276	21.2746573089726	3.97958115894848e-06	0.00053523605711238
PCDH10	1.84525325263432	6.5797159969182	21.2499532107623	4.03120211123304e-06	0.000537349640684033
LINC00645	3.95147168059637	2.29912148937206	21.2252600578426	4.08347171128086e-06	0.000537349640684033
PYGM	-4.625739249907	3.11303844422635	21.2168793449072	4.1013658586227e-06	0.000537349640684033
WDR38	-5.97153419882122	2.24950629213694	21.1561713536772	4.23335824867143e-06	0.000549902381737679
SULT1C2	-4.52289572060155	0.981329267161973	21.0821607851963	4.40005382428725e-06	0.000566712017131506
RP11-129M6.1	-3.80570806943817	0.847506245481495	21.0585455619105	4.45461703731193e-06	0.000568918233050981
EML3	-3.08294899827523	2.24898558934631	20.9011382068432	4.83607152861202e-06	0.00061175778730729
AC098973.2	-4.72391674904286	0.402514625437393	20.8875281833122	4.87055482722609e-06	0.00061175778730729
SPON1	4.34548828222779	5.03225986473419	20.7930869577621	5.11673259410769e-06	0.0006374106718463
NANOG	-5.05543021595215	0.679319821056204	20.7617115280475	5.20125155503406e-06	0.000639201909942189
P4HA2	-1.81261248538403	4.30588776063315	20.7456353283734	5.24509900424174e-06	0.000639201909942189
CDCA7L	-1.9171357503666	5.27551891543411	20.7411909004542	5.25728640234068e-06	0.000639201909942189
HTR2C	-4.57193159881262	3.28884149359572	20.6713645670238	5.45253662950544e-06	0.000657679775358918
LHFPL3	3.41314723169919	2.72094342325962	20.59485614177	5.67483855613993e-06	0.000679103908474131
FAM179A	-7.76957812583601	0.573753128920988	20.4603984650592	6.08779000432337e-06	0.000722829941294583
GALNT5	-4.22592651306531	2.18618023691309	20.4280689828374	6.19149977516825e-06	0.000729445066534938
SPINK5	-4.31192129891175	1.95928748047834	20.4120996334496	6.24338035612485e-06	0.000729899189633735
SLC7A8	-2.53539223744822	5.12061016014557	20.1989027703165	6.97929561487578e-06	0.000809704845457116
CA14	-1.76550350288891	5.59649130053193	20.1514171916266	7.15472173925146e-06	0.000823768643887452
EPHX2	-1.99044956392139	3.77003822063908	20.0830139364285	7.41523418350417e-06	0.000847343827976665
RP11-731J8.2	5.11795983792933	1.42305894917908	20.048352055791	7.5508572412792e-06	0.000850229941817864
C1QL3	-3.62241616611436	1.56725305317461	20.0394127454547	7.58623658693241e-06	0.000850229941817864
CGNL1	-3.56405364968939	2.95396881580136	20.0338537032939	7.6083216270055e-06	0.000850229941817864
VWA5B1	-4.81076788981704	2.80246033725427	20.0083415759824	7.71050728477751e-06	0.000855359778934662
SYTL1	-4.40993170390636	0.883281949103489	19.9896077213165	7.78641972273294e-06	0.000857521789464458
PHYHIPL	1.63363377137794	6.49028456650723	19.8620495359431	8.32364079915572e-06	0.00091009131557963
PID1	2.42899967687416	4.53276371435613	19.7993999393719	8.6009674269351e-06	0.000933696449675427
NPTXR	2.3609463966244	6.2129497263703	19.6944189332913	9.08663557033031e-06	0.000979423314878582
STXBP6	3.148793476494	4.09579950504905	19.5121645452307	9.99610813691519e-06	0.00106986515116082
SLC16A3	-4.3539125418304	4.25131335404317	19.3193035614516	1.10582716542117e-05	0.00117527001818677
WNT1	-9.54886447796365	2.18405256767958	19.2901921844757	1.12281633968445e-05	0.00118503907850863
PRDM8	1.85034722171698	4.60468407211193	19.2133524819212	1.16892907006971e-05	0.00122519889702893
HRC	-3.53870431162841	2.56431582838275	19.1677340400718	1.19720024314154e-05	0.00124440537428479
ABCA4	-6.05084904749662	1.53390286671759	19.1575110306001	1.20362935925691e-05	0.00124440537428479
ADGB	-8.06626923752363	0.831445077939364	19.018803805187	1.29436612579299e-05	0.00132917407971635
CACNA1A	2.56783874920261	1.43678239484473	18.9655675184928	1.33098828187436e-05	0.00135760804751185
AJUBA	-1.93722857297871	5.68142106532075	18.8732051790398	1.39701229465918e-05	0.00140385478961031
VWA3B	-4.33818077553311	2.27342124570945	18.8716818904937	1.39812833307288e-05	0.00140385478961031
RBM47	-4.1106204049036	3.99763565862695	18.8636339637243	1.40403953165395e-05	0.00140385478961031
HPDL	-4.52784253799366	0.238723775466418	18.770354080622	1.47441292293555e-05	0.00146362075859242
GPR157	-3.43497810391856	1.12216094574945	18.75918405808	1.48307406779334e-05	0.00146362075859242
HOXB2	-9.33600896167943	1.98529310688184	18.7365385953019	1.50079031069904e-05	0.00146853644907933
PRDM6	-6.06690828246453	2.32464918664633	18.7281832729135	1.50738048464519e-05	0.00146853644907933
RP11-445F12.1	2.94195395676886	3.28645738914218	18.7092905565812	1.52238928308742e-05	0.00147371161301673
ODF3B	-3.64691888181062	2.13230459697487	18.6595928673747	1.56259091637093e-05	0.00150305422449401
B3GALT1	1.76792059629307	3.46329166674089	18.6451125910661	1.57450372680635e-05	0.00150429558691825
CPNE8	-3.38903914714317	0.963165336618296	18.6340365744739	1.58367741746888e-05	0.00150429558691825
ID3	-1.78709637812525	6.89984972094188	18.5182319524598	1.6828678334707e-05	0.00158858542441539
ERMP1	-1.69989221895779	4.29997087772971	18.4228455555539	1.76924047027163e-05	0.00165980967081409
KIF19	-4.83696670771811	2.42698286830258	18.3235573858904	1.86388052704866e-05	0.00173786848160034
GNAO1	1.22665037642003	7.35617922757947	18.2858176582476	1.90117311141109e-05	0.00176183103336743
P4HA1	-1.5936665904217	6.66361872300852	18.2665974412686	1.92045276098366e-05	0.00176891157948058
RP11-78F17.1	-7.34242813405646	0.217204044110463	18.25387535478	1.93332209514391e-05	0.00177003790373477
TRPV4	-5.22701526432117	0.961828716412462	18.2196566580904	1.96836839083365e-05	0.00179133310202933
WNT10B	-3.48034283373725	4.3608908232135	18.2074196185131	1.98105572778282e-05	0.00179214791374067
AC005356.1	-7.04371628281656	-0.0364399283190711	18.1576988295814	2.03345684155764e-05	0.00182866728272148
A2M-AS1	-4.40701843367595	0.873313031764855	18.113972235544	2.0806903239673e-05	0.00186013714962677
RP11-499F3.2	-6.89332874642242	-0.154884599298917	18.098473456018	2.09769539761734e-05	0.00186437278672447
LRRC71	-6.09526991698008	1.56751250095134	18.0177022727517	2.18860290023664e-05	0.00193385970219747
EDIL3	1.59979944272693	6.9853419956804	17.99423762476	2.21574678133726e-05	0.00194566984557859
ESRRG	3.71215287728628	4.83328406466744	17.9732232120866	2.24034321981661e-05	0.00194566984557859
PHACTR3	2.39812664828518	4.89747762818841	17.9636437117566	2.25164644889545e-05	0.00194566984557859
REEP1	1.96519420031536	6.95284238192562	17.9623499922896	2.25317734453107e-05	0.00194566984557859
ANKS1B	2.24245385390275	5.36142339809343	17.9482129605097	2.26997440831512e-05	0.0019491000597499
COL5A2	-2.6973687518589	6.63919714321801	17.8792389000238	2.35374871872585e-05	0.0020096782599548
RP11-356K23.1	-4.53202076447722	3.14377647167849	17.8676751014273	2.3680948602004e-05	0.00201063160253216
MMRN1	-3.81213562520953	6.45312312272794	17.8355303542513	2.40843713995441e-05	0.00203352375850151
RP11-834C11.4	-4.87999828036036	1.57365031556017	17.7974051447315	2.45718124066966e-05	0.00205662754484669
TTLL10	-4.51694507704159	0.22706692312953	17.79300919837	2.46286493724239e-05	0.00205662754484669
RP11-108M12.3	-6.65029192012885	-0.349734459822612	17.6972358639017	2.59002693482563e-05	0.00215099613964371
ARMC3	-3.41791664545232	4.14775148617927	17.6517562690987	2.65270211372902e-05	0.00217069337984879
DDN	-3.87470199561713	3.38726998719876	17.6432486338306	2.66459456016412e-05	0.00217069337984879
AC069277.2	-7.32160338569817	0.200195906092977	17.6401217017344	2.66897901168244e-05	0.00217069337984879
KC6	-4.03512355741476	3.58900067100818	17.6387707339755	2.67087552330388e-05	0.00217069337984879
RIBC2	-3.97461299284046	1.95994760521613	17.6143173689117	2.70543862760117e-05	0.00218708809905759
KDELC2	-3.00096345363321	3.06357124826906	17.5450258442567	2.80583823634886e-05	0.0022467925168317
COL4A6	-3.60236243761388	5.89076708962034	17.5429790228887	2.80886023291238e-05	0.0022467925168317
CLIC1	-1.537954008033	6.87586719255005	17.5035534907598	2.86771194241114e-05	0.00228185791103479
SNED1	-3.48411819670106	1.05349830470414	17.3932386580776	3.03905127010961e-05	0.00240559902099614
KCNE1	-4.602410983084	2.5386316960079	17.3821913776445	3.05676664985162e-05	0.00240708495048938
RAB11FIP1	-2.27380709666046	5.23202152271583	17.3245888111923	3.15083333595511e-05	0.00246836933195082
ISYNA1	-1.18016662526467	6.6645289743281	17.2953790021672	3.19964004776804e-05	0.0024937502279989
AC104809.3	-7.87331481893938	0.662507455818738	17.2596324739019	3.26040416856139e-05	0.00252814400784674
ZNF385D	1.81641585956261	3.45413037954637	17.2311281667243	3.30968766941973e-05	0.0025533316345097
CTD-2147F2.1	-4.44294765845946	0.25498076478807	17.1716732200975	3.41490746770179e-05	0.00262120018657231
ZMYND10	-3.66279785633419	4.55418160987864	17.1567199791433	3.4418958505407e-05	0.00262863985610641
ARID3A	-1.92437276764451	4.1914087153129	17.1167097975815	3.51516727023935e-05	0.00267117560865488
SERPING1	-1.89577895443658	4.93594187957552	17.0958558998384	3.55397690674675e-05	0.0026872308969521
LUZP2	2.99731580338683	4.93713314441015	17.0625039983922	3.61694289542436e-05	0.0027145908702114
BLCAP	1.74790130710295	8.45657682726336	17.0578151098972	3.62588463385257e-05	0.0027145908702114
IL5RA	-8.50177669096148	1.21879647462217	17.023456906059	3.6920874626518e-05	0.00275060515967559
CCDC19	-4.47256722176539	3.75520776019135	17.0061388528332	3.72591581567681e-05	0.00276158125677139
SNTG1	2.24230893229799	1.8072532170332	16.9969058419074	3.74407834277626e-05	0.00276158125677139
ESYT1	-1.35836534255719	6.39707854861175	16.9881761888372	3.76133254475376e-05	0.00276158125677139
CCDC42B	-7.9018592543469	0.68718164704849	16.9575525922012	3.82249470328272e-05	0.00278992140994279
ITGA5	-2.74996740853926	4.56802545751711	16.9479183716076	3.84194236969563e-05	0.00278992140994279
FAM218A	-3.18287854540999	1.12209187562663	16.9414752610312	3.85500392214756e-05	0.00278992140994279
EPHA4	1.51842354948918	6.40892708641496	16.8718550365202	3.99901820628548e-05	0.00288043027010079
PPP2R2B	1.44938155924735	6.61039553763277	16.8303537952224	4.08742689223124e-05	0.0029302223541571
LMO3	1.71737552093177	5.81359075266828	16.789328811534	4.17675221968576e-05	0.00298020094998986
TCTEX1D4	-7.90327261046503	0.688158447789808	16.7521458189033	4.25940663509611e-05	0.00302497486169115
DCDC2	-4.17706246160483	4.10868410549792	16.6542180703659	4.48504627544802e-05	0.00317040619973298
CDHR4	-7.90664094609467	0.690485595387512	16.528906272299	4.79140257361453e-05	0.00336949088376151
MAP3K19	-4.76097290107148	2.74525488047233	16.521156836472	4.81102462018849e-05	0.00336949088376151
IGFBP6	-5.24574733445706	2.70323174503466	16.3670670376266	5.21841134053441e-05	0.00362290887475519
TEK	-3.3337474464314	2.90814468159295	16.3662955740122	5.22053588348064e-05	0.00362290887475519
GCFC2	-2.1761043383371	3.50121445290766	16.3274251600062	5.32871518597196e-05	0.00368117333620008
KCTD8	3.50817521652162	2.07141096816125	16.3077263670343	5.3843962206919e-05	0.00370280786253736
CALML4	-2.97462926992387	2.96161466286338	16.2982131325281	5.41149567031905e-05	0.00370468068457247
SLC39A8	-3.48510605926356	2.52091923439378	16.2165125998315	5.64994860230898e-05	0.00383788584256897
APLNR	-4.89113291055639	1.27019991500608	16.2128695708402	5.66082394597407e-05	0.00383788584256897
RP11-122D10.1	-7.86598841656375	0.665890505508427	16.2058532923794	5.68182862599038e-05	0.00383788584256897
SLC6A1	2.00542102969081	4.36481657275325	16.1973625401656	5.70735229393912e-05	0.003838068148818
PIH1D3	-5.33042283622074	0.893218440850703	16.187683748035	5.73658794175059e-05	0.00384073407659583
AGPAT2	-2.64632012663165	2.76158863712105	16.1475832727458	5.85932836214878e-05	0.00390570493192707
SLC5A12	-7.59207235626323	0.419154066495198	16.1002401980588	6.00764159009492e-05	0.00398708021337391
SLC1A3	1.2130476075827	7.52105290120713	16.0907826166237	6.03771913134071e-05	0.00398777396393365
ENO1	-1.21744035100557	10.0503323391727	16.0834432501874	6.06116453262714e-05	0.00398777396393365
SCRN2	-1.72278175210695	3.95484982111935	16.0419257092235	6.19552573041139e-05	0.00405127392523428
CECR1	-2.28619057338983	3.72290266115508	16.0372043494658	6.21099371351221e-05	0.00405127392523428
GALNT12	-2.71082933634068	2.85884800655934	16.0242150183596	6.25374970359923e-05	0.00406173025620945
DUSP26	1.55462568039963	4.07775295268427	16.005501851106	6.31586739262973e-05	0.00408461926098667
SEC11C	1.86368563863243	6.57181237142142	15.9561930624892	6.48253456510249e-05	0.00416588195206147
NXPH1	2.07722568703349	3.41824264914672	15.9467103725284	6.51509035547325e-05	0.00416588195206147
GRAMD3	-4.39528851252666	3.6135228699196	15.9441953334913	6.5237524976354e-05	0.00416588195206147
DDX60	-2.86655198205181	1.39796725045298	15.884671909304	6.7321753135799e-05	0.0042809874650957
EVX1	-3.48400834340965	2.07109859498634	15.8529650377118	6.84591870944989e-05	0.00433517802275914
CRHR2	-3.68587790764691	0.361675089560117	15.8335654760818	6.91646273439031e-05	0.0043616763749902
B3GNT8	-3.26139130995589	1.25061662921823	15.8032097090102	7.02831780977265e-05	0.00439579165721371
MAFA	3.3027229184546	0.625465142030205	15.8031855624383	7.02840750561213e-05	0.00439579165721371
KCNQ3	1.420454466036	4.33656971048361	15.7925261525944	7.06811604622382e-05	0.00440250933075859
PMCH	-8.43324348681809	1.15642698376625	15.7523656915566	7.21975976519054e-05	0.00447860852699452
LHX5	2.9066000006586	5.53636499628148	15.7319189336037	7.29821862440615e-05	0.00450887506722458
NOVA1	1.70211406512836	7.18643618524907	15.7191154544429	7.34778461265266e-05	0.00452111864546944
CYP1B1	-5.03916570622957	6.88709263254551	15.6617697201629	7.57397504156284e-05	0.00464150293071258
LINC00648	-2.68015448758363	3.28683041512142	15.6345492779346	7.68378020699398e-05	0.00466830022709583
IGDCC3	-1.71586189304222	7.94408870585158	15.6339799834503	7.68609371435326e-05	0.00466830022709583
DUSP4	1.17636799197251	6.61659944398165	15.6281435565169	7.70985232926079e-05	0.00466830022709583
RP11-222A11.1	-2.54847512550395	2.59286116846791	15.5913708638461	7.86125331060679e-05	0.00474108443708738
NT5DC1	-1.55257758826639	4.4600645486446	15.5632682873573	7.97897105932352e-05	0.00479305937389719
SPOCK3	2.37722188207502	4.36957620972443	15.5533890423143	8.02077379587537e-05	0.0047992015806974
PRR29	-3.14972997150217	3.48668105352742	15.4396320272048	8.51829731545831e-05	0.00507092352810271
RIMBP2	2.08251198709356	3.2672555521748	15.4344632575681	8.54162668242068e-05	0.00507092352810271
LHX1	3.29346628144034	5.88634950370337	15.3369991967292	8.99376937340372e-05	0.00531857225435758
VCAM1	3.06851895707126	5.26401001964488	15.3294805556027	9.02963364503815e-05	0.00531908419136782
PRKAR2B	1.44532668221567	7.27532885803682	15.292018018563	9.21048814687001e-05	0.00540467177050697
APOBEC4	-7.27870027498173	0.154365110910021	15.2533270933959	9.40110034898834e-05	0.00549530473476634
SHOX2	5.48929256665448	6.28518704485953	15.2307992899642	9.51390777588696e-05	0.0055399375623728
RSPH10B	-4.05310484104177	1.34433348733254	15.1695525892323	9.82753345367952e-05	0.00567803957356197
ARMCX1	-1.40166959669014	5.22673394102898	15.1661340348711	9.84534228307556e-05	0.00567803957356197
HS6ST3	2.26079809939407	5.09936868469155	15.162720763918	9.86315599039584e-05	0.00567803957356197
DNER	1.04553563337403	8.26314201798713	15.1391456855148	9.98708216700614e-05	0.00572768584053431
RP11-227H15.5	-8.48121106733551	1.1992464545821	15.0983215401839	0.00010205398790006	0.00581440735536904
ACSF2	-2.66755498863361	3.59318961729362	15.0949723248122	0.00010223521273865	0.00581440735536904
MYO3A	-2.83057122057608	1.22956247722761	15.0890362688798	0.000102557206664597	0.00581440735536904
LRRC46	-3.62039605253068	3.70240281125505	15.0824942926237	0.000102913250335194	0.00581440735536904
C4orf47	-2.61894234006708	2.41962989874916	15.0732264065545	0.00010341978079303	0.00582138454997211
SEMA3B	-2.97289957148347	2.73608931069522	15.0547976446129	0.000104434460583635	0.0058568078669745
FABP7	2.35005869336777	6.88429973989536	15.0076302292656	0.000107077356252648	0.00598294728061672
COL18A1	-3.24746857254004	6.080591429714	14.9970443070291	0.000107679699073624	0.00599456434623055
PCSK1N	1.37779148272645	6.29372474095374	14.9848263774664	0.000108379144513301	0.00601148262158082
CLMN	-2.02509604046944	3.92304680650525	14.9760412601905	0.000108884894596071	0.00601757319298576
C11orf97	-5.02211923614319	0.628378391110114	14.9680102611937	0.000109349308917529	0.00602134346713264
CCDC170	-3.81220661239751	3.53464959304722	14.9482279005716	0.000110501799618292	0.00606283881082599
BARHL2	-3.96461246264222	2.35468563903879	14.9211251111733	0.000112100643875321	0.006128437358335
LRP2BP	-3.92755223738298	2.40926928610341	14.8886611270785	0.000114046436281291	0.00621162939041702
KIAA1324L	-1.19359697259568	6.17441832835475	14.8766317431852	0.000114776042468727	0.00621162939041702
SSPO	-2.87037581644069	1.52202548948259	14.8718943756335	0.000115064661091442	0.00621162939041702
D4S234E	1.56284869263718	8.07676415539006	14.8687400949237	0.000115257237011291	0.00621162939041702
SMIM5	-7.7676025280108	0.569257616849465	14.8543751854814	0.00011613835816384	0.00622964319558685
ERBB3	-5.23926713383462	2.3696677934656	14.8499479519897	0.000116411282244155	0.00622964319558685
QPRT	-1.67115018831774	5.14327041945467	14.8314668878798	0.000117557567858708	0.00626891198707594
GRIN3B	-3.56634242873067	0.624897361482047	14.7805187186767	0.000120776804366088	0.00640571576148027
FKBP10	-1.20147170412546	6.90428395838317	14.7775680184618	0.000120965944436428	0.00640571576148027
KIAA1751	-4.29166096540743	1.80185888825627	14.7663272725951	0.000121689212514093	0.00642164115204579
PRDM12	-3.31166402571094	3.88064151474752	14.697279559315	0.000126228479596548	0.00663759939591209
STK32B	2.04688839425065	3.7650844292331	14.6909195138622	0.000126655074668674	0.00663759939591209
FAM19A2	2.12547895907723	4.68142005110439	14.6657937013009	0.000128354609657535	0.00670355105695952
CAPSL	-3.87922515996276	2.99749238718435	14.580727240628	0.000134280905514718	0.0069522876345199
NAP1L3	1.58008300452227	7.13823593522561	14.5794368425104	0.000134372893100999	0.0069522876345199
IRAK1	-2.37047161558049	4.6409231732219	14.5755775182842	0.000134648388476351	0.0069522876345199
ENOSF1	-2.1908259832437	3.02460097649326	14.5714030177192	0.000134947022778219	0.0069522876345199
ETV1	1.20041098108819	4.96108908408615	14.4397237523832	0.000144717313007695	0.00743045176719916
PLEC	-1.36062452437214	7.37073317059528	14.4319741888825	0.000145314020760721	0.00743596797145263
NEK9	-1.62640851434767	6.49513110502678	14.4238417115675	0.000145942876727221	0.00744308671308829
GABRG1	3.5057138319245	0.987848015056503	14.4124894897948	0.000146825289367123	0.00745004180718342
ELMOD1	1.91504195934061	4.48447419936658	14.4094860053209	0.000147059648779775	0.00745004180718342
SEMA3C	-2.15174805843981	6.17487608832509	14.2690235472142	0.000158451136060026	0.0079765791094903
CHMP4C	-7.49442559238415	0.334648537043573	14.2684089070175	0.00015850288795013	0.0079765791094903
DMKN	-3.41082157785459	1.45908082220687	14.2458461507623	0.000160414470043671	0.00799712689168838
DERL3	-2.41374794964395	2.52732470684182	14.2424343717513	0.000160705539839715	0.00799712689168838
PTHLH	-3.81092211347713	1.50269738575107	14.2395982859124	0.000160947900196334	0.00799712689168838
C10orf107	-4.11587089228657	1.38921207075759	14.2388024210554	0.000161015977685001	0.00799712689168838
ATAT1	1.19276364670623	8.08921125922377	14.1951836963157	0.000164791771603636	0.00813674348624689
PCSK6	-3.03313705612923	2.50134501573668	14.1939732410836	0.000164897815091725	0.00813674348624689
SPP1	3.04824321296484	2.75824721941081	14.1811239582237	0.000166027738753728	0.00816598567501345
LINC00664	-3.21737376424108	0.670744093624478	14.1392930440494	0.000169760511432235	0.00829791200613638
BBOX1-AS1	-5.10060317760298	0.689826540573232	14.1388334487152	0.000169801989334676	0.00829791200613638
PLSCR1	-2.63426467277491	2.25195159438908	14.1203802331645	0.000171475828487183	0.00835285141457756
COL24A1	-3.35002849881725	2.55007643731711	14.0850547111707	0.000174726608591869	0.00848400957629145
STMND1	-7.7571671553391	0.559314792395829	14.0341082491487	0.000179524519310612	0.00868921542828878
BAIAP2L1	-2.79476541388029	0.929466880685041	14.0242624774657	0.000180466940870465	0.00870710021380739
B3GALT2	2.25258426099412	5.01506360600625	14.0079700157816	0.000182037388099026	0.00875507665926898
ADAMTS8	-3.22975783884874	3.04589651525592	13.9579904579682	0.000186941384183809	0.00896257147263574
PPP1R32	-3.15689572800668	3.07360399662675	13.9469418757811	0.000188043309687302	0.00898705100826295
TMEM2	-1.4023104906835	7.23567619006338	13.9333666254422	0.000189406194197013	0.00900371918884969
PKIA	1.59461304109263	8.54380213443671	13.9281759409226	0.000189929937776055	0.00900371918884969
PAQR5	-4.60369860798925	0.282040451053777	13.9197599029823	0.000190782223860226	0.00900371918884969
KDR	-2.61724948759529	2.41594786087386	13.9157934948088	0.000191185233848791	0.00900371918884969
MIR4500HG	2.99573864500382	1.89485933334913	13.9141329344229	0.000191354210948707	0.00900371918884969
XDH	-3.64043689228456	0.67927165983494	13.8394922042024	0.000199107013973689	0.00932307587791818
SLC12A7	-1.34289658386964	4.61828497419783	13.8370277955861	0.000199368315589118	0.00932307587791818
DLEC1	-4.76093412335797	1.14377969534381	13.7693381551818	0.000206682124483649	0.00962909601448723
TTC18	-3.28352704011301	3.04891482551539	13.764822725054	0.000207179523406851	0.00962909601448723
SERPINI1	2.72775948169421	5.22338711730184	13.7394271671574	0.000209999531261505	0.00972404620657463
PDGFC	-1.41078181487461	4.31096833824831	13.7262564230761	0.000211477252018615	0.00972404620657463
BCL2L12	-1.66992157385666	3.90487306078919	13.7213098839495	0.000212034942294769	0.00972404620657463
AC010148.1	-6.44299255670398	-0.509491428931532	13.7197034899172	0.000212216371381741	0.00972404620657463
SCG3	1.40160372979756	7.30291041318462	13.7178881183676	0.000212421591037161	0.00972404620657463
S100A10	-2.78010727053607	3.77678153454347	13.696035661958	0.000214907660617173	0.00980059806956717
PIFO	-2.75031807284248	5.58491377587392	13.6918813468486	0.000215383587000621	0.00980059806956717
C9orf117	-4.06805975152032	2.16172018637989	13.6756167445371	0.000217257131461906	0.00985013636332779
CCNO	-4.86761498361101	2.35461500567962	13.6712019141825	0.000217768510203852	0.00985013636332779
MUSK	-4.54881836581608	0.964731847889789	13.6550538907211	0.000219649321459358	0.00990572815293568
KIF26B	1.18422356613471	4.95905548731064	13.6343482430554	0.000222084943735803	0.00998593779555249
SPAG8	-3.23565655987048	3.26371532460355	13.6065425284098	0.000225398622499792	0.0101050391290615
PRKCB	1.51407809677726	5.16042372163068	13.584644666118	0.000228043280900114	0.0101935346562351
FOXP2	1.69814645714981	6.19841102485056	13.5693021759014	0.000229914839187289	0.0102470549148634
AP000345.1	-5.25740442465356	0.819532217211179	13.542550777247	0.000233215217250929	0.0103637569350281
SH3BP5	1.08578765308052	6.61407105033235	13.5185694409875	0.000236214412846976	0.0104664333715695
LOXL3	-1.39974652806687	4.25864867925095	13.5004846255266	0.000238501850555168	0.0105289132241012
NSUN7	-3.1666972353084	1.3398278644204	13.4964902947379	0.000239010071214299	0.0105289132241012
AK7	-2.82426122298409	4.0377279805212	13.474674760247	0.000241805101624971	0.0106212541459431
RP11-473M20.11	-7.21970483154918	0.104065377321294	13.4218262771064	0.000248713445147471	0.0108598691684006
ZNF681	1.31612288207639	4.7859198659791	13.4132377771584	0.000249854775565059	0.0108598691684006
FAM81B	-3.65725810941961	3.3320450157102	13.4129108769966	0.000249898321633773	0.0108598691684006
ANXA3	-3.38827108529392	2.68991186562891	13.4083283767495	0.000250509558020732	0.0108598691684006
ATF3	-1.56268461309297	5.23299433554088	13.4060782425488	0.000250810243328636	0.0108598691684006
TNFAIP8L3	-6.65289110003294	-0.348583141224025	13.3809245001704	0.000254196400242175	0.0109752184400016
SMIM13	1.32988686167287	6.36932258949285	13.3320206242644	0.00026091221817719	0.0112332688154587
FUT9	1.78981444163502	4.95481749181225	13.2726458711709	0.000269306849437287	0.0115544516693208
ARAP3	-2.42291845537151	2.27178143293313	13.2685715875539	0.000269892771588952	0.0115544516693208
ZPLD1	5.64404972366894	5.61862418088073	13.240922554802	0.000273903068886243	0.0116931989913852
HIST2H2BE	1.53660544955496	6.11147353427915	13.2300234145374	0.000275500369877052	0.0117284443176231
FHAD1	-3.03239851379411	2.17616208642721	13.215865657624	0.000277589259849921	0.0117839480471803
ACSS3	-2.95986349782534	2.89768408939871	13.2107034858366	0.000278354872281729	0.0117839480471803
KHNYN	-1.72577550850511	4.86702138187039	13.1850292973061	0.000282194402941703	0.0119133070441889
CDC42BPG	-3.75382303862915	1.08286159816911	13.1619731906482	0.000285687887216085	0.0120273809138783
FGFR2	-1.7172120319901	7.22327197810618	13.1563627094984	0.000286544568169592	0.0120301225056394
DPP6	3.1414590199061	5.43473540864683	13.1439405012872	0.000288450578136774	0.0120767820565363
PRKAR1B	1.44105062315175	4.20970036542063	13.1294552086471	0.000290689287159007	0.0121370763358313
AC009501.4	-3.41624039726394	1.36960985584842	13.1119899631885	0.000293411855489309	0.012184617798092
SYT3	5.87327414119514	3.39448083955658	13.1118653042182	0.000293431380056696	0.012184617798092
FAM166B	-5.03866021093221	1.79900605066274	13.0808915669901	0.000298323427976094	0.0123540039737893
SCAMP1	1.08777929466781	6.75894984116901	13.0725167050229	0.000299660235010657	0.0123756419882934
DPYD	-2.3139890693867	3.07390855185493	13.0562302957487	0.000302277211737985	0.0124498890623141
KCND3	2.28826917789762	4.55164977675254	13.0503204312366	0.000303232523873894	0.0124554808049607
CCDC33	-4.0047359387791	0.784513976274944	13.0083894629167	0.000310098532380843	0.012683347370829
TSPAN13	1.6563971878242	7.25342803238346	13.0062738037612	0.000310449086850136	0.012683347370829
DNAH12	-3.0746839416553	2.53544288292288	12.9859743249202	0.000313832988484957	0.0127575097563878
SDK2	-1.26259454877522	6.7867188478679	12.985316941648	0.000313943193110214	0.0127575097563878
LMO4	1.09019060644519	6.445351771482	12.9678827012196	0.000316880175916481	0.0128224181086034
ARHGEF16	-2.58954668654395	1.28618928448996	12.96582953116	0.000317227872669751	0.0128224181086034
AC004158.3	3.30882457040444	-0.135651800214929	12.936076171334	0.000322309891088562	0.0129932777845198
AC092415.1	-3.94185346697545	-0.233807618165504	12.9275403217628	0.00032378295332413	0.013018130488413
UBXN10	-3.0472794302909	3.43730054735484	12.9164007924428	0.000325715557605753	0.0130612798007711
SMCO3	-1.97625203589198	2.81405919526169	12.9057950667385	0.000327566360511865	0.0130864378456152
NECAB2	-1.26407327706332	5.30762572875527	12.9029476697842	0.000328065062454231	0.0130864378456152
KCNC3	4.75520461832955	1.68180940211871	12.8273603085435	0.000341587325998163	0.0135901680118327
LINC00491	-3.23893488220118	0.361633078743874	12.8189083923621	0.000343133862895752	0.0136160533897902
KIAA1432	-1.36700324134635	4.63115582431872	12.7722213236938	0.000351804817621341	0.0139237750474196
WDR65	-2.62695135162689	2.98730676720692	12.7671027930616	0.000352768799624218	0.0139256629004906
ISM2	-3.62682828490679	2.02327479322481	12.7405381700886	0.000357814720023655	0.0140882593650765
FRRS1L	1.73426790604834	4.62411916049048	12.7040893996912	0.000364856810906924	0.0143284077833681
GEM	-2.50590811751288	2.71055251834511	12.6937185687587	0.000366885937344656	0.0143709599890827
ANXA2	-2.54737858891502	7.09233342986783	12.6601384150802	0.000373534559927808	0.0145772840165298
METRN	-1.08596873711789	5.95798241021622	12.657452163887	0.000374071638797646	0.0145772840165298
WNT9A	-2.22394451607803	3.70221181723249	12.6491997757698	0.000375726466955492	0.0146043244112265
PAMR1	-3.47322511551731	1.51570563080326	12.6287202908332	0.000379865132761761	0.0146717302475801
FAM26E	-2.0611273871048	3.24688711222601	12.6282078813647	0.000379969272339629	0.0146717302475801
SV2B	3.45641904251644	1.4629157360813	12.6263026301691	0.000380356738883178	0.0146717302475801
RP6-24A23.7	-3.17656434424684	0.962839906023919	12.6206513867669	0.000381508365114748	0.0146788965392758
PPP1R3B	-2.11016988569769	2.89676475815208	12.6044818556352	0.000384822903902101	0.0147690365997579
GLB1L	-1.71421831420784	4.23088152633412	12.5895565493063	0.000387908170137313	0.0148499455157352
KLHL13	1.70034433385757	6.34340070919134	12.5533576547633	0.000395495034573919	0.0151023455664684
LINC00693	2.02628240108538	1.87097061976038	12.5481521586996	0.000396598288822279	0.0151065182795012
SLIT3	-1.30026693032138	4.83620648659604	12.5432578652011	0.000397638418379588	0.0151082717063324
RSPH1	-2.59269672512325	4.45584382564725	12.4844989020502	0.000410342769103196	0.0155163505536951
CAD	-1.28686336732645	6.67241155480118	12.4841444179589	0.000410420642359878	0.0155163505536951
SMARCD3	1.40320090700563	6.42691111508403	12.4353331131756	0.00042128717115555	0.0158876487027842
TMEM88	-2.43551756146365	1.9719771428419	12.4006620094671	0.000429181668062662	0.0161260256984398
KCNMB2	2.44247055834288	1.60685068048435	12.3982766871202	0.000429730254498493	0.0161260256984398
GDAP1L1	2.06297845493367	7.96792317279648	12.3828717303558	0.000433290230724081	0.0162195687845926
IRS1	-1.23016994876068	5.72208988108663	12.3736167366896	0.000435443287798653	0.0162601156952431
NEK11	-2.56370211191926	2.16896626745866	12.3518234322765	0.000440555961948363	0.0164107095825765
TUBB4B	-1.00094246366417	8.45399356972531	12.3393107727734	0.000443518740369901	0.0164806792570703
MAK	-2.97816498680211	2.30721965246089	12.3306515361973	0.000445580859265096	0.0165169217051486
SUCLG2	-1.7742284808959	4.71356781532831	12.3058195236033	0.000451548190875998	0.0166973951458234
DSG2	-1.79008768660009	4.84506697120806	12.2978894027273	0.000453470800720363	0.0167277893916215
PPP2R1B	-1.0328918853469	5.81516271099422	12.2900412998306	0.000455381658808815	0.0167367881459585
RP1-80N2.3	-4.21249854695848	-0.0293634864530451	12.287847549994	0.000455917245191922	0.0167367881459585
ADAMTS19	-2.62403086652195	2.64509651803409	12.2745530041399	0.000459176627885183	0.0168005398914956
STX7	1.09731570006415	7.12514093353432	12.26956228826	0.00046040624781436	0.0168005398914956
DIRAS2	1.73676716945222	5.19578236892097	12.2672778372037	0.000460970202313045	0.0168005398914956
OTX2-AS1	-6.64286362013834	-0.361044350767567	12.259098564634	0.000462995113245556	0.0168339706485788
MS4A6A	-7.47526395240972	2.79873613913573	12.2464138962375	0.000466153177335054	0.0169083436494944
LGI4	-2.94301268895646	1.81185512758652	12.2306894734911	0.000470098235003147	0.0169893646446599
FGD4	1.0940866417347	5.61349839847856	12.2286094015616	0.00047062261583115	0.0169893646446599
SGMS2	-3.22472354805666	2.83409882085474	12.2198096706023	0.000472847544583981	0.0170292345558942
ALX4	-4.2470666997718	1.74083060087297	12.2143975899865	0.000474221206965719	0.017038330741052
GJB7	-6.85521204022568	-0.193864533868314	12.1835827257233	0.000482119557712119	0.0172812571653509
ADSSL1	-2.16439577912857	1.67673016434215	12.1729243055485	0.000484882277610416	0.0173393902473485
ENHO	1.70734309890679	4.98440142931221	12.1588909370474	0.000488544186375744	0.0174293299167572
RP3-418C23.2	2.16552812002403	0.795499292541041	12.1424527465848	0.000492869130592944	0.0175265363764124
KCNMA1	2.03144429895342	4.18808716218232	12.1397825404493	0.000493575310508257	0.0175265363764124
EMILIN3	-1.85047440433809	3.18395698792561	12.130588714092	0.000496014589787728	0.0175720972857666
SPAG6	-3.7022640547225	4.22660741115947	12.121295647848	0.000498492564823501	0.0176188139539246
PAPPA2	-2.89616315615237	2.1463132300642	12.110807342212	0.000501304260296554	0.0176770815498539
CLDN6	-3.68254503168021	1.81367425138556	12.0838050948872	0.000508616878222239	0.0178717490014014
CCND1	-1.03145491490138	7.67575733880626	12.0817541369284	0.000509176688880564	0.0178717490014014
VEPH1	2.22255861803672	3.97286413235833	12.0583419638036	0.000515611304406946	0.0180097110860363
OLIG3	-2.34265824163304	4.48982981757734	12.0559257775212	0.00051628002564498	0.0180097110860363
MC4R	-4.09730521433671	1.18501314058606	12.054545889316	0.000516662326195015	0.0180097110860363
FAM83H-AS1	-3.32064997121069	0.611451427807604	12.0473730158161	0.000518654192133911	0.018037772109957
EVX2	-3.9161689966161	3.8640787328648	11.9356542533953	0.000550697853610577	0.0190983114426632
MYO7A	-3.43019877473527	0.159913752038424	11.932395462877	0.000551661976794916	0.0190983114426632
STRIP2	-2.86755477598136	3.74770318730748	11.9268345490659	0.000553311126941812	0.0191118693346856
NRXN3	1.91429904567953	4.77932930388585	11.9217085804315	0.000554835697581528	0.0191210724078097
PLOD2	-1.71448569137415	4.3797649143989	11.9072856454973	0.000559148174617395	0.0192260949272289
CREB3L2	-1.60019703599105	5.76787041100144	11.901873661023	0.000560775083035844	0.0192385095078527
CA8	2.52208239579056	3.67126050306073	11.8976279473536	0.000562054740918584	0.0192389818749564
NEFH	-2.86644526581653	3.26202058656924	11.8927808968919	0.000563519246251782	0.0192457651787294
C1orf168	-4.82048866501103	1.17939626719793	11.8819999343605	0.000566790475147898	0.0193140843975286
BMF	-1.48145700590348	5.71482905642602	11.8648751364829	0.000572026053473239	0.0194488858180901
BEND6	1.70254744753328	3.15907753178193	11.8492008576374	0.00057686095646032	0.0195429960019397
ELF4	-2.55904556535152	2.20992986001135	11.8475719063881	0.000577365785292204	0.0195429960019397
LPIN3	-3.24252332608919	0.355711578810553	11.8428695572754	0.000578825595763094	0.0195488697875722
TCTEX1D1	-4.13731756574653	2.67816619175285	11.8172729233245	0.000586837494326682	0.0197755127245608
CNTN4	1.02697446761596	4.96433048841686	11.7971646597538	0.000593209967619623	0.0199460289554934
C5AR1	-3.13309909554695	0.675705701335207	11.7506441978205	0.00060822183207885	0.0204056410682878
C1orf110	-5.69367032201713	1.18150874992845	11.7438801524611	0.000610436267007628	0.0204348246387267
AC156455.1	-3.06166979484268	0.533925893543487	11.6968394515335	0.000626063479640554	0.020911896183686
RIPPLY3	-4.91417703939407	3.02200974140322	11.6754090971571	0.000633316134380969	0.0211077601103552
CLEC18B	-3.28944360507171	2.38879211541208	11.6689948455889	0.00063550335920425	0.0211343108384818
SLC13A4	-5.10537266128985	5.59789223578387	11.663505735531	0.000637381172714775	0.0211369314413638
COL11A1	-2.52637723602024	6.88600418633532	11.6606401729032	0.000638363701249244	0.0211369314413638
RTN1	1.74608548723731	8.31113065710547	11.6516549997711	0.000641454417561159	0.0211930961697706
CLVS1	2.49374577683684	3.62246935747366	11.6211849764043	0.000652048459291897	0.0214963828293238
MTUS1	1.10477172047076	6.22795767906786	11.5483013302278	0.000678111834490095	0.0222193023948226
PTCHD1	1.99307899572885	1.42676970142765	11.5476849644232	0.000678336678071941	0.0222193023948226
NDFIP1	1.18441094973122	8.40794180633685	11.5448180741	0.000679383478812939	0.0222193023948226
PTPRH	-3.63454238439625	0.906086705002336	11.5436110627372	0.000679824688353237	0.0222193023948226
EFHC2	-3.08452205695112	2.40292827105746	11.537462880625	0.000682076583798609	0.0222450642072345
GABRB3	1.5457491414152	7.18882826899711	11.5292147843839	0.000685109454681392	0.0222961316750488
KIAA1522	-1.09413586374802	5.04025745664326	11.5203575704879	0.000688381472528132	0.0223217229156156
PYGL	-1.9683680545728	3.79642897359049	11.5191379147142	0.000688833270655595	0.0223217229156156
DOCK8	-4.00419861863936	1.52849991317686	11.5022602562595	0.000695116116491197	0.0224773930604962
C1orf192	-2.63592355574323	4.92533946756955	11.488422651692	0.000700310444845918	0.0225972784305059
C6orf118	-2.68549634339037	4.09282596488302	11.4754457015728	0.000705217328485025	0.022707400335414
ITPRIPL2	-2.00288011942388	2.23836108861195	11.4547064016362	0.000713131553359595	0.0229136857250721
TACR3	2.55794544564528	-0.376061584476128	11.445640412291	0.000716619309562262	0.0229771735584963
CDH9	2.62125991848635	3.33702911425927	11.431569066599	0.000722066828956851	0.0231030982452342
P2RX7	-3.00614485058026	0.733831204004266	11.4124155040227	0.000729549154108319	0.0232934622776013
FAM162A	-1.18006217594909	5.47594115910825	11.3898920866733	0.000738448203315229	0.0235281672829871
VCL	-1.45096829891678	7.39978689779973	11.3759775189228	0.000744000604331902	0.0236554836498666
WDR47	1.02386944566737	7.04571862937311	11.341536810792	0.000757925770534024	0.0240479245523509
ATHL1	-2.64520232274804	2.30138397850283	11.3329779302558	0.000761426989457903	0.0240541574639301
PPP3CB	1.13860169001459	6.92130944671241	11.3301056786277	0.000762605612842927	0.0240541574639301
DCTN6	1.24984037233141	5.94350081258592	11.3238922248646	0.000765161603991475	0.0240541574639301
HCN2	1.83065665081295	3.8266200644477	11.3192405886904	0.000767080784193654	0.0240541574639301
LIPA	-1.88256897218842	7.36695348729858	11.3186369010109	0.000767330211046229	0.0240541574639301
SNRK	0.944295271257061	5.54991366933729	11.3179393376123	0.000767618526780241	0.0240541574639301
TMEM161B-AS1	1.14373159993558	5.13419287622632	11.3127271516411	0.000769776286330157	0.0240721399169665
LY6H	2.08605116874489	5.04921954214201	11.2878831185737	0.000780145846815766	0.024346317412538
DNAH11	-3.74429093770603	2.10494788757775	11.2790732772119	0.000783856761070571	0.0244119980630134
PLP1	2.28430592350482	6.78350396469384	11.2469496844923	0.000797539739845186	0.0247873393991148
SELENBP1	-2.67653641548145	2.4753373379965	11.2171086732632	0.000810466663547085	0.0251376986787522
CLDN1	-1.82822625434376	3.98497920808584	11.2012253349071	0.000817433359666272	0.0253021429739471
CLEC18A	-3.79572245772877	1.5658208497219	11.1777365268398	0.000827847038146546	0.0255423749779191
TXNDC16	1.12447796613376	5.22457311531858	11.1761487604881	0.000828555787874333	0.0255423749779191
ESRRB	3.00710077492335	2.89313753034642	11.166923310739	0.000832686009952855	0.0256177368001285
ATP11A	-1.20196947300548	5.2120368253583	11.1586375302848	0.000836413278638481	0.0256472388467108
FAM46B	-2.91596231871707	1.74248089511711	11.1572922371731	0.000837020033423383	0.0256472388467108
OLFM3	2.22537012440404	5.4673650377902	11.1300118654602	0.000849420480210804	0.0259748339200076
MT-RNR2	1.78611653453294	11.6186836181804	11.1124982335264	0.000857479109995949	0.0261596156255049
RYR1	-2.64897995153718	2.28378750538619	11.1083646669154	0.000859392352859837	0.0261596156255049
C15orf26	-4.32267075615738	1.55549132749301	11.1057023324654	0.000860626912274804	0.0261596156255049
TTN	-3.64461006715799	1.9190378401484	11.090655772387	0.000867637972514843	0.0263200836452706
PKDCC	-1.66917602519479	3.54220714888051	11.0801925968864	0.000872547376127951	0.02637461667699
CATIP	-3.30907154696372	0.611819290996913	11.079429662373	0.000872906447461901	0.02637461667699
IRS4	-3.24513671155311	1.91139697478739	11.0755274879702	0.000874745323509457	0.0263777369577316
C22orf15	-3.5880521880366	0.737016045551523	11.0618458734704	0.000881223691520958	0.0265204706212584
SUSD2	-2.53280513390369	1.17223957838494	11.0528794138296	0.000885495678648386	0.0265487249869171
MAPK15	-3.09383962842701	3.52487600091367	11.0525432608379	0.000885656242161268	0.0265487249869171
LRCH2	1.22842016749831	5.59302560430333	11.0260973673248	0.000898380809082401	0.0268771486937684
LINC00880	-4.27380811338453	0.00715669205887724	11.0071093073128	0.000907630852118979	0.0270609841597203
ST6GALNAC2	-4.24612853532497	0.140177054622943	11.0052754596532	0.000908529295017267	0.0270609841597203
ADD3	-1.55949978490297	6.85067654080449	11.0025478426013	0.000909867278958881	0.0270609841597203
NGFR	-1.52904375173468	6.32125585567183	10.994062604036	0.000914042312776704	0.0271320606827741
CDK5R1	1.16032029468794	7.5644395249698	10.9797507988547	0.000921128153807797	0.0272890948958497
ATP6V0E2	1.1880412461383	6.91614479594245	10.9699947680553	0.000925990217639464	0.0273797652289583
MME	-3.01783583642935	0.943057041689886	10.964349411623	0.000928815508195156	0.0274024035406046
LANCL2	0.951214664896794	6.56631412116945	10.9612668258363	0.000930361904655349	0.0274024035406046
NFATC2	-3.83992651769163	1.84534151829374	10.9429189759127	0.000939620215724949	0.0276215629373071
OTOF	-3.45856018198478	0.0846971883255351	10.9378381363737	0.000942200434274203	0.0276439424712342
RPE65	-3.36683117818187	4.98830902448887	10.9300773303531	0.000946155464196995	0.0277064946914565
NCAM2	1.79838707120887	5.51708075208999	10.9160580099996	0.000953342532637923	0.0278632688673676
RP11-73C9.1	2.5996966178399	2.76990058433971	10.8985874511751	0.000962376206608281	0.028073308230389
TRIP6	-1.32104264260608	4.30804679799966	10.8925468088994	0.000965519798224187	0.0281110534356536
CLEC18C	-3.30847448653012	1.50226622811849	10.8875492594606	0.000968128404407609	0.0281331080118295
MAN1C1	-1.77276154679409	4.17574281558004	10.8774967175264	0.000973397206354568	0.0282322342407953
ZNF804B	2.73782964894908	0.0931973576560491	10.8415903163882	0.000992454591085094	0.0287172209115166
MARVELD1	-1.82400087591789	3.22848708383268	10.8388996692185	0.000993897762827856	0.0287172209115166
LINC01102	2.51517127308814	2.85561483433862	10.8259056926661	0.00100089721928071	0.028833725001628
LINC00982	-3.19314171454775	3.3522546943207	10.8243762442906	0.00100172435852478	0.028833725001628
SLC25A43	-2.29737543149193	0.984546571432996	10.8158307659176	0.00100635856643875	0.0288885170826786
SPIN1	1.00602323240813	7.75778152363273	10.8123672950847	0.00100824297351817	0.0288885170826786
RFK	1.68749746683839	6.36937620242592	10.810371725204	0.0010093303441836	0.0288885170826786
AKAP2	-2.46258200650538	0.857720220179339	10.8045573696235	0.00101250530829715	0.0289241618368989
MTRNR2L12	2.86550035914654	3.47252374521371	10.8011291476336	0.00101438204099665	0.0289241618368989
NREP	1.22064675401811	10.526722334923	10.7944020482238	0.00101807492956807	0.0289750988381565
ALDOA	-0.884080344543436	8.92400455346496	10.790725121769	0.0010200991479757	0.0289784427120275
ELAVL4	2.14904377815215	7.23234134480542	10.7792710343867	0.00102643096949262	0.0291039139446806
MAPRE3	1.29283098271985	6.33462605572159	10.7593911675404	0.00103751507887669	0.0293634155842977
NRIP3	1.57393316520964	3.7186294330067	10.7548183422772	0.0010400817573594	0.0293813430266695
WDR96	-2.82884239854123	4.22473518881387	10.746677576447	0.00104466698702829	0.0294561203503821
PFKP	-1.67323075600622	6.24977601993071	10.7414880482052	0.00104760061798941	0.0294841373929687
CD200	1.53971964070887	7.39078462195061	10.7297642012069	0.00105425880025403	0.0295926689910738
PDIK1L	1.12955379178332	5.68265489895228	10.7278479469443	0.00105535113785774	0.0295926689910738
CD302	-2.99274443063494	1.01067094140703	10.7146838310771	0.00106288619190945	0.029723330576552
MTRNR2L8	3.44650880138227	2.46514837098995	10.7128810022535	0.00106392234725913	0.029723330576552
LAMC2	-3.3031855901805	0.926487709960951	10.7001075842212	0.00107129304743881	0.0298743334586698
UBASH3B	1.80970481233481	5.0563555710885	10.6943413680655	0.00107463725197291	0.0299127050466745
KIAA2022	1.44488289681463	5.11948067347957	10.6875637943317	0.00107858151175392	0.0299676084380915
MAP1LC3C	-2.39186810233101	2.33092493606542	10.6818073131684	0.0010819430377516	0.0300061501601256
WSB2	1.04341350243662	7.20628437804672	10.6765496692447	0.00108502252436037	0.0300367437618011
RPH3A	4.10963542895913	2.77598350993784	10.6673470941559	0.00109043397742428	0.0301316647070805
ATP11C	-1.41938378636921	5.8604623531541	10.6517101917672	0.00109969173701692	0.0303323321582271
PCDH15	2.67879379269968	1.87939777213895	10.6468719936055	0.00110257224656049	0.0303566902232362
CTBS	-2.40128294212115	3.27472251204602	10.6268530492286	0.00111457224856705	0.0305641433246961
NKX1-2	4.73761290223583	3.08477454116728	10.6229210802061	0.00111694467724772	0.0305641433246961
CBLN2	1.5900666259429	5.16431547453166	10.619577703708	0.00111896598577636	0.0305641433246961
LRIG1	1.03567096443489	7.29868324820997	10.6185661915128	0.00111957824556619	0.0305641433246961
MYBPC1	-3.56296305857747	0.719476244007219	10.6129360885277	0.00112299229766207	0.0305641433246961
BEND4	2.6152107230952	3.60692115121472	10.6123087876402	0.00112337333973522	0.0305641433246961
S100A13	-1.5356283691836	3.26934042578232	10.6109741000562	0.00112418450575767	0.0305641433246961
PRKCDBP	-3.69277466373636	0.826768686737433	10.6016169511067	0.00112988804478898	0.0306643544726838
C3orf70	1.90172935596611	3.94682184243481	10.5811603657747	0.00114245928807875	0.0309350633850385
CHRM2	2.55366437715265	2.29201355726721	10.5777776718005	0.00114455165764642	0.0309350633850385
DAK	-1.03881316228328	4.99677067877273	10.5754894280789	0.00114596925159736	0.0309350633850385
FHOD1	-1.85045014913175	2.37448417965861	10.5720402840982	0.00114810939446488	0.0309378840019101
NKIRAS1	1.17995064978751	4.97446724038971	10.5642115229891	0.00115298204284194	0.030988378125054
LRRC48	-2.24562154774501	3.29005117753883	10.5624822068521	0.00115406119349786	0.030988378125054
CKM	-3.77280103110123	0.31649624240969	10.540242188128	0.00116803113158087	0.0313081578301646
BEX1	1.05165552923625	7.418343328027	10.5363098751087	0.00117051893398102	0.0313081578301646
VAMP8	-3.24703340743176	1.01373905193519	10.5330701187638	0.00117257261375297	0.0313081578301646
PLEKHA4	-1.86439953553448	4.19269665492393	10.5296493594589	0.00117474498833357	0.0313081578301646
RP11-276M12.1	-3.91405164718416	-0.263052895370745	10.5272511119067	0.00117627043828293	0.0313081578301646
SOX10	-5.1940805656894	1.95083363004461	10.5035833785667	0.00119143265573862	0.0316562823460062
ENO4	-2.54840547940009	3.60964249460731	10.4977018001538	0.00119523114272584	0.0317017851782677
RUFY3	0.874705781988312	8.31327092557214	10.4772586567738	0.00120852947161355	0.0319986601212243
STOML3	-3.70414970339233	3.63794403418235	10.4655275927014	0.0012162280736978	0.0321177166920162
SYN1	1.42263713783172	5.72644528289446	10.4639721162767	0.0012172525868273	0.0321177166920162
NRSN1	2.27318735732967	4.63425685920495	10.4162331673064	0.00124912416873797	0.0329015409297742
TENM2	1.46223841060209	6.71395835187689	10.4079550948523	0.0012547361099286	0.0329921788904755
STC2	-2.11634958157731	5.19440964474329	10.4003382405852	0.00125992233136675	0.033071329174632
LMX1A	-3.9886137848334	4.23197198889655	10.3938238666312	0.00126437509667993	0.0331309874471407
CXCL12	-2.73242984105086	2.60441750732758	10.3568518445559	0.00128994998256479	0.0337429601291216
RP11-689K5.3	2.21867919225786	0.12802816428446	10.3506836403401	0.00129426743649228	0.0337977259446901
TRH	-2.37147521037538	5.28124921255814	10.328885062537	0.00130964294426268	0.0341405719843982
CYP51A1	1.37164872373548	3.67065686156434	10.3233507180058	0.0013135759074185	0.0341554897843277
WDR63	-2.86360830776756	3.6646161993722	10.3217580706939	0.0013147099305061	0.0341554897843277
TNFAIP8	-2.30778043731155	3.12798532183524	10.3063193910897	0.00132575432995545	0.0343836421615408
CPED1	-3.15212339679788	0.374162082030812	10.3031672321494	0.00132802081605861	0.0343837484880046
PHLDB2	-2.17334676130531	4.04850542951444	10.2984465480447	0.00133142245104886	0.0343898965846028
LXN	-3.65498975037927	0.794768411550323	10.2965606480788	0.00133278385895059	0.0343898965846028
SLC2A4	-2.46253649939984	0.453480438211599	10.2918670667017	0.00133617821823721	0.0344190450182526
LINC00467	-1.73004607186497	3.58176201393881	10.2859669140681	0.00134045757738634	0.0344708532337016
MFAP2	-1.10064165932281	5.11880862936298	10.2806311038848	0.00134433956687557	0.0345122850293495
MAL	-2.47398242985841	0.399495168921206	10.276649251759	0.00134724391782989	0.0345131695044464
LSR	-2.94851773957567	3.54150975235724	10.2743610155331	0.0013489158235058	0.0345131695044464
TGFBR3	-2.35257400538781	3.20601311466022	10.2700900707994	0.00135204202099585	0.0345326731009038
COL9A3	-2.64504603423243	2.43285309766425	10.2671170951288	0.00135422247454525	0.0345326731009038
ZBTB16	-1.96904066703621	3.52389543860398	10.2569738540231	0.00136168860467836	0.0346648968407065
MPZ	-4.16989943217558	1.95438393713173	10.2491242716491	0.00136749503374754	0.0347166275515317
SHROOM2	1.12950145020525	6.23464951319593	10.2462167694533	0.00136965210359181	0.0347166275515317
AEBP1	-2.37907810043588	4.52556759059742	10.2421465962027	0.00137267754418031	0.0347166275515317
ITPKB	-1.91103881559195	5.25561863378149	10.2419043541628	0.00137285782066525	0.0347166275515317
CCNI	1.11946636693052	9.4088459568144	10.2275156539212	0.00138360899656035	0.0349303812786115
MT-RNR1	1.75507066986021	9.04788894725596	10.2150460722044	0.00139299514057062	0.035091866934967
SORCS1	1.48588580227155	5.40568788980697	10.2128914710318	0.00139462347866299	0.035091866934967
HTR1E	-4.29972013976662	1.12909467863329	10.1996225770657	0.00140469400016832	0.035286842007534
NLGN4X	1.20296429761804	5.97558582050329	10.175117567594	0.00142348621305847	0.0356999067096742
C9orf171	-2.64295375254127	3.34710908630079	10.1591340201814	0.00143588051988426	0.0359514203314678
ARID3B	-1.44013151072831	5.22576441277832	10.1470282751425	0.00144534049327057	0.0361287579222469
AMPD3	-3.61912860711826	0.47224925508116	10.1238639482435	0.00146361842853713	0.0364757981037888
GRIK2	1.81038353173717	3.9512062881551	10.1233532726444	0.0014640240060081	0.0364757981037888
CAB39L	1.34947754885652	5.46101422397504	10.1130195776908	0.00147225550049476	0.0365673532857377
SCD5	1.18725320264875	8.03052859418217	10.1126999263594	0.00147251087056662	0.0365673532857377
LAMC3	-2.79319609659858	2.8233407551603	10.1054298051449	0.0014783311116655	0.0365933469962888
C9orf24	-4.77535044133358	2.17666050233442	10.1037073865817	0.00147971343837589	0.0365933469962888
CPEB2	1.42754049396603	5.10420117141511	10.1023783902005	0.00148078091872073	0.0365933469962888
PPP1R1C	-2.51520819772366	0.497729806961229	10.0942831434513	0.00148730007002128	0.036694783221077
CD4	-2.91032447941708	1.20188146840162	10.0912671541853	0.0014897362890541	0.0366953194830539
CCDC78	-3.50103147442059	0.664943045504125	10.0706074759956	0.00150653352442699	0.0370490234696463
ACTL6B	1.36672710746132	5.71937451438954	10.0608284220744	0.00151455108368968	0.0371150468482303
IFIT5	1.03826112639336	5.66649789693503	10.0575564600036	0.00151724330614824	0.0371150468482303
CAMK2N1	2.0208647208714	6.22562005358489	10.0557421540778	0.0015187382342299	0.0371150468482303
HAUS4	-1.57359861768651	3.74056990597356	10.0537343513383	0.00152039433620804	0.0371150468482303
CSRNP2	1.03338107560988	7.08828957314843	10.0524813825596	0.00152142875289166	0.0371150468482303
CELF4	1.62670941464575	6.55505683520098	10.0435324955992	0.0015288374627332	0.0372360124336845
MTRNR2L1	2.87530980608415	1.30561406453824	10.0326603192223	0.00153788762970431	0.0373965059139937
RP11-88H12.2	1.74738333621731	1.22889911524821	10.0291187465472	0.00154084739029724	0.0374086240219448
SH3GL2	1.70154225315095	4.44687975033864	10.0116810117739	0.00155550479608392	0.0377042454400054
LPPR5	1.91796583313004	4.25059430468261	10.0050534763309	0.00156111258191832	0.0377799188216475
ROPN1L	-3.24548708561407	3.6046377437021	10.0010482306509	0.00156451148032341	0.0378019800921386
WDR54	-0.951243624981725	5.38307672744211	9.99646599104794	0.00156840921657415	0.0378360051960221
GRIN3A	2.33074303259632	5.46189603017884	9.99030397213957	0.00157366625338531	0.0379026619951664
ELAVL2	1.1315068391248	7.95373364980088	9.97466207117119	0.0015870912141037	0.0381352361592764
RAB34	-2.09876000595444	3.93971465635292	9.97321288070515	0.00158834086648387	0.0381352361592764
EPHB1	1.27947516899506	7.11804973488121	9.96912671344869	0.00159186978175995	0.0381596797211162
IGDCC4	-1.37386507961838	4.36580312830452	9.95672325150413	0.00160263043754294	0.0382643987137252
GNG2	1.33778440211271	9.31449159660586	9.95545904095297	0.00160373133617068	0.0382643987137252
ATP9A	1.6943315163923	8.80036266510502	9.95168481272793	0.0016070225654824	0.0382643987137252
CYP26B1	3.47057766983167	5.51779155441739	9.9503522490883	0.00160818623068717	0.0382643987137252
ADAMTS20	-3.41367538896499	1.71578416051496	9.94961904137905	0.00160882687051391	0.0382643987137252
LEPRE1	-1.20261320204454	5.08374428428449	9.9427711660244	0.00161482269431777	0.0383469926691273
AC002472.13	-3.65955528386918	1.22755194293342	9.93238975552322	0.00162395559054	0.0384925249708285
EPPK1	-2.32799889541321	1.79608280610885	9.93005511985045	0.00162601664898486	0.0384925249708285
RTN3	1.03297773322324	9.48818589374679	9.9236667908163	0.00163166993727211	0.0385662825920086
MAPK8	1.0345108030466	7.54928123149111	9.91761605775832	0.00163704283375483	0.0386331940798229
MTR	-1.36479577637766	5.25866239034886	9.90467537505647	0.00164859406585997	0.0388454769192866
GALNT10	-1.93345740138171	6.06129374822878	9.89038263394092	0.0016614481821703	0.0390877546015855
LAMA2	-2.27044464642448	4.04161156898068	9.87648491425999	0.00167404440652747	0.0392968287216202
MMP24	1.98995681679746	6.56600853531226	9.869553317574	0.00168036299061563	0.0392968287216202
GYPC	-1.45953948951841	5.33760084520575	9.86838069697514	0.00168143429476552	0.0392968287216202
ALK	1.94873581434408	2.96850697453738	9.8653094635166	0.00168424344915292	0.0392968287216202
NECAP1	1.46365082248298	6.7771255863254	9.86183796432064	0.00168742443866271	0.0392968287216202
TERF2IP	1.20347425404471	8.57181685425397	9.86152641693792	0.00168771021192552	0.0392968287216202
DPP10	1.0633447229172	5.25167111572129	9.86073692762413	0.00168843460687051	0.0392968287216202
GDF1	1.11753949790354	4.24401401281563	9.85204039628056	0.00169643497627988	0.0394226586689627
NLRX1	-2.03333909893195	1.29142083618928	9.83318512234864	0.00171391304703678	0.0397680160135343
FAM189B	-0.964234917399334	5.49531810121624	9.8152950500928	0.00173066509220458	0.0400955001087274
LBH	1.24593825244498	7.25998468242585	9.80830956308278	0.00173725116965502	0.0401868238606041
NETO2	0.863762761531734	7.21370038425884	9.78476382618879	0.0017596382909447	0.0406428309206345
ATCAY	0.928963060823803	7.69295914718692	9.77283370512598	0.00177109272895016	0.0408453221465623
CLDN4	-3.30359102276395	0.380343453479919	9.76907395875756	0.0017747182008778	0.0408669200256678
PCDH11Y	2.07635105452552	2.60729751259484	9.75877586287952	0.00178468707286627	0.0410343027737088
NBEAL2	-1.74475659656659	2.81441620748105	9.73723371295948	0.00180572444526524	0.0414552871890349
GALK1	-1.71110776853339	2.5679513937447	9.73312631790346	0.00180976403409346	0.0414830884236692
AURKB	-1.74636741903251	5.36986006125807	9.73045675044698	0.00181239444093409	0.0414830884236692
ARAP1	-1.51754269035756	4.15231979044519	9.71524847259792	0.00182745371124878	0.041764874441442
GREB1	-1.314398255604	5.91214233008714	9.70592460933484	0.00183674886636367	0.0419142781846772
YWHAB	1.05548638430574	8.92103863170738	9.70079913429306	0.00184187895611983	0.0419683303974651
CTNNAL1	-1.29563876870349	5.26693440536279	9.69323076589773	0.00184948070599536	0.0420784547450861
MT-ND3	2.16383894535765	8.55486784342131	9.67934334375377	0.00186351219004393	0.0423343172859307
WDR16	-3.22696216725326	3.10614494725769	9.674917414319	0.00186800666746227	0.0423730825852113
ASF1B	-1.74262465897449	4.67626830063672	9.66922637545898	0.00187380199937537	0.0424411964031398
ITPR1	-2.0822350011073	3.01682641648088	9.64372286929706	0.00189999754684802	0.0428660029301515
FAM171B	0.892230776531053	6.28401942369315	9.64114593718143	0.00190266496871953	0.0428660029301515
CXorf22	-3.70400954827712	1.29555969569717	9.64063254991934	0.00190319683702355	0.0428660029301515
RAB30	1.06873293206972	5.71720400937031	9.63909941007053	0.00190478606445253	0.0428660029301515
DNAH5	-2.14045020775484	2.28294615518244	9.63729331945351	0.00190665995399279	0.0428660029301515
ARHGEF39	-1.72784100257272	2.86453774676849	9.62638661100163	0.00191801587425702	0.043057614855182
HCN1	1.88985693969429	2.21942878636136	9.61243189986441	0.00193264537916845	0.0433220419949883
CPXM2	-2.87570189397506	1.71878687668618	9.59609173716725	0.00194991954125495	0.0436448854020512
SFXN2	-1.3668954240915	3.75855740883499	9.58559577453234	0.00196109793215189	0.0437720967786246
EBF2	0.84424494185367	6.01815952132347	9.58534743880151	0.00196136319951595	0.0437720967786246
C5orf30	1.55950571527342	6.24662207219795	9.58163655907928	0.00196533142446003	0.0437963445585682
SPAG1	-2.42557617944511	3.69374612413891	9.57556443015165	0.00197184221250743	0.0438770980171127
LAMA1	-1.44331309806675	5.29868515771493	9.56615514512303	0.0019819744629131	0.0440380817066569
ANXA1	-2.65431971788858	5.40877912396181	9.56193277318443	0.00198653840487214	0.044075052083572
PCDHA6	-5.46340216983692	3.52922941647589	9.55769778080309	0.00199112669147965	0.0441124540191074
AIFM3	-3.0967636660335	1.1915458480688	9.54818599512087	0.00200147118158799	0.0442770873621169
ARL4A	-0.988542637106598	6.48066347094346	9.51390512056636	0.00203920737135675	0.0450324578675254
MOB4	1.19564179173721	6.61831559991927	9.51180495668329	0.00204154253656567	0.0450324578675254
EVX1-AS	-3.63417199360711	-0.475188276441002	9.50623803092919	0.00204774551074373	0.0451038206844683
STX12	0.997872427369243	6.84527040444317	9.49803098935283	0.00205692512008757	0.045240445694777
NEGR1	1.64560579878375	6.1230077757221	9.47153514658963	0.00208684663512958	0.0457933335403894
ATP1A3	1.09196798244458	8.7015722519045	9.47044316098265	0.00208808923170745	0.0457933335403894
SHISA2	3.14652728483982	1.81305350526765	9.4657842340956	0.00209339917134878	0.045843631997347
PFDN4	1.73254867735133	6.29980252765407	9.46125643608791	0.00209857277953381	0.0458908044652587
SCN2B	1.75546768337336	1.70453933962085	9.45780194622697	0.00210252870982329	0.0459112519136414
PDE4D	1.01884431090513	5.40886855559994	9.45266420666738	0.00210842621601257	0.0459739765150059
PTGR1	-2.13808990453433	4.01417309103308	9.44392813810598	0.00211849271223148	0.0461272954734871
RAB18	1.08068632714881	7.41649779599669	9.4044114558428	0.0021646399087271	0.047064659989749
RASEF	-3.28592520084873	1.4647448217773	9.39704553883024	0.00217335384104309	0.0471866166802469
NANOS3	1.96723562268018	1.39675106349274	9.39025933824712	0.00218141345173922	0.04729403942872
CAMK2N2	1.19906158993034	4.65854185000097	9.38252397383558	0.00219063731370274	0.0474263616718721
CAPN6	-3.68731226406512	0.39129500669775	9.37631090032475	0.00219807459529358	0.047519683782748
RHBDF2	-2.96738782389368	-0.207369544455311	9.37246302372249	0.00220269348490306	0.0475518971357339
CCR7	-3.17874484154984	-0.135403129071758	9.36941218372902	0.00220636262910514	0.0475635450172198
GRIA3	1.41090689244702	3.76658262661046	9.36561921244603	0.00221093295635942	0.0475945595902981
MET	2.18522837997281	1.78999678021158	9.35758623993583	0.00222064398878742	0.0477359934110201
NUP210	-1.42320308971032	5.9266778104127	9.35010164340213	0.00222973102611562	0.0478326928618437
EPB41L1	1.18753730265	7.51866415012628	9.34625100010808	0.00223442077182934	0.0478326928618437
PRSS23	-0.985717347945061	5.54897888315405	9.34582370440065	0.00223494179689351	0.0478326928618437
ERLIN1	-1.05891854151228	5.48800005773052	9.34353750070252	0.00223773158473292	0.0478326928618437
ZDHHC12	-1.59285177854175	2.64568074558728	9.33781009499295	0.00224473609139349	0.0478801898730369
CMYA5	-2.46504616333663	0.144843525701208	9.33362284817465	0.00224987108403043	0.0478801898730369
STAG3	-2.14524996771872	0.806987439382614	9.33156494443858	0.00225239914151977	0.0478801898730369
LPPR1	2.00841666549345	5.69620934554669	9.33143788768675	0.00225255532038567	0.0478801898730369
CCDC39	-3.38531437322467	2.8037139639288	9.32473667298845	0.00226080807885875	0.0479884932716413
LAMA5	-1.76760569612961	4.91960735089034	9.3193798263095	0.00226742726065672	0.0480618682112424
ASTE1	-2.12145630812191	1.124431810571	9.31530905050071	0.00227247045415287	0.0481016796131132
TNFRSF1B	-4.83129431402539	0.445136545369781	9.29891324269436	0.00229289834117696	0.048466577175532
CCDC81	-2.76786429453123	2.53534912259188	9.2907970381035	0.00230307933004809	0.0485645739218019
CERCAM	-1.02248687829666	5.00563628258513	9.2901242192656	0.00230392537160279	0.0485645739218019
NHLRC4	-3.29865036614443	0.806915960466774	9.28333320360179	0.00231248246283383	0.0486774355542223
SNAP91	1.41046012498053	6.39143319067764	9.27787074431342	0.00231938888721802	0.0487487312691097
EPB41L2	-1.29168861902159	5.61703748996097	9.27442735541011	0.0023237532633948	0.0487487312691097
VWA3A	-3.43938441590949	2.71510563483681	9.27305721825387	0.00232549218121493	0.0487487312691097
SEPP1	-2.2433969153858	4.62659248572755	9.24475875551236	0.00236170407469449	0.0494396398446376
RP11-9G1.3	1.99640181565816	1.75841713144464	9.23029846958573	0.00238042840874587	0.049763068715433
TP53INP2	0.877387491256383	6.14579190666147	9.22703639840945	0.00238467318096192	0.0497833283025538
AK4	-1.39081080654808	5.26271200331402	9.22335063094594	0.00238947853082954	0.0498152190830553
C21orf119	-1.92995481302119	1.45915375636522	9.17465861682601	0.00245389135643758	0.0510880011440251
LRRC4B	1.74638220780645	6.22875939234173	9.16933500701336	0.0024610397868559	0.0511667341732366
RCAN2	1.21783781502566	5.20920545029163	9.16517157072661	0.00246664508494017	0.051213213116012
C4orf22	-3.27591150194692	0.477073143911723	9.15611779502311	0.00247887908630577	0.0513649975385134
TAP2	2.18779730919311	1.55383471815986	9.15476296226865	0.00248071510680806	0.0513649975385134
CDKN1C	-0.974650852543062	5.49529257815538	9.15120837489557	0.00248553871868409	0.0513948536687902
GPX7	-2.06206404863178	1.42580027793904	9.1173420383304	0.0025319758188511	0.0522809494986538
PROKR1	2.55857779372737	0.195669603565406	9.11291573055611	0.00253810984030284	0.0522809494986538
MLLT11	1.04895511674411	9.264175543299	9.11248199901937	0.00253871172062156	0.0522809494986538
ELOVL4	1.23569428192957	5.42385729262884	9.10446279571966	0.00254986594126695	0.0524395975309542
TEKT2	-1.99123248905819	3.62238199724367	9.10175592195206	0.00255364225570818	0.052446290543585
ATP6V0C	0.921139335158875	5.49472469010232	9.07356509262402	0.00259330986089938	0.0531591677233202
ANKRD46	1.55607085995525	6.66829739068068	9.07212831722552	0.00259534823336647	0.0531591677233202
GPR17	-3.26686897733071	2.15326642690872	9.06688194488839	0.00260280515399206	0.0532199495488334
ANXA11	-2.13021699230747	3.43603818283379	9.06402650345455	0.00260687286613442	0.0532199495488334
RUNX2	-3.01302152938311	0.465894508075711	9.06030657837926	0.00261218175771493	0.0532199495488334
SPAG4	-2.67172449362712	0.547513080301278	9.05873278049025	0.00261443110622389	0.0532199495488334
LPPR2	1.33969809355712	6.47132753277358	9.05775848448781	0.00261582460277527	0.0532199495488334
OCA2	-2.87470518892442	0.985943314674011	9.04875007906723	0.00262874473333957	0.0534113134455814
GPIHBP1	1.51365665785403	8.94967486078873	9.0431833135832	0.00263676112570647	0.0535026643370986
IGFBP7	-2.50623912999105	4.5615429565123	9.04043461945543	0.00264072851657678	0.0535117226599118
RAPGEF5	1.25959718959159	4.9016380487159	9.03709719311786	0.00264555381492056	0.0535381183477533
COX20	0.99092314142323	6.25411638646425	9.03435998903288	0.00264951798396328	0.0535470403195133
CTD-2544H17.1	-4.13962056228893	0.588060422302546	9.01585372180428	0.00267647846367491	0.054020079270825
TOX	1.49208073566014	6.01783570860176	9.0101192585507	0.00268488899665394	0.0540839330547388
SYN2	2.31805343985426	3.50195866646061	9.00884645632645	0.00268675940625923	0.0540839330547388
BAMBI	-2.65331274066869	5.33685206757586	9.00367602902634	0.00269437107016719	0.0541654120693133
FGF14	1.72578108029425	4.37313121586658	8.99773371505614	0.00270314611554879	0.0542700325813877
SLC35F4	3.15402258214925	2.15250476910976	8.99423638569192	0.00270832419814897	0.0543022574715938
SEPT3	1.13696631327005	9.41472798698886	8.98599252691031	0.00272056979158061	0.0544759152733098
MEIS2	-2.69026684714002	6.51635548311768	8.97935640961195	0.0027304680448717	0.0546021754552107
DNAJB13	-3.27832626729359	0.478938554529509	8.96074615040316	0.00275842211903158	0.0549630251467035
ZFP1	0.876889930917957	5.76586262460589	8.95999258024857	0.00275956014275868	0.0549630251467035
CTXN3	3.01033771316115	1.88128436838796	8.95739671260319	0.00276348401137765	0.0549630251467035
SS18L1	1.01534966897839	6.56972544094149	8.95265367183507	0.00277066814882356	0.0549630251467035
CDYL2	1.60552596794589	3.37940685384499	8.95080328612649	0.00277347601082409	0.0549630251467035
SYT6	3.02135158630296	3.75528102538656	8.9507735533454	0.00277352115231969	0.0549630251467035
TTC12	-1.5554604359316	3.98619464083103	8.95057135731313	0.00277382815419934	0.0549630251467035
SOX4	0.954140098403003	9.38211635526164	8.92319982540084	0.00281570753938714	0.0556487515052558
TNIK	0.814993026000942	6.63647334636147	8.92178480944123	0.00281788993628148	0.0556487515052558
DYNLRB1	1.15269783554983	7.42762056601863	8.92079369187744	0.00281941957224944	0.0556487515052558
B3GNT9	-2.04123982055019	1.24758495401052	8.91803158810556	0.00282368690124348	0.0556606919910486
DACH2	1.55224894602208	4.45107975637136	8.91467773765092	0.00282887727153092	0.0556907730216671
BRSK1	1.00861180488397	6.79630908404977	8.90500791968603	0.00284389644693161	0.0559062148787676
PLEKHG4B	-1.87393986201999	4.23239527206709	8.90290209601551	0.00284717793895026	0.0559062148787676
MKNK2	-0.993051720567676	6.48413094264156	8.88149876326256	0.00288074958808561	0.0564924286964195
HS3ST5	2.08144556956126	3.39353512842973	8.87611575345144	0.00288925606229268	0.0565862289107271
ZHX3	1.0459263861612	4.85836699276501	8.86121458531099	0.00291293686112837	0.0569765951292522
CSPG4	-2.82579480609788	2.06727631995703	8.8583143178608	0.00291756880905605	0.0569897476670132
LOXL1-AS1	-2.49076336550541	0.560883317292656	8.85472501398695	0.00292331156039331	0.0569897476670132
HIST1H2BC	-3.65641183105778	1.35072132432805	8.85375922661166	0.00292485874327347	0.0569897476670132
RP5-1119A7.17	2.4445734031846	1.92229767436856	8.84644789190948	0.00293659845116656	0.057077719504
MCF2	1.70881393459591	2.07255995783382	8.84626986899816	0.00293688489617897	0.057077719504
GSTM4	-1.74422756157085	2.69700547303449	8.84092435506099	0.00294549924607599	0.0571720275119577
PTH1R	-2.14966545779713	1.46870365485567	8.83838348105418	0.002949602885021	0.0571786538859045
COLQ	-2.53250134285382	2.13472270905072	8.83576994591532	0.00295382993428669	0.0571876526640626
LMO1	2.07440150612743	3.47364961507692	8.83141776635018	0.00296088267198772	0.0572512657110297
CADM2	2.01717199073049	6.21452733970098	8.82522171821677	0.00297095293392561	0.0573729894406626
SLCO1A2	-3.16997498132504	1.59041090008928	8.81885273450119	0.00298134052752677	0.0575005245397866
STARD5	-2.12485067065749	1.75382878208753	8.80045135507328	0.00301156031265435	0.0579871790860453
NOL4	1.02430314959543	4.76993373670853	8.79885053405245	0.00301420393985892	0.0579871790860453
ZBTB6	1.15188633392813	5.20425086608839	8.79649992212705	0.00301809005950182	0.0579885369460286
CSRNP3	1.2301510931723	7.28209919614454	8.78580359774793	0.00303583800343675	0.0582155232054015
SERINC1	1.11394783125381	9.20348151846074	8.78476628289059	0.00303756480470347	0.0582155232054015
PCDHGA11	1.86971297758268	1.06975595183617	8.78179628517076	0.0030425144324698	0.0582369450184836
KIAA1024	1.3655941638798	3.0793927820996	8.77608948596532	0.0030520480671617	0.0583459453141176
MIR210HG	-2.06080037520851	1.78353448326706	8.76821163685468	0.00306525849093958	0.0585248725443464
LRRC23	-1.73962836686191	4.89087709720255	8.76262725161024	0.00307465816113739	0.0586306834792548
KCNK13	-3.27849680196046	0.660849006473308	8.74269586578409	0.00310844623725047	0.0591467681803995
GAL3ST1	-2.25637459092689	0.290992907475265	8.74207445413856	0.0031095057097078	0.0591467681803995
GBP1	-4.72983281540302	2.48026360772917	8.73576202898588	0.00312028886135544	0.0592776876435999
CAPS	-3.38113216845484	2.83894047525264	8.7190184700575	0.00314907533972764	0.0597498714271919
CDH6	-2.84150293635545	6.46636885869215	8.71248119368113	0.00316038771360508	0.0598897412361223
RP11-923I11.8	-2.5504823916025	0.132938797213656	8.70729821126955	0.00316938590257637	0.0599589186231049
NINL	-1.91514949125245	4.53353411738566	8.70583633071678	0.00317192858093014	0.0599589186231049
CDCA8	-1.35663017442109	5.64475194416255	8.68250051295765	0.00321279885110745	0.0605155765008099
IFITM1	-2.6160092320096	5.35360495487021	8.68228253399131	0.00321318313095323	0.0605155765008099
NAP1L2	1.45415278044276	5.66953242938572	8.68220367584776	0.00321332216318947	0.0605155765008099
IFIT1	-2.2333523445589	5.0882127953113	8.6771503572954	0.00322224426531364	0.0606085004260355
ZNF385A	-1.12368717127793	4.76224941534839	8.67023432518716	0.00323449598280712	0.0606257583249616
MXRA5	-2.15390087269412	3.01806656729665	8.67018664194921	0.0032345806175539	0.0606257583249616
AK2	-1.13009544505355	6.58566788765389	8.66959534404123	0.00323563032114575	0.0606257583249616
ZNF627	1.03802000654772	6.96112338953759	8.66763211927454	0.00323911802604743	0.0606257583249616
ATIC	-0.989637497079194	6.20301951233266	8.66295987535463	0.00324743372732371	0.0606872514687421
FANK1	-2.09531900143857	2.783811934308	8.66130196565091	0.00325038970230004	0.0606872514687421
LONRF2	1.64046760117462	6.32895083913727	8.65748818359251	0.00325719988079404	0.0607289286007972
TMOD2	1.53996230896971	6.75744401090202	8.65164930425595	0.00326765433397376	0.0607289286007972
RP11-503N18.3	-4.20610714787097	-0.0639855147797365	8.65075090949339	0.00326926592510578	0.0607289286007972
SPEF1	-2.45721253853359	2.89074942209262	8.64764634626337	0.00327484128718437	0.0607289286007972
C1orf61	2.05089538571133	7.38028058570299	8.64729767470092	0.00327546805591812	0.0607289286007972
SLC2A5	-4.11450759351309	0.0604898316461672	8.64666980490836	0.00327659701622935	0.0607289286007972
FSTL5	1.09575235219179	6.40100196865883	8.64444115219331	0.00328060750702127	0.0607291996244937
RHBDL3	-1.18780177641078	5.49901211247441	8.64151968008155	0.00328587229328146	0.0607526607217661
CD97	-2.03067081323628	0.772060962556595	8.63037645462097	0.00330603247261778	0.0609632573369719
SYT14	0.890081247203219	4.91107307690201	8.6291978211369	0.00330817217977787	0.0609632573369719
FGFR3	-0.92261687404986	7.40493153452679	8.62857884529993	0.00330929644051861	0.0609632573369719
STMN3	0.966825212819684	8.06261774955231	8.6247964557372	0.00331617492791609	0.0610025081624913
TNR	2.94923239311638	3.02759042882943	8.62036760351976	0.00332424751618949	0.0610025081624913
TOP1MT	-1.4453940853584	3.36416935859855	8.61880363618422	0.00332710297124444	0.0610025081624913
RBMXL1	0.817524501008529	5.87836196533464	8.61859585806437	0.00332748251524578	0.0610025081624913
RGS11	-2.06362913038579	0.968919842579563	8.60846315607493	0.00334604521698584	0.0612689098888563
SHC1	-1.68184835208554	5.7808360281782	8.59630538522168	0.0033684567436445	0.0616050608783503
GMNN	-1.13823118277967	5.40037076815919	8.58235434527725	0.00339436205679884	0.0620042242058038
RP1-310O13.13	1.93568628552097	0.757000442147873	8.56871649780899	0.00341988157598268	0.0623953903862962
SORCS3	1.08872312632153	4.40584548017764	8.5559329640281	0.00344397957002516	0.0626901019864588
MTMR9	0.925958416932754	6.49860253198792	8.55577181101673	0.00344428445576346	0.0626901019864588
PKM	-0.787164922265911	9.91573779168485	8.55173412220146	0.00345193233103333	0.0627541478074696
MSN	-2.03456516126617	7.8462689941485	8.54205811395553	0.0034703302080837	0.0628845850562075
DHRS2	-1.99615797895427	1.80906482377161	8.54194561787382	0.00347054469237666	0.0628845850562075
CLDN19	-3.22741115174805	1.07328140711509	8.54143395876054	0.00347152038835097	0.0628845850562075
KLHL2	0.942773701877401	5.11160644548776	8.53758326966154	0.00347887231950885	0.0628856243017946
ATP6V1G2	1.1086640438942	6.5695669631184	8.53476429831341	0.00348426447694472	0.0628856243017946
CSMD2	2.90177651800908	2.23656592819756	8.53156263910112	0.0034903989504029	0.0628856243017946
MNS1	-3.08077591716009	3.63811280889948	8.53126857625977	0.00349096293378215	0.0628856243017946
SLC4A10	1.33182061226316	4.00778423992112	8.53017008015895	0.0034930705600389	0.0628856243017946
PACSIN3	-1.83413399914163	1.51858306775483	8.52843390859671	0.00349640429892199	0.0628856243017946
UCP2	-2.04807336199523	3.89324310508862	8.52560162658623	0.00350184969708217	0.0629091154802066
EFHC1	-1.10109293615069	5.61301135974623	8.52335849231881	0.00350616850699735	0.0629123364455085
SCAMP5	1.19962354773025	6.91694192193854	8.5165547045317	0.00351930130706904	0.0630735156424944
CTB-25B13.12	-2.0175892166909	1.36169657103943	8.50859654201927	0.00353472578358144	0.0632753385852423
EFEMP1	-2.60995365687368	4.48997112621997	8.49272480017744	0.00356569389783879	0.0637546068933575
GGACT	-2.1498097312944	0.862998677715027	8.47928945130684	0.00359212378608913	0.0641331142323829
KIFAP3	1.08767396501205	7.42082981873385	8.47768016475123	0.00359530289024807	0.0641331142323829
NEUROD4	1.45814054763161	5.50325778155545	8.47526335171353	0.00360008261777241	0.0641430898299005
BCL11B	1.42421404346123	3.30453096896588	8.47155190206281	0.00360743533021482	0.0641899616193864
VBP1	0.991865269381563	7.09603784900612	8.46967447545172	0.00361116049378703	0.0641899616193864
NELL1	1.70241276569615	5.5414753455417	8.46709092294365	0.00361629313870596	0.0641984824773295
PRDX6	-0.799880722914664	7.62031253896457	8.46518308157243	0.00362008813548305	0.0641984824773295
GAS2L2	-3.58950108773294	0.741295652054515	8.44702800414428	0.00365640471120822	0.0647669449894435
PITPNC1	1.03151165614364	5.6305849309709	8.44367491864517	0.00366315249448669	0.0648109331911627
ST6GAL2	1.40893612127026	5.66073909704394	8.43952978256992	0.00367151171635603	0.0648832965874174
MLC1	2.12045830708429	4.63712967318117	8.43280701433453	0.00368511034627136	0.0650479756592707
NR6A1	-1.88778674751259	3.32463086829092	8.42493653576807	0.00370109563890517	0.0652543521114627
HSDL1	0.958598074415018	7.33844332948904	8.41638203760932	0.00371855020462797	0.0654861251563567
PAPSS2	-3.22463749177523	3.14996640536324	8.41191721698158	0.00372769343590535	0.0654915469371462
LINC00672	-1.85130590946476	2.93016710156255	8.41128844442134	0.00372898289604904	0.0654915469371462
TGFBR2	-3.14518268274895	2.95037393391346	8.40992247194851	0.00373178573809505	0.0654915469371462
C15orf61	1.44746525622254	2.70397556990421	8.40542038315652	0.00374103876277282	0.0654984811096412
C8orf46	2.87032089818719	3.90799548220202	8.4035885150572	0.00374481042920567	0.0654984811096412
PPM1L	0.824601075193925	6.82298864383912	8.40301285323285	0.00374599646825264	0.0654984811096412
TWIST1	-3.83884550938105	0.777887265102888	8.40135244044816	0.00374941956608685	0.0654984811096412
TTC29	-2.50262348806391	1.59591738033082	8.39541165635612	0.00376169313132632	0.0656133843724849
CDK5	1.16195382176879	5.21944292641529	8.39227882523187	0.00376818195979206	0.0656133843724849
FXYD6	1.11329303984207	8.20979108521727	8.39190893241494	0.00376894884571518	0.0656133843724849
CADPS	1.47963998793671	6.86524005256693	8.3740411141394	0.00380618325427649	0.0661660585884983
FAM220A	0.905734341168619	5.36140170312527	8.37153778448432	0.00381142969696758	0.0661660585884983
SLC32A1	1.82509297973971	1.47658772384408	8.36734167322709	0.00382024035254072	0.0661660585884983
GPX8	-1.45776111890908	5.37651000083699	8.3666226937679	0.00382175208533188	0.0661660585884983
KAL1	1.82305471659038	5.23167373078256	8.36628447139577	0.00382246344523631	0.0661660585884983
CCNT2-AS1	1.43562570668205	2.31373292953586	8.34054413405894	0.00387699843861654	0.0669819989878346
OTX1	-1.94637719786601	2.98794308288083	8.33988019523199	0.00387841552239074	0.0669819989878346
TPH1	-2.28963081060239	0.902968373557894	8.33748981190838	0.00388352182353014	0.0669940575187413
ARNTL	1.4266223963719	3.34286813836393	8.33281974423407	0.00389351769513529	0.0670903423250183
SDPR	-3.49729310647825	0.509557350459351	8.32431196258335	0.00391179518758854	0.0673289504654254
SEC61A2	1.03537326192524	5.9851921373027	8.31686102560977	0.00392787392371602	0.0675292170731178
AGPAT9	-3.14742513190387	-0.0549087771121945	8.31109506355107	0.00394036270928491	0.0676442693628254
GRAMD1A	0.87209688473461	6.18855368643504	8.30966438600714	0.00394346773624578	0.0676442693628254
B4GALT1	-1.89901555482428	3.39883170981268	8.29924170581318	0.00396616353781484	0.0679568810008005
CAST	-1.77183587339273	5.65586316524615	8.2933792209207	0.00397898768745581	0.0680953195937106
NXN	-0.895918175903888	6.99439719187814	8.29088393617987	0.00398445890050474	0.0680953195937106
CDH13	3.07091224405134	4.18515549065309	8.2894142911707	0.00398768485579698	0.0680953195937106
TNFRSF10C	-2.66855961409075	-0.0918060133177644	8.2781043422047	0.00401259993306777	0.0684233850807381
GULP1	-1.28067773319632	5.36321290687572	8.27661133562998	0.00401590074299371	0.0684233850807381
ARL8A	0.945080794420729	6.40895449305175	8.26770464345711	0.00403564956864006	0.0686828691424319
HSD17B8	-1.56826858599319	3.25070746558151	8.25434770421028	0.00406545133559358	0.0691126727050908
ITFG1	0.899276896935793	6.99715876420448	8.23903434729903	0.00409989392311408	0.0695897646255646
CCDC146	-2.088571970631	4.08533099488781	8.23450978942773	0.00411012721777117	0.0695897646255646
MDGA2	1.43659000151613	3.71396336865278	8.23433320994316	0.00411052711818584	0.0695897646255646
ADAMTSL4	-2.25720828421667	2.2058281406312	8.23375755923996	0.00411183107209876	0.0695897646255646
MAP3K6	-1.40604442840629	2.9810929265248	8.22851392324765	0.0041237282639163	0.0696921807792986
CDC20	-1.50402935998194	6.75465055474309	8.22504536650911	0.00413161725571797	0.0696921807792986
BZW2	0.821482173090701	7.14331673687753	8.22503566059302	0.00413163935268772	0.0696921807792986
CSMD3	1.80547875548392	4.02816889920238	8.22074939594236	0.00414140943951142	0.069779535101657
FAM19A5	2.08546520916158	5.0467759063535	8.21581394617644	0.00415268840433987	0.069886244720488
MCCC2	-1.03600771324673	5.3824711906983	8.21395732795931	0.00415693941487835	0.069886244720488
PCSK4	-1.82373700947421	2.06796624383991	8.20959548260883	0.00416694395874299	0.0699770323590895
LHX5-AS1	2.87734821079448	3.63656688924481	8.20286536490545	0.00418242858903361	0.0701595471259744
ACCS	-2.94785961067474	0.407173509978452	8.1951053118818	0.00420035560502469	0.0703695448997812
CLDN5	-2.0204018610155	3.55030346862319	8.19214541679684	0.00420721404341537	0.0703695448997812
PCDH11X	1.61157091412563	4.78773395695462	8.19144538763067	0.00420883776246224	0.0703695448997812
MYOF	-2.12918575300595	4.65434154098235	8.18732753640571	0.0042184020463433	0.0704519497805774
C18orf32	1.11355668981596	5.93512736121695	8.16942308160593	0.0042602455348502	0.0710726801741529
GLRB	1.6381557093679	3.41084278201981	8.16554271414702	0.00426936968689831	0.071146798795483
RP4-561L24.3	1.85055911660081	1.24265775431271	8.16337821751304	0.00427446784381711	0.0711537374483378
DGKI	0.904506683911587	5.37241260036366	8.15232017936036	0.00430061031160574	0.0714515803173226
IGFBPL1	-1.42478267140593	7.63436823884695	8.1518341253169	0.00430176312609226	0.0714515803173226
ACP6	-1.84157007717674	1.91278120838629	8.14953663836344	0.00430721652470313	0.071464057579081
LDLRAP1	-2.70404856738926	3.59206365316855	8.14595496196182	0.00431573216346652	0.0715008958310865
IQUB	-2.7963964649434	2.55594286100932	8.14464705491036	0.00431884605691126	0.0715008958310865
FAM86B2	-1.68740609610267	1.77167984839877	8.13817830506629	0.00433428066055243	0.0716783432851751
MCM2	-1.23190859823914	7.40437418440465	8.13597680699735	0.00433954628928331	0.071687417939704
CXCL14	-2.9430254162951	2.72630276300197	8.12979288418547	0.00435437210277825	0.0718542315070834
ELOVL2-AS1	1.96483469242751	-0.101747962245321	8.1164029007552	0.00438665124714688	0.0723083792344232
ARPC1B	-1.91418078131014	2.47905133338732	8.10424105429583	0.00441618083313582	0.0726937421759933
FRMPD2	-2.03773361019421	1.15291378288188	8.10283991281529	0.00441959585278443	0.0726937421759933
MT-ND2	2.05163784898286	10.3761143514285	8.09183904878	0.00444650199724499	0.0730572295720317
MTSS1	1.0358762591795	6.87740785014782	8.08495181210027	0.00446343178104548	0.0731987404251364
SLITRK1	1.08676165554016	5.03795998036329	8.08255448759597	0.00446934012417752	0.0731987404251364
DACT1	1.24172397571993	5.1762480133689	8.08037835461538	0.00447471022329854	0.0731987404251364
ULBP2	2.10173185607343	0.0776279659366865	8.07941794205145	0.00447708234720709	0.0731987404251364
CDK5R2	1.546185804217	4.04777711658429	8.0785624069883	0.00447919651239484	0.0731987404251364
FAM84B	-1.50065164854979	6.24731530243674	8.07627289141067	0.00448485927653539	0.0732125577709826
PCDHB5	-3.30124732341827	5.47640801172633	8.07230187745847	0.00449469826024243	0.07322075178007
CD24	1.01238179022459	9.83802725473826	8.07203791687311	0.00449535305407522	0.07322075178007
BACE2	-2.1928849076559	2.73860393540234	8.07024042273897	0.00449981459156372	0.07322075178007
MCM6	-1.25675393529453	7.26292950493645	8.06067464386061	0.00452363364969089	0.0735296087786119
ADRA1A	2.46689372972378	1.36083069837311	8.05342056864943	0.00454178206901795	0.0737006730099186
LHFPL4	1.53703492828616	5.52989893294514	8.05259329417106	0.00454385646863362	0.0737006730099186
FAIM2	1.34338437579704	5.0948510667296	8.04679759488284	0.00455841632951903	0.0738580078635717
SAPCD1	-2.51570494736969	-0.197904367730843	8.04282669663982	0.00456841937402765	0.0739412541495977
MT-TM	2.48429619451736	1.8403072212053	8.04037021173438	0.00457461866601464	0.0739496977466481
PCNA	-1.1075499764083	7.50751930191655	8.0387656783834	0.00457867256083668	0.0739496977466481
TEX26	-3.82775640625685	0.522476788299871	8.02215744926922	0.00462084922075632	0.0745516629055781
C17orf96	-1.61484274393147	2.89068989136401	8.01696016848678	0.00463412885449653	0.074686628134293
DSP	-3.62893407521703	2.58197424260735	8.01116522266897	0.00464898142667088	0.0748466310620169
RP11-263K19.4	-1.4202889967635	4.09823066858424	8.00443274935232	0.00466629779979412	0.0750459195357366
OLFM2	1.18828925655739	6.44356981474327	7.99735816291468	0.00468456490564412	0.075260060714566
SLC9A6	1.20610596437687	6.44862751095366	7.98940632878985	0.00470518409360735	0.0755114972065939
LURAP1L	2.01036949460765	1.22371552856831	7.98407953710768	0.00471904820056364	0.0756541081773905
CDH12	1.80888471833071	2.80339188486959	7.97801447639343	0.00473488448022969	0.0758280024557754
PABPC4L	-2.469918430602	-0.161937054211844	7.97287368234429	0.00474834981986724	0.0759636005919393
PDP1	1.01858714310756	5.72042383671651	7.96142728034883	0.00477847180391699	0.076365104601399
MYRIP	1.9069537482295	0.947306903762565	7.95929880819382	0.00478409445010727	0.076374650685641
AK5	1.99821182289535	3.24447251694543	7.94952164843817	0.00481000884736702	0.0766621178846429
SOX8	2.11231181216369	2.69370534317288	7.94870125623428	0.00481218979220616	0.0766621178846429
CCDC60	-4.6157777381447	0.247657062893168	7.9451091013253	0.00482175110771417	0.0767340034921885
INHBE	-2.04633286565906	1.56613459268164	7.94136585107482	0.00483173518961601	0.076784560772442
ZFAS1	1.32243532666585	7.81968224279352	7.94013133030057	0.00483503254765278	0.076784560772442
CDC42EP5	-2.31519113223168	1.57727860416927	7.93157021766027	0.0048579621150629	0.0770681714245574
WDR49	-1.77270142683705	3.32167518582134	7.92816045377102	0.00486712544146062	0.0771330265477773
ABCA5	1.67175082184226	3.85143434052118	7.91979002071257	0.00488969471033687	0.0773969443317568
SH3D21	-2.10944812984452	3.06961647435901	7.9177627560541	0.00489517686211457	0.0773969443317568
FMN1	-2.71630462679581	0.33439709542393	7.91632949382107	0.00489905648421832	0.0773969443317568
ATAD1	0.938819125352551	7.33244711784177	7.9125777583715	0.00490922669883262	0.0774770793030718
LRRC43	-2.53069789115409	1.03081757743209	7.90077705785088	0.00494135653270776	0.0778737981599867
C12orf55	-1.78723287401151	2.57674295870897	7.89958569963919	0.00494461213478005	0.0778737981599867
GABBR2	1.51956089157449	5.4218705484135	7.89769219153257	0.00494979098642533	0.0778746619168657
RAD51AP1	-1.49598244980495	4.62938064598623	7.88497882350288	0.00498470619572815	0.0782740847271555
NEK5	-2.76237937465881	2.07142893214235	7.8846983569312	0.00498547927463394	0.0782740847271555
REEP3	-0.875470118344342	5.25049947017185	7.8825779219974	0.00499132800272367	0.0782850392006133
CATSPERD	-3.71010896660826	-0.436210699677437	7.87807624411696	0.00500376802605988	0.0782899675013192
TNFRSF11B	-2.81978473509592	2.11472565934861	7.87798577948621	0.00500401834132737	0.0782899675013192
RMI2	-1.60445212908295	4.01323908627584	7.87687380097934	0.00500709622392961	0.0782899675013192
CTDSP2	-0.952103494262408	7.02573607929181	7.87464738206467	0.0050132646028185	0.0783058534775288
SYP	1.30017839583405	6.87580662756086	7.86870997973466	0.00502975229101864	0.0784827262001041
IL13RA1	-1.69895579627858	3.64033302342154	7.86247832473883	0.0050471165342448	0.0786728995768744
EIF2AK4	-0.778287708666753	6.27555114139074	7.85855680293264	0.00505807499402752	0.0786834171034723
ATP6V1B1	-2.78667066935189	1.05829144186664	7.85812231737375	0.00505929062921857	0.0786834171034723
VWC2	1.70297904668391	2.4107740472689	7.85668187536023	0.00506332293243821	0.0786834171034723
GJA1	-2.05296907852364	5.65378271481248	7.85416811001233	0.00507036769129226	0.0787124087561387
PLD2	-1.75590435675357	3.21973423317775	7.83314610152217	0.00512967375231163	0.0794377119908266
C20orf96	-1.30904686829258	4.35089904892402	7.8327802200701	0.00513071219152557	0.0794377119908266
TAGLN2	-1.8771711611229	5.19980593127833	7.83135378788775	0.00513476271607259	0.0794377119908266
MMD	1.28767158935739	6.05057804160115	7.82998170784307	0.00513866197639055	0.0794377119908266
INA	1.29050641804457	9.42840519324762	7.8277601067407	0.00514498185729053	0.0794377119908266
STRA6	-1.42752105016898	2.96828602701763	7.82584932789218	0.00515042386576421	0.0794377119908266
LINC00403	1.80403202023801	2.85665092338138	7.8247080587445	0.00515367706428181	0.0794377119908266
TTC13	0.87370432109987	5.31710160688478	7.82201734178498	0.00516135527040653	0.0794754583582963
HDGFRP3	0.873271125414359	8.04063931555897	7.81876657499416	0.00517064718363385	0.0795379513126187
MDK	-1.25223353951773	8.44248953773532	7.81375360655713	0.00518500956220528	0.0795703449972147
DCX	1.06590858817542	9.49630641910653	7.81293470396315	0.00518735961551208	0.0795703449972147
CCDC173	-1.91823248939027	3.50101401687655	7.81255146559782	0.00518845979025134	0.0795703449972147
FAM69A	1.46040752045165	3.48280543440821	7.79852472546649	0.00522889088430699	0.0800760378727732
TRIM56	-1.71266354407913	2.84214814173889	7.79746044289852	0.00523197168098854	0.0800760378727732
ATL1	1.13687521817729	6.15164751544533	7.78107440586749	0.00527963884861015	0.0807242970031962
NTSR1	-1.86149470613786	1.97664854936459	7.76637250096458	0.00532278358400367	0.0811874816681955
EBF3	1.12165944953975	7.43532498849796	7.76550137962215	0.00532535125877829	0.0811874816681955
KCTD13	0.987427664526828	4.72779384526071	7.76529538343795	0.00532595862766094	0.0811874816681955
RP11-196G18.22	1.41487408643097	3.00584895807449	7.75592197116493	0.00535367048596778	0.0815281403263912
CHST11	1.00321455192655	5.51487289302581	7.75001125148079	0.0053712206576919	0.0816929976161694
PMEL	-3.4677640356423	2.65837760538775	7.74597356458766	0.00538324310916548	0.0816929976161694
HN1L	-0.842450008740888	7.79445281629836	7.74490943116604	0.00538641619496692	0.0816929976161694
GPC3	-1.45872321070182	4.47315772622698	7.7446090207311	0.00538731231878859	0.0816929976161694
TPM2	-1.7088762757707	4.68578582322118	7.74324860962163	0.00539137232589932	0.0816929976161694
SLIT2	-1.40090764016883	7.18427589898925	7.74041322115332	0.00539984428046414	0.0817398738789781
SPAST	0.777306410452169	7.08448351282666	7.73608813331062	0.00541279350994837	0.081854363944473
KANK1	-1.98814485347206	4.55448317783031	7.72152378435106	0.00545663217352379	0.0823262211422599
ADAMTS15	-1.69240943920254	5.16737440057723	7.7205411553759	0.00545960288894163	0.0823262211422599
RAB3A	1.36357779467832	6.98989396956408	7.72032823864727	0.00546024680296078	0.0823262211422599
SPTLC3	-3.99787955355172	0.458564126744015	7.71479299900579	0.00547701396862272	0.082497183642347
CTD-2140G10.2	-2.30663582401573	1.94334327274971	7.70421391115086	0.00550920599721146	0.0828574413085839
CHRNB2	0.871372960725157	5.41077506079186	7.70335263818338	0.00551183531800095	0.0828574413085839
KLHL7	0.901561849837751	7.12889405382045	7.69577124459203	0.00553503530864104	0.0831239788742358
CA10	1.54011389883528	4.56359403286597	7.69270244024578	0.00554445451356281	0.0831832376082207
HYDIN	-1.51571346930198	4.44711166115038	7.68960986673732	0.00555396321039539	0.0832437207806599
CRYAB	-2.60089534482726	3.24531142407084	7.68041138947954	0.00558234406153659	0.0835329828863949
ZNF98	1.84546543697378	0.176571766898125	7.67979368619409	0.00558425520545975	0.0835329828863949
MTPN	0.817758648774131	8.01702104614042	7.67530717117637	0.00559815630263682	0.0836585835668382
TYMP	-2.43978070368123	0.532991578228775	7.66844691330136	0.00561948051684926	0.0837433123860824
DNAH7	-1.6722153772311	3.23760645687751	7.66818978155209	0.00562028138593824	0.0837433123860824
POU3F3	1.0786416024606	7.21591379948249	7.66816565535494	0.00562035653597869	0.0837433123860824
NTRK3	1.42854778746216	5.4914381296618	7.66238401791616	0.00563839518343098	0.0839298041114437
ASAH1	0.952410878468115	6.75706957632076	7.65446424833492	0.00566320066180183	0.0841989452794712
DAW1	-3.16116928492793	1.8129226244925	7.65307724630562	0.00566755632457554	0.0841989452794712
RNF11	1.09469301986012	7.13122012399578	7.63943936277425	0.00571056635707052	0.0847550659128493
ZC2HC1A	1.08424327525547	6.19132787156429	7.63611408648973	0.00572110372742893	0.0848286189750877
DFNB31	-1.06359552203055	4.15898088201594	7.62983440240725	0.00574105735675111	0.085041510436553
KIDINS220	1.05942763111811	9.07657438384649	7.62504191764526	0.0057563331736245	0.0851847629724879
CDH7	2.29958071872458	4.52805207774123	7.62190500724861	0.0057663543697692	0.0852033715131122
NEDD4L	0.984938077056489	7.45992247591979	7.62102800552513	0.00576915922739012	0.0852033715131122
LAMB1	-2.31556488718065	5.97388826208648	7.61938761831355	0.00577440930770533	0.0852033715131122
DTL	-1.53262942174343	5.67277352108812	7.61687002043239	0.00578247639316093	0.0852223453876968
COL20A1	-3.51150978485487	0.254635904989356	7.61548784719577	0.00578691014871056	0.0852223453876968
OPRL1	1.83238422432383	4.05113829955904	7.61336102675337	0.00579373936897198	0.0852403203578278
GLRX	1.35737882905796	4.57110002611882	7.61061315086644	0.00580257497225367	0.0852877508977866
SULT1A1	-2.41984999192953	1.49730954356805	7.60652968265103	0.00581573047631682	0.0853044215101677
DISP1	-1.22982111815414	3.98163169172265	7.60592813330301	0.00581767102709494	0.0853044215101677
RBM18	0.880143653235472	5.94718605160024	7.605036749247	0.00582054777642084	0.0853044215101677
ARRDC4	-0.875769522866831	7.08586957397462	7.59869216606361	0.00584106551287413	0.0855032572599364
PI15	2.78709720093366	6.49897924442097	7.59736499303393	0.00584536677806777	0.0855032572599364
MT-CO2	1.47036440626878	10.2112102723031	7.59484241566406	0.00585355116578689	0.0855200734845114
RP11-461O7.1	1.57751055796669	0.615714797253262	7.59354333636574	0.00585777052884435	0.0855200734845114
GUCA1A	-3.31757420665612	0.674126510677093	7.58993058061552	0.00586952095002927	0.0856093852193328
C1orf189	-3.21016848537622	0.424535332223789	7.58599962354613	0.0058823336338703	0.085714004379253
TTLL4	-1.08112210987412	5.29131700972118	7.57708080067706	0.00591150983992842	0.086055766476152
PRRG1	1.12360450715515	4.46580840263234	7.57537327021416	0.00591711251267133	0.086055766476152
NDUFA5	1.08842027103743	7.35825260784656	7.57082881518433	0.00593204998543539	0.0861905312415364
SKOR2	3.02114965991029	3.14237945991431	7.56028372192834	0.005966859747135	0.0866134999397878
NEBL	-1.69264133125462	5.85952290749382	7.55716306238974	0.00597720107620051	0.0866544084232722
COMT	-1.07825594470373	5.29156786742191	7.55599354791703	0.00598108135517914	0.0866544084232722
ALPK3	-2.34637547745593	0.41177802541427	7.54770703420788	0.00600864852537602	0.0869697251165674
RAB3C	1.75440105569287	8.06517563829098	7.54601599218961	0.00601429011037717	0.0869697251165674
EFCAB4A	-2.03151577525715	1.60558320357069	7.54144167487786	0.00602957785928017	0.0870824145273404
KRT18	-2.20676741338939	3.93189154745535	7.54025725858223	0.00603354273570795	0.0870824145273404
C2orf50	-2.55473390185407	2.13924179894985	7.53091499442273	0.00606490969889063	0.0873927082536285
PCDHGC5	-2.39580250847832	0.974226794570928	7.52973808576758	0.00606887299293464	0.0873927082536285
RHOH	-3.80221839992445	0.735691326561784	7.52872331515788	0.00607229240135753	0.0873927082536285
LRFN5	1.37458171596411	4.48632336717651	7.51969337547912	0.00610280673655514	0.0875611000225138
BNC2	-2.54984152332976	3.39181717163714	7.51847511436987	0.00610693549601165	0.0875611000225138
RAB32	-1.8156208434075	2.36146304864696	7.51760335825683	0.00610989167891051	0.0875611000225138
SLCO5A1	1.22331273289036	4.63108350470934	7.5172634476753	0.0061110447339384	0.0875611000225138
SNHG6	1.08492640141705	6.52618668946511	7.51568982621016	0.00611638571492895	0.0875611000225138
ZNF25	0.885053634819876	5.80346223868819	7.51504935635008	0.00611856087800432	0.0875611000225138
TNNI1	-1.84827913305368	1.19434316771818	7.49958968192382	0.006171305194118	0.0882214732025331
ADORA1	1.48744963705713	3.1910425747136	7.49737509752826	0.00617889867458936	0.0882214732025331
DNAJC5	0.906251071761384	7.66055782451913	7.49643628354964	0.00618212060538872	0.0882214732025331
PPFIA4	-2.25663329745553	3.29182580461106	7.49119805358475	0.00620012927047348	0.0883954640268817
MANEAL	0.817566384896908	5.96755374320075	7.48612041020692	0.00621763695411098	0.0884973658417178
C16orf45	1.06356419910214	4.31773474159643	7.4851687061356	0.00622092403457369	0.0884973658417178
CD36	-2.68736510253049	1.19791419881098	7.48406288964561	0.0062247456300037	0.0884973658417178
TIMP1	-1.40168418842811	4.557343268996	7.48206546202645	0.00623165462162232	0.0885127915321645
HOMER1	0.775806983246338	5.28949804246738	7.47675907008677	0.00625004717753971	0.0886911456622302
IL12A	-2.77324330314709	0.271073032155243	7.47337919439222	0.00626179108491773	0.0887348390582042
ENO3	-1.6504440023611	2.08131263329916	7.47251329356431	0.00626480341554501	0.0887348390582042
CCDC151	-1.8669217801246	1.94067732780693	7.46223689061552	0.00630066652490148	0.0890058317401323
LINC01088	-1.98296344476391	1.30501088956577	7.46172323447773	0.00630246459709369	0.0890058317401323
RP5-890E16.2	-2.64727593248291	0.0713144087172559	7.46109958757014	0.00630464840003374	0.0890058317401323
SMIM18	2.04700452183991	3.63404848330729	7.45980714184255	0.00630917657205219	0.0890058317401323
STAU2	0.978958565228575	7.26803256873794	7.45865443386626	0.00631321796393358	0.0890058317401323
ZNF732	-1.74558344026085	1.7618259613948	7.45332507611196	0.00633193705924206	0.0891870059558488
FGF14-AS2	-1.43302374550298	2.56664025130351	7.43996789054973	0.00637910283545688	0.0897141355193428
SLC45A3	-2.75991645254454	3.26587260065769	7.43938554886248	0.00638116729151267	0.0897141355193428
GPR149	-2.90444007781819	0.298963662936594	7.4326772784651	0.00640499797958392	0.0899659512880928
TMEM35	1.60465317315192	6.98257068443603	7.41907266640041	0.00645360681970019	0.0904397186512964
SYDE2	-2.24790949698948	1.39633514427668	7.41830787299756	0.00645635055656822	0.0904397186512964
GAD2	3.56465878853328	4.25602982380343	7.41724321102425	0.00646017207077471	0.0904397186512964
E2F2	-1.39074492512202	4.47060753166344	7.4165865555824	0.00646253023130069	0.0904397186512964
RP11-196G18.24	2.03178236269597	1.52951253571706	7.41322003228727	0.00647463379387677	0.0905257446176073
MICU3	1.46116861111361	4.4784826656002	7.4061709370991	0.00650005221834586	0.0907192207910462
CTD-2308L22.1	1.89566451745904	0.373920572839504	7.40607191249139	0.00650041001720288	0.0907192207910462
RP6-65G23.3	1.66370091189374	2.872904040112	7.40340735301276	0.00651004524196688	0.0907703372361584
ABCC1	-0.809849108360497	5.65023207267285	7.39914585981207	0.0065254854043074	0.0908351503479526
SEZ6L	1.97358916907504	6.5026381759446	7.39882561951856	0.0065266472022611	0.0908351503479526
RP4-666F24.3	-3.52687503171992	0.0931219851498645	7.39137209110015	0.00655374755886442	0.091128870447961
RP11-395G23.3	1.14203392274633	3.69331432554979	7.380858133395	0.00659217083576319	0.0915793531644689
SNTB1	-1.55963319826007	4.43673669483795	7.36389738813405	0.00665463938833901	0.092288196515699
ATP5EP2	2.01959687858323	1.20471791239452	7.36335958183908	0.00665663005436894	0.092288196515699
CPEB4	0.80635999210643	6.02678160372129	7.36206812994775	0.00666141278969087	0.092288196515699
P4HTM	-1.524418708945	4.28635566895046	7.35884422563061	0.00667336744766082	0.0923696160924856
IDS	0.86233552823636	8.20293095220718	7.3537313063996	0.00669237176212513	0.0925483767432008
ZNF675	0.833032787856977	5.3182346860727	7.35117480328871	0.00670189479767131	0.0925718164049996
CTD-2044J15.2	1.32685306496782	3.96824513544037	7.35000717609968	0.00670624883944628	0.0925718164049996
GGA2	-1.05454865388314	6.0297701181902	7.34492233865285	0.00672524373190603	0.0927497769850344
TMCO6	-1.58007953612168	2.78103374206946	7.33918044927322	0.00674675916893305	0.09289138780411
ACADVL	-1.18218333904444	6.2096715258375	7.33892019624811	0.00674773602682836	0.09289138780411
CRB2	-1.19164681203862	7.12279732217088	7.3359102247714	0.0067590444352113	0.0929628573089062
FAM3C	0.740422855615773	6.27526676461284	7.33424469157181	0.00676531012936839	0.0929649035679392
CSPG5	1.04018514080222	6.12082484925005	7.32932874963902	0.00678383839576466	0.0929920787093275
CNTN1	1.4831739923579	6.90883187145594	7.3279056643064	0.00678921169460718	0.0929920787093275
RP11-498P14.5	-2.15785116244494	0.152189388603587	7.32729446685385	0.00679152079378975	0.0929920787093275
MECOM	-2.45594897814393	1.34467907814955	7.32723048616169	0.0067917625587152	0.0929920787093275
AP000230.1	2.25299638339803	0.674730904221545	7.31772469124481	0.00682778011293261	0.0933820078100548
TIMP2	0.959976626969132	7.77360147255498	7.31647488921507	0.00683253011480333	0.0933820078100548
GRIN2D	1.41285614372409	4.54261976037578	7.30829373655571	0.00686370690371918	0.093723825267497
SALL4	-1.96532040970791	3.15767796423646	7.30568183865298	0.00687369091067792	0.0937759016700925
LPHN2	-0.82324147248871	7.84685445340962	7.29406405717713	0.00691828005732224	0.0942995697858148
ATP2B2	1.22369304529211	3.74997469840132	7.28989746274639	0.0069343433709647	0.0944316853338303
TMEM9B	1.08914302282485	5.85401973571566	7.28832913235822	0.00694039956032954	0.0944316853338303
DPYSL3	0.922693294667356	10.7916359796129	7.28498134649112	0.0069533452923571	0.0945232037148866
MAP2	0.870013063406411	10.4721902261374	7.28050260562759	0.00697070295860366	0.09467448039755
EMP3	-1.94893778820579	3.17717441110526	7.27725997163588	0.00698329762744504	0.0947061149100079
SYNPR	1.64539150556851	2.5367714003536	7.27669481586627	0.00698549511870765	0.0947061149100079
LINC01114	1.50125813803568	1.57809189249065	7.27273360293671	0.00700091731621617	0.0948306072832917
RAB12	0.828103621083277	5.56128657764716	7.26668787769758	0.00702452223425175	0.0950656179128745
MARCH9	0.969589820670115	4.77665676267962	7.25338411148875	0.00707675217877643	0.0955836827795531
DNAI1	-2.15890991434096	2.86755588568323	7.25246754247237	0.00708036516073544	0.0955836827795531
ZNF474	-2.43853428268717	2.76496544125686	7.25146199701132	0.00708433104282406	0.0955836827795531
LIN28B	-1.19022181493087	4.36018565100693	7.25054247544034	0.00708795963235664	0.0955836827795531
UBE2N	0.896367489793544	7.58320111331973	7.24849931108609	0.00709602910736724	0.0955883242220959
PDE4B	1.04724996525509	6.87214873661642	7.24727149435919	0.00710088288240204	0.0955883242220959
LDOC1	0.835873070724516	5.71725918747004	7.24314111823489	0.00711723589730552	0.0957236735993356
IGFBP2	-1.04605887982664	8.29352324397362	7.23352691682089	0.00715544970103178	0.0961379246445293
SLC24A1	-1.77882064097318	3.13268151572592	7.23221319575159	0.00716068763637368	0.0961379246445293
EEF1A2	1.38397941507617	7.67441112284032	7.22446652177086	0.00719165415393609	0.0964684552793651
HPS1	-2.51001160184543	3.82626085912507	7.21690739553422	0.00722200288236188	0.0967816368292605
COL8A2	-3.48791929928066	0.0649959868795346	7.21517235996835	0.0072289872300896	0.0967816368292605
ACTC1	1.82687733958473	0.594564910813906	7.21390191228683	0.00723410576641926	0.0967816368292605
CMPK1	0.879910022884057	7.07356037421527	7.21178012821699	0.00724266253074304	0.0968108928251827
TNFRSF12A	-1.80538698283974	3.34474494462655	7.210119215493	0.00724936790212448	0.096815372035578
PIEZO2	-1.6175663029132	3.95718859142058	7.20650823279238	0.00726396791622789	0.0969251838374288
PCMTD2	0.899237308223323	6.33213420649108	7.2042832572307	0.00727297894996271	0.0969602930539765
AK8	-1.87713136385662	2.51048283510836	7.19896917073436	0.00729454697130236	0.0971625984836576
LDHA	-1.20612138486765	7.56153398769246	7.1835071290461	0.00735767452962585	0.0978511982042003
PCDHB2	1.01847370596974	6.90124168134612	7.18315445377914	0.00735912090718522	0.0978511982042003
GDI1	0.736457330759974	9.23690087630557	7.17564322472208	0.00738999475245269	0.098175821894909
A2M	-3.10013359326091	3.58452663651861	7.1711331151688	0.00740859649651248	0.0983369865100407
ETFB	0.931273081061745	7.07484945325673	7.1674760728345	0.00742371493392397	0.0983958411926288
TACR1	4.52514692449479	0.907409141524331	7.16644975638655	0.00742796345287406	0.0983958411926288
HSPA1B	-1.21462512505333	6.5020205309137	7.1653657871347	0.00743245332867074	0.0983958411926288
KLF10	-1.13010230836352	5.64248484063289	7.16044063520692	0.00745288861059403	0.0985805057474395
TSPAN7	1.42815563253763	6.63886779018104	7.15683924658327	0.00746786771890024	0.098692742253779
NPAS3	0.970965591779091	6.46537124127468	7.15431556956941	0.00747838267933261	0.0987458383670695
POFUT2	-0.971852106523941	5.26935744850763	7.14707642499176	0.00750862879225444	0.0990591496394818
LCTL	-2.87016147825826	1.20741272752759	7.13974847803472	0.00753937329972785	0.0993784869117639
KBTBD6	0.978498803182589	6.49798066732896	7.13713232248284	0.00755038056323915	0.0994373343155187
GABARAPL2	1.00641308426955	7.02677653352059	7.13266244997935	0.00756922521754285	0.0995992076677197
ACOX2	-2.70748393788422	1.0783667513952	7.13001384640486	0.00758041421437781	0.0996117647687837
TAP1	2.40695514582994	0.303707658229453	7.12933421057079	0.00758328805352565	0.0996117647687837
CDC25C	-1.2672051157865	4.14776528694903	7.12226019123154	0.00761326674558016	0.099821767715195
PARP6	0.841623802197255	6.99106629843894	7.12180281887404	0.00761520918974472	0.099821767715195
GGN	1.51504498505779	1.50872950124478	7.12091539161103	0.0076189795071474	0.099821767715195
SCGN	2.99516536407799	0.856552157159711	7.11877798171332	0.00762806832761135	0.0998516431128119
GPD1L	0.926442211947568	4.76261472893463	7.1172905353802	0.00763439987479191	0.0998516431128119
ARG2	1.51322814024983	5.41498856001327	7.11396810294872	0.00764856173678667	0.0999508523436663
GRK5	1.04322407035806	4.32305001664759	7.11094794942687	0.00766145843822462	0.100033372288778
MRFAP1L1	0.837975596455508	7.34264288704191	7.10768711168305	0.00767540787512681	0.10012948402247
LMTK3	1.25609125965772	5.76157701602044	7.10455817440969	0.00768881747153288	0.100172504270717
GREM1	2.35053147278564	1.35710169861127	7.10384251614335	0.00769188791182566	0.100172504270717
TMEM255A	-1.20055760202739	4.47227562680698	7.10028300142624	0.00770717818869899	0.100285697013568
EFCAB1	-3.21350477428667	1.8513949557993	7.09750043013034	0.00771915266111398	0.100324098667709
ARHGEF17	-1.4547949873796	5.58779231475453	7.09623669461649	0.00772459727964725	0.100324098667709
AQP1	-2.65883363358735	2.10314261570354	7.094999151896	0.00772993285563147	0.100324098667709
MOAP1	1.1687110232529	6.54963869375023	7.09242326437737	0.00774105069594426	0.100382669348943
C5orf49	-1.91756330839483	4.24396453383118	7.08497779021768	0.00777327827533514	0.100674350881871
SNRPN	1.11820435604605	7.36138799190777	7.08308175794043	0.00778150710560939	0.100674350881871
CCNB2	-1.11277253253425	6.31203853645089	7.08186992813752	0.00778677114419964	0.100674350881871
SOCS2	1.38061700410027	4.87122114683577	7.08111769723045	0.00779004057356761	0.100674350881871
BRINP1	1.44419388622984	5.14454325091596	7.0785753599497	0.00780110075393113	0.100685769059685
CERS6	0.818129136036197	7.55605713120928	7.07786959318076	0.00780417396712128	0.100685769059685
AKAP14	-2.664917440066	3.22753341665771	7.07278837389764	0.00782633636122698	0.10088605599485
AC207062.1	-1.10019687738417	3.73932394125509	7.06934068565326	0.00784141053691259	0.100994709610167
SMAD9	-1.42092734964121	4.05447074236873	7.06185579822129	0.00787423865945278	0.101331650420291
FZD6	-1.59870272369553	3.19335797031493	7.05849488461712	0.00788902504900217	0.101436042888947
ARHGEF19	-2.57713638012463	0.565755214737147	7.05313480960378	0.00791266555639058	0.10148517950987
TNFSF9	2.36849847660062	0.700452307014428	7.05075752285014	0.00792317371267203	0.10148517950987
TMEM120A	1.38643207183821	4.87922916836251	7.05021871268897	0.00792555736115456	0.10148517950987
DGCR5	1.42289599457482	4.3731349488066	7.05021870965815	0.00792555737456472	0.10148517950987
AASDHPPT	0.943126284605775	7.51379858383916	7.04793305104506	0.00793567708278187	0.10148517950987
TRABD2A	-2.20340547020199	2.69330782148474	7.04596270127018	0.00794441137263171	0.10148517950987
RNF152	1.31150926120967	5.85213124568225	7.04453664729834	0.00795073900614994	0.10148517950987
HSD17B14	-1.88485596832791	2.67943278056432	7.04186305397971	0.00796261606848108	0.10148517950987
MORN5	-2.01128019362603	2.62945561015286	7.04166581604319	0.00796349298863528	0.10148517950987
HCFC2	0.913032308998581	4.36328969137647	7.03905724979145	0.00797509997343384	0.10148517950987
CDC6	-1.38585898280851	5.36973219096769	7.03819970479805	0.00797891945317621	0.10148517950987
LRRC75A-AS1	1.12935793780218	9.22295401398807	7.03814502504984	0.00797916305857684	0.10148517950987
PTS	1.20774442293461	4.77391111604548	7.0372398810076	0.00798319669850204	0.10148517950987
GOLGA8H	-2.22138477936523	-0.109211497191138	7.0365366319356	0.00798633206302175	0.10148517950987
IPMK	0.890343729922523	4.7069638593211	7.03097384261622	0.00801117761771886	0.101715854163819
GSTA4	1.01616350357944	7.36315819722394	7.02907137052568	0.00801969291880678	0.101738975776315
ORC1	-1.46931809176302	4.68211550053356	7.02456702668115	0.00803989089860868	0.101890698107811
PTBP1	-1.28692320792315	8.02005191569624	7.02341589517619	0.00804506104285915	0.101890698107811
UBE2E1	0.786262245642522	6.43870038727744	7.01710299576939	0.00807347505926892	0.102165423772497
EGLN3	-2.13730419487098	3.91395086413415	7.0068160791229	0.00811999600802591	0.102668635049898
PCDHA11	2.21502900144956	4.09444999247706	7.00487940067613	0.00812878495316371	0.102694325617774
DOK5	1.21513911481348	5.43438172406579	7.00202420661346	0.00814176001507821	0.102772814542491
SWAP70	-1.23489179315827	4.16384731668586	6.9984468545745	0.00815804673643275	0.102838808423481
SLC2A10	-1.46993788149757	2.80345173713863	6.99790395659359	0.00816052131587831	0.102838808423481
CYLD	1.00906746309846	5.42262250948232	6.99432082092428	0.00817687285000015	0.102930694791013
GOLGA7	1.04761768377262	6.88658640882301	6.99333925825578	0.00818135802786838	0.102930694791013
BAI3	1.29856901808475	6.42918290654146	6.98865958195881	0.00820277608850409	0.103069383068609
CNTF	-2.71864597141885	0.0300379376001824	6.98687309948577	0.00821096762699888	0.103069383068609
HMGA2	-1.4828548368321	5.40345641174709	6.98325067537941	0.00822760318585824	0.103069383068609
RP11-108E14.1	2.1965385575998	0.564374676984547	6.98305605578831	0.00822849792893208	0.103069383068609
PLA2G3	-3.33136792464426	-0.0473698507792511	6.98301797246462	0.0082286730246466	0.103069383068609
ELMO1	1.65363484828764	5.81859542038799	6.98206142722736	0.00823307218353017	0.103069383068609
CPEB3	1.28785681566503	4.16552217648986	6.97784068851191	0.00825251214230322	0.1031494211464
BNIP3	-0.979943841737157	6.25611106721684	6.97772630654782	0.00825303961797756	0.1031494211464
MAPK9	1.07318141127367	5.90934086469325	6.97159084690696	0.00828138406940391	0.103360666529617
HIST3H2A	1.12099697061826	4.32046501249587	6.97025738176417	0.00828755754347501	0.103360666529617
DCHS2	2.4065537805182	1.94019295559172	6.96965578003696	0.00829034428869609	0.103360666529617
POLD1	-1.41622220390835	5.32211757432046	6.96718152073041	0.00830181565940636	0.103403222590583
DEPDC1B	-1.13229888114082	4.99094938258823	6.96528528467636	0.00831061814075728	0.103403222590583
CDHR3	-1.62792466096097	2.98280148012582	6.9645209727119	0.00831416883837956	0.103403222590583
MND1	-1.33588298805132	3.68637755588149	6.95533718944187	0.00835695471184676	0.103777569933881
P2RX4	-1.34578341808912	2.93172058357404	6.95512945958808	0.0083579250953461	0.103777569933881
MAP3K9	0.982788585033587	5.45373107584044	6.94933244098618	0.00838505167890759	0.104029400339622
WDR66	-2.293610169663	2.6173412674354	6.93951610875581	0.0084311918508264	0.104516520186672
MTMR7	0.989675103056636	4.49019179405216	6.9328029535408	0.00846289552442918	0.104824031116768
TMEM130	1.56507677965084	5.07352110555884	6.9269951821158	0.00849042182642623	0.105079341138458
FRRS1	-1.51624269997775	1.8228896584073	6.92514314205434	0.00849921894087856	0.105102627716414
CADM1	1.27169021448919	8.02127826121473	6.92152759707142	0.00851641951949253	0.105203135332294
OSBPL1A	-0.822015788836789	6.23963535846964	6.91992602583997	0.00852405020851693	0.105203135332294
YBX3	-1.37402504686369	5.80021190218873	6.91738121253901	0.00853618937011377	0.105203135332294
TMEFF2	1.47999605771031	5.73628343322554	6.91687206666182	0.00853862019945749	0.105203135332294
LINC00511	1.55281193290622	2.42877263487146	6.91617331366681	0.00854195742861239	0.105203135332294
NUP37	-0.935118278463453	4.7896597389084	6.91250729137659	0.00855948815673081	0.105333685025097
COMMD7	1.13953414318019	6.09298334486958	6.90933412319102	0.00857469180800727	0.105435409464478
ATP10B	2.5003314494212	1.04405046675293	6.90678850768447	0.00858690863338967	0.105500272764961
TRIM23	0.888749839327282	5.2642388329837	6.90434480081474	0.00859865314076937	0.105559232983371
UBE2D1	0.833968538176842	5.65951802470274	6.89999287771268	0.0086196092997827	0.105731091314042
NKD1	-1.50138041392093	5.40873459962397	6.89568631603636	0.00864039848498344	0.105889257148852
MAP1LC3B	0.779798457665159	7.64695550961243	6.89392875225661	0.00864889756018549	0.105889257148852
ADAMTS3	-1.89927123896745	5.37268789030354	6.89236585259987	0.00865646248260852	0.105889257148852
KIF20A	-1.45135023150774	5.56600492411509	6.89038097810918	0.00866607965774825	0.105889257148852
TIPRL	0.851064841083553	6.82971297590165	6.89012099012375	0.00866734016930992	0.105889257148852
TMEM66	0.993100235905104	8.80305785059951	6.88724267997489	0.00868130775640115	0.105959032458539
PIP5K1B	-2.71262806106599	2.846652525314	6.8860720034503	0.00868699529170547	0.105959032458539
CKS1B	-0.943117493001245	5.62510392789467	6.88073858790003	0.00871295510255534	0.106138289273682
PROM1	-1.93217459255006	5.87320647870359	6.88018401688969	0.00871565896917724	0.106138289273682
PRDM1	-2.26313593725958	-0.0851244885331727	6.8735293879372	0.00874817134717938	0.106448925648064
LRRC34	-2.81670861225815	1.7064154711424	6.87165406932341	0.00875735595352489	0.106475436625337
SLC25A4	1.02004276934283	6.25851305305948	6.86335111364394	0.0087981394590028	0.106828508269382
NR2F1-AS1	1.1283155700498	5.79236269361433	6.86288118800895	0.00880045350396541	0.106828508269382
MMP15	0.93566911743738	6.96162274853259	6.8571900440541	0.0088285277979467	0.107083771327369
SSH3	-2.07687678744326	0.53588248284182	6.85195856894925	0.00885441542561672	0.107124100279718
ADAMTS18	-2.02360565867416	2.40154964706997	6.85059204427129	0.00886119037908621	0.107124100279718
CRMP1	0.881730403578259	9.86916844898571	6.84902525075907	0.00886896475572753	0.107124100279718
FOXC1	-2.5176523483989	2.83754050294015	6.84878260921646	0.00887016935915744	0.107124100279718
MAP10	-1.64843359055269	2.46701494337741	6.84599862096722	0.00888400256947136	0.107124100279718
SELT	1.13257589484789	6.63054986800079	6.8459936352202	0.00888402736268419	0.107124100279718
SDC1	-0.828050098688801	5.4003561909649	6.84573652926599	0.00888530599983344	0.107124100279718
ASS1	-1.27510119373208	5.46953133998948	6.84514645878667	0.00888824124573787	0.107124100279718
RPL15	1.07344426968222	10.1750314832194	6.84009858193815	0.00891339200387424	0.107342101168685
ZNF420	0.796959002216106	5.15790390890448	6.83459711854385	0.00894088571849473	0.107587950237279
CLEC11A	3.2955117283205	1.41193237171668	6.83178513479366	0.0089549722002416	0.107672205300057
RGS7	1.6865498831978	3.28168420621363	6.8278747071561	0.00897459905666359	0.107772824045271
BTG1	0.825932246510169	7.24212561889307	6.82729288520216	0.00897752304522392	0.107772824045271
ABCC2	-2.00850664849614	0.239566321833287	6.82246898252516	0.00900180351816652	0.107979013314203
ADAP1	1.99873701123716	3.28920220604513	6.82054001051254	0.00901153155149362	0.107998774962072
RP11-401P9.4	-1.6249807018238	3.18576980123966	6.81745340816046	0.009027120048547	0.107998774962072
FBLN2	-2.30121981549999	3.11169755120517	6.81744051119486	0.00902718524094039	0.107998774962072
C16ORF45	0.808444930466029	6.27478882834632	6.81533956341474	0.00903781168216742	0.107998774962072
PTK7	-1.05025570636652	6.47467355127813	6.81510842205196	0.0090389815601892	0.107998774962072
C2orf73	-3.01806915075884	0.563331959079135	6.80803276655675	0.00907486876728349	0.10834238454452
SLC2A1	-0.815944392512152	7.67315448601999	6.80470106315855	0.00909181741257918	0.10845952985587
UBE2E2	0.894161069423644	5.1441099546545	6.79991996211696	0.00911619591043965	0.108665055252441
LEPREL2	-2.00226605068735	4.63819725583312	6.79624918853345	0.00913495834348148	0.108743787883503
SHOC2	0.830069673654339	6.47446183685454	6.79539714773136	0.00913931903311085	0.108743787883503
CPE	1.09337296349841	8.67294495533387	6.793445402361	0.00914931597523646	0.108743787883503
KIF3C	0.953871680163553	8.03199351503483	6.79303460067837	0.00915142154908544	0.108743787883503
LIMD2	-0.81011772927904	5.18804387394649	6.78168049163428	0.00920981411926355	0.109352152331693
CUL7	-0.759365509367774	6.18845585065436	6.7793676037174	0.00922175567655457	0.109408464303104
SLC2A1-AS1	-1.74382869291795	1.35980372871164	6.77306657873146	0.00925436869611366	0.109694478284408
CACNG2	2.25133736365174	2.19050254347202	6.77183189076565	0.00926077305624754	0.109694478284408
CLN6	-1.12383032235802	4.83176981460146	6.77053284770907	0.00926751612825242	0.109694478284408
RSPO3	-3.11650708090455	5.77414288001888	6.76297020087097	0.009306872286636	0.110020551136283
NAGA	-0.858528904497115	4.90043411435416	6.76245825869546	0.00930954262148046	0.110020551136283
ALDOC	-1.48401499214938	5.05372317158441	6.7598594933948	0.00932311011430436	0.110047142009443
ERF	-1.05769266328955	5.49686726481469	6.75774541500521	0.0093341621174169	0.110047142009443
KIAA1755	-2.63525895019178	0.161587684562449	6.75555492744144	0.00934562772906354	0.110047142009443
BASP1	0.734321097715852	9.15707298001909	6.75475734247283	0.00934980608870178	0.110047142009443
C2orf81	-1.29474096074093	3.20543444308291	6.75404719628164	0.00935352798743791	0.110047142009443
TNNC1	-2.55087229266358	0.440847281924763	6.75372101486009	0.00935523802317414	0.110047142009443
FBXO30	0.786684261538797	5.97312929827052	6.7487829033508	0.00938116567670966	0.110266787281232
LAG3	-2.02679680088822	0.188577018354755	6.73751483312107	0.00944060486194587	0.110879685233272
FAM47E	-2.54601597332224	1.32856650899322	6.73446699047495	0.00945674845036782	0.110983523512502
IGF2BP3	-0.721624879198594	6.98731244981492	6.72998377027112	0.0094805462481768	0.111154500765469
SLC22A5	-1.60344512909167	2.53656916373588	6.72628134831721	0.00950024566506894	0.111154500765469
DCLK1	0.862002798236889	8.23892723954863	6.72544254192468	0.009504714511832	0.111154500765469
NDRG3	0.875276931116874	6.49484414428362	6.72480391884781	0.00950811830058016	0.111154500765469
RDH10	-1.99134443013827	3.70780923406659	6.7246375851017	0.0095090050455832	0.111154500765469
CSRP1	-1.71917984409678	4.25844347369835	6.72347604239689	0.00951519972995622	0.111154500765469
OAT	1.16807291761734	6.54563204132862	6.71605362603889	0.00955488234528907	0.111432484055512
NAGS	-2.02539175623286	0.315747512572691	6.71497099587881	0.00956068458477098	0.111432484055512
STAT6	-1.92588995289082	2.74759263302853	6.71491362029214	0.00956099218373386	0.111432484055512
ATP5E	1.14880925414218	7.70648096894259	6.71267736202512	0.00957298899521907	0.111486809769609
TCF7	-2.26953989944752	3.75569116977523	6.71121215175036	0.00958085774186818	0.111493013752613
RNF180	1.26244930291423	3.35671280365838	6.7090509906606	0.00959247611070275	0.11154280943417
SIRT2	0.736370864417202	6.24249372448499	6.70677069257206	0.00960475060895965	0.111557064873786
CXADR	0.888763842973362	7.65999337997228	6.70427282311194	0.00961821472995163	0.111557064873786
TXLNB	-2.21491130913721	0.776876494829258	6.70421489832077	0.00961852718790521	0.111557064873786
LETMD1	-1.32820921275668	5.12025647281144	6.70337424012053	0.00962306303786899	0.111557064873786
SIAH1	0.928968692421593	5.79287374619067	6.69902497988942	0.00964656490100272	0.111744278479756
TIMELESS	-1.21437670958295	6.82917717310708	6.69405970347808	0.00967346740132728	0.111970569356719
SNAP25	1.06752812836501	5.88155338927448	6.69061651391716	0.00969216816660129	0.11210165281279
YWHAQ	0.89789885666423	9.77529725272195	6.68833324831602	0.00970458953676865	0.112159963330654
PIK3R3	0.77102138540999	7.84287873370689	6.68085848308436	0.00974536781088227	0.11254566868525
SLC22A18	-1.73618877311639	0.917731211631462	6.67723393892128	0.00976520453081672	0.112689125633525
SLC1A5	-1.06644622282745	6.77205001647353	6.67464781764279	0.00977938336786559	0.112767123235828
KBTBD7	0.995824962659634	5.51752822099089	6.66635404051198	0.00982499785068497	0.113174471068575
KCNH5	1.81664669587801	0.858598039028236	6.6655189654587	0.00982960269841547	0.113174471068575
SCOC	1.01901233752574	7.09288263114727	6.66200007375109	0.00984903120380819	0.113312321147219
PENK	-2.14762612939057	1.73140960622683	6.65818712374977	0.0098701276912043	0.113326519538565
TRIB1	0.970127565599205	4.34062951443758	6.6579025489749	0.00987170405714634	0.113326519538565
KPNA5	0.786905301285142	5.55368703719069	6.65690103028614	0.00987725389525985	0.113326519538565
FAM13B	0.75685877251577	6.18664869478966	6.65556095865022	0.00988468480016838	0.113326519538565
SLC17A8	-1.89094490920895	4.33919928197406	6.65504476817893	0.00988754868457279	0.113326519538565
YAP1	-1.02891456278667	7.00584011731219	6.65023053066153	0.00991429961408743	0.113547494751244
UNC79	1.28206533584275	4.4878946738362	6.64665870484846	0.00993419484496186	0.113553037179873
MEGF9	0.692582351378926	7.03783760652874	6.6464209766168	0.00993552045331353	0.113553037179873
FZD4	-1.86311381603869	3.06550997266338	6.64612012996747	0.00993719827932825	0.113553037179873
TBCA	1.05281378426425	7.50468661063413	6.64221978056314	0.00995897688810352	0.113695545327474
FAM117A	-1.24898202295913	3.55042838840222	6.6399317861636	0.00997177525493572	0.113695545327474
RP11-506M13.3	-2.28147980141561	0.323303501642966	6.6398715820658	0.00997211224644841	0.113695545327474
CENPU	-1.02901107729095	5.50708332759961	6.63203771645377	0.0100160619161222	0.1141110262378
BRINP2	2.2616307218327	2.99106026494829	6.62435026331884	0.0100593831951744	0.114488533853277
SPEF2	-1.3254991205285	4.50815666385648	6.62348631728954	0.0100642637997091	0.114488533853277
CHEK2	-1.13067495898023	4.1893080381312	6.62168438887453	0.0100744510669773	0.114518704050801
CHST14	-1.46320729427421	2.82263860263383	6.61350509013461	0.0101208260782417	0.11495987648514
EPHA5	1.62074236554633	7.09641915665104	6.61192232155267	0.0101298253031446	0.114976165016574
CSGALNACT1	1.46579271791422	2.53151713211734	6.602852735351	0.0101815510997452	0.115354040161748
NMB	-1.44156326023334	2.45470924574135	6.60213195801833	0.0101856734438383	0.115354040161748
SARDH	-2.33945464652256	1.72679929406232	6.60209449698477	0.0101858877416151	0.115354040161748
KDM7A	0.71856016077945	5.43684364812793	6.59298029226102	0.0102381636259512	0.115789109547729
ATP6V0A1	0.891031895993888	7.34089312356977	6.59202815622018	0.0102436405884144	0.115789109547729
NCAM1	1.10634241666495	9.54440943123185	6.59125698993057	0.0102480787619884	0.115789109547729
LITAF	1.74743173877538	5.8192619721058	6.59009330456576	0.0102547796717491	0.115789109547729
KBTBD11	0.863732861359259	6.32286992815561	6.58585678709511	0.0102792129984249	0.115881650060463
PAPSS1	0.85591932014899	7.3947453325848	6.58435161567058	0.0102879081570682	0.115881650060463
SPOCK1	2.20179236305668	6.48758245076446	6.58435005359121	0.0102879171848918	0.115881650060463
PAFAH1B2	0.84907711606261	7.52994210438331	6.58338871675973	0.0102934746401911	0.115881650060463
KCNK2	1.1002926506931	3.51040148467512	6.57856103749738	0.0103214298635057	0.116110356081096
SLC26A2	-0.968138943710569	4.50015851144939	6.57615624796623	0.0103353841016605	0.116140430571456
SORT1	0.721716596326127	7.44911887468758	6.57446741891249	0.0103451954066287	0.116140430571456
GNAS	0.872485948149391	10.2621633038855	6.57088443340399	0.0103660425063832	0.116140430571456
ARNT2	0.831780872140766	7.62063098917846	6.57086915329359	0.0103661315037443	0.116140430571456
RSPH4A	-1.85200704012921	4.41047589326019	6.57064842589169	0.0103674171941797	0.116140430571456
UBE2QL1	1.18616697285747	5.42035715536912	6.56999296551739	0.0103712360759659	0.116140430571456
LCA5L	-2.01855630186932	1.37950184755603	6.56890191001695	0.0103775960465875	0.116140430571456
TMEM214	-0.991313063085375	5.09060716235663	6.56688106716927	0.0103893864898492	0.116186825513413
TMEM151B	1.08135081460241	6.51378545875529	6.56388704451399	0.010406880126516	0.116296885413816
PCDHA4	1.49043204343765	5.42056469900704	6.55926960703166	0.0104339183674714	0.116513366163725
AES	0.918869910730484	7.44687035751037	6.55019738757096	0.0104872523865189	0.11702295284164
SLC12A5	1.72663942022003	4.88593345108909	6.54571188486453	0.0105137250841949	0.117166745630475
VSTM2A	2.34712926540031	6.64270265470479	6.54523943251127	0.0105165174061925	0.117166745630475
COLGALT1	-0.894772409942448	5.89070706436615	6.54409799832245	0.0105232667315172	0.117166745630475
RSPH10B2	-2.46204601498021	1.59766964451051	6.54138615107144	0.0105393197625542	0.117242206535841
MEAF6	0.967436505473708	7.20433946930207	6.54034782990071	0.0105454728473809	0.117242206535841
ANKFN1	1.64431176459387	1.28407289379089	6.5350001928348	0.0105772213073805	0.117509217419275
HSPA13	0.965420452539309	7.53005166954658	6.532588395403	0.0105915719978702	0.117531126811961
GLCE	0.783365614278321	5.1704930235648	6.53141486594544	0.0105985619595642	0.117531126811961
DDIT4	-0.990621996135399	7.50737876343234	6.52905865112965	0.0106126107076289	0.117531126811961
TBC1D12	0.801616700257531	4.97409207561358	6.52822541399901	0.0106175833892245	0.117531126811961
ZDHHC1	-1.7982459441654	2.69798970059794	6.52817906685674	0.0106178600547981	0.117531126811961
FBXL17	0.80644836057173	5.09779882636466	6.52307373129862	0.0106483812579251	0.117783186577835
ROBO1	0.794097035034407	7.59357596133409	6.51936324950771	0.0106706200645125	0.117943333629426
RP11-309L24.9	1.54380142097159	1.15710772580185	6.512775714256	0.0107102199495727	0.118239168914354
MAGI2	0.951300542033299	5.01452792141866	6.51232334218497	0.010712944834522	0.118239168914354
SUSD4	1.98493986399145	3.83802025533014	6.50433895853569	0.0107611563614359	0.118685090262049
PGAP1	1.01846326563911	6.89476267081102	6.49354854990355	0.0108266651531749	0.119320998548188
KCNK1	-2.23066537375134	2.07424131442194	6.49053152923786	0.0108450546239086	0.11943705809722
TNIP1	-0.794600781442129	5.24625182317885	6.48700886034005	0.0108665666951013	0.11955700559869
MTMR11	-2.01758410111269	1.33905239761629	6.48501948965331	0.0108787346271361	0.11955700559869
RUNDC3B	1.61673977578754	5.04514880839922	6.48446611051709	0.0108821218397948	0.11955700559869
MAPK8IP1	0.65606211028004	7.11143083895301	6.48360210670324	0.0108874125377409	0.11955700559869
AP3B1	-0.862778510510408	6.32297470476529	6.48097721034935	0.0109035021929427	0.119647239226241
ZDHHC22	1.92359376638411	5.35415670628164	6.47389522082756	0.0109470339988004	0.120014021906571
UBE2V2	0.847696652010511	7.21555305646812	6.4729722204647	0.0109527206464281	0.120014021906571
TRIM65	-1.2285668461973	3.60643542443321	6.4687190237333	0.0109789639713429	0.120074623980692
TK1	-1.46688164734536	4.32076671116674	6.46858779736425	0.0109797746971474	0.120074623980692
JMJD6	0.750393155171678	5.45727464497903	6.46823520029804	0.0109819533710463	0.120074623980692
GINS4	-1.5184081487336	4.65168520192148	6.46420183623465	0.0110069068379538	0.120260941857097
LIN7C	0.838865588198153	5.59233949113185	6.46115755226045	0.0110257796191348	0.120380602479606
IGSF1	-2.02327608978013	1.95392158294301	6.45209158938394	0.0110821801948722	0.120811496934174
DIAPH2	-1.33206877395977	2.82042249617057	6.45125079793897	0.0110874258488828	0.120811496934174
SYT13	1.62159923588832	7.6460642451958	6.45098363708632	0.0110890931848383	0.120811496934174
ARSI	-3.6575122558844	0.920188040978465	6.44404271096741	0.0111325014043831	0.121186848084688
PPP3R1	0.766670479852026	6.29558124044706	6.4401464402761	0.0111569448638419	0.121186848084688
SMAD6	-2.15755620266663	3.08674214353881	6.44006245945872	0.0111574723278066	0.121186848084688
DNAH9	-1.98422980680349	3.83791727671392	6.43948311555047	0.0111611117492302	0.121186848084688
PVRL2	-0.74021238695559	5.83124666930041	6.43911650669955	0.011163415404564	0.121186848084688
LEPREL1	-1.60859330646792	2.37916100528974	6.43609874036121	0.0111823966518692	0.12130625575668
ZFP14	0.752016337729309	5.68261639701152	6.43363618909367	0.0111979102260074	0.121387902721013
NKX6-1	4.83244612152005	4.3701611876552	6.43235965797028	0.0112059608033778	0.121388590370446
TRAPPC6A	-1.01500265315478	3.94606942103652	6.42965641064368	0.0112230287280102	0.121435096307846
BCAM	-1.48056780780372	3.63596173108469	6.42860606362225	0.0112296676662042	0.121435096307846
TTC40	-1.87407532567575	3.25836205949602	6.42788548009239	0.0112342245959226	0.121435096307846
UACA	-1.38049401553649	4.54981846689413	6.42465470923119	0.0112546791483176	0.121492518547094
ECSIT	0.881904988019122	5.54544065584071	6.42355896744505	0.0112616251493593	0.121492518547094
CHRD	-1.73729489153779	2.10631504043313	6.42326036253947	0.0112635187941081	0.121492518547094
CCDC126	1.19339048751328	3.77937823586285	6.41072911548424	0.0113432827706751	0.122266107481362
RP11-298I3.4	-1.81145539195879	0.767111621437794	6.4089341255146	0.0113547556268735	0.122303030487047
RAB2A	0.848890451611985	7.46970421111328	6.40621640290037	0.0113721488910145	0.122331777192596
RAB6B	0.946027726525665	7.60503234526192	6.40600189243261	0.0113735229091419	0.122331777192596
SOCS5	0.973355358706106	4.89794004426261	6.3994470651455	0.0114155912346925	0.122697422620125
MYBL1	1.6099241035931	2.15878501067299	6.39649196249453	0.0114346090305516	0.122814973884328
SP4	0.90179373658548	5.15522503046906	6.39320273470922	0.0114558153615065	0.122898842954684
DNAJC6	1.31794262905563	6.35998932908157	6.39277273588904	0.0114585906347406	0.122898842954684
C9orf16	0.890327752209518	6.2322577802886	6.38531186121776	0.0115068541966873	0.123329457038966
IGF2BP2	-0.86665408526738	6.86516189641837	6.38288957099594	0.0115225685515897	0.123410850491234
AP1S1	0.907124504251958	6.36430578055523	6.38151313813339	0.0115315078296083	0.123419616897455
PAK7	0.998710683061435	5.35153682904987	6.37491859197264	0.0115744351388821	0.123774458660034
EVI5L	0.778411839708936	5.86222410821782	6.37391994443812	0.0115809501391347	0.123774458660034
FAM217B	1.07623180415679	5.89803900054854	6.37022588387095	0.0116050822739288	0.123945214616423
MTFP1	-1.52126929498503	2.65416129236187	6.367313141899	0.0116241466957669	0.124061644299343
CLEC2L	2.1934453545335	-0.347862075939096	6.3618750711117	0.0116598259445527	0.124263794882371
BX322557.10	0.785053124741957	5.10223444049485	6.36092834881334	0.011666048882024	0.124263794882371
SLC37A4	-1.09788239036826	5.00575711548158	6.36068994478553	0.011667616482244	0.124263794882371
MOB3C	-2.01151031010186	1.12049396805091	6.35601003307476	0.0116984325692397	0.124504746629766
RELN	1.61924231321257	5.93079749792932	6.35323480583185	0.0117167462257073	0.124612392679006
RAB14	0.704281870276153	7.35488995589754	6.35175508082026	0.0117265229232576	0.124629157613754
SHF	0.936027477107691	5.77761881380894	6.34293008282544	0.0117850047961203	0.125134845510285
SNAI1	-2.15577891279117	0.0698366652870326	6.34209247225937	0.0117905710468962	0.125134845510285
COX7A2	0.983649477172107	7.06577348669334	6.33728432852561	0.0118225753114849	0.125301743799104
ZNF428	0.725389470736672	7.27850767954615	6.33725273021592	0.0118227859328804	0.125301743799104
CYP4X1	2.64346856977171	1.07686557588776	6.33393635878802	0.0118449129431096	0.125363619784811
KCMF1	0.807267218027763	6.22563192212294	6.33390511646081	0.0118451215956697	0.125363619784811
FAM172A	1.00442478881958	6.4328490946182	6.33065729594989	0.0118668328374144	0.125427917095723
SOBP	0.863587778450551	6.32700408912141	6.32940442932712	0.0118752189997396	0.125427917095723
PXDN	-1.04183707406644	6.25593337749069	6.32926230292167	0.01187617071838	0.125427917095723
TMEM160	1.0113788799854	4.26813294149625	6.32649453023843	0.0118947201296558	0.125427917095723
ZBBX	-1.69391678839458	2.98200238526388	6.32631223352733	0.0118959429127341	0.125427917095723
TXNIP	-0.909082449687412	8.62187103359694	6.32560107756376	0.0119007143342567	0.125427917095723
TP53I3	-1.50856853398869	3.30202162861549	6.32261921825461	0.0119207421915195	0.125500044431104
CSDC2	0.976020530880233	4.30460752519471	6.32212378137758	0.0119240731779519	0.125500044431104
NDUFAF4	1.03469512513114	5.13531498123196	6.31413674595922	0.0119779047713746	0.125801217084208
MCM3	-1.31489429560161	7.00122448320581	6.31356926783936	0.0119817389840219	0.125801217084208
FAM134A	0.879746961116263	7.02488391207642	6.31299253395392	0.0119856370254557	0.125801217084208
IFT122	-0.815003663932449	5.74694671924879	6.31296867895756	0.0119857982851647	0.125801217084208
UCHL1	0.902843767717307	9.13271563675877	6.30773618948473	0.0120212238002296	0.125980477606598
SYT16	1.92300549406951	4.65525275208446	6.30698719750552	0.0120263034898734	0.125980477606598
SERTAD4	1.27794951490879	5.33704094577365	6.30677466474593	0.0120277452959057	0.125980477606598
ARHGAP10	-2.27025586497521	2.76365299732045	6.30417605848381	0.0120453884039971	0.126008024366253
CITED1	1.47623939201029	1.51165771575559	6.30278766089515	0.012054825752235	0.126008024366253
RP11-395B7.7	-1.42259833800841	2.84997316690993	6.301642863929	0.0120626129870622	0.126008024366253
BMI1	0.751063225208694	5.69376374645134	6.3005832497662	0.0120698253882486	0.126008024366253
PROX1	1.52644541154422	3.4622410304909	6.29921937051801	0.0120791153288721	0.126008024366253
GLI1	-1.9343461831377	1.9836973540843	6.29907166895776	0.0120801218253475	0.126008024366253
LMO2	-1.46281844239678	3.28799417781737	6.29560844127539	0.0121037463236506	0.126167857768753
TDRD12	1.53655585325637	0.233835618626092	6.2873806523396	0.0121600628734904	0.12664747317753
PKI55	0.896255924185746	4.50506406716646	6.28645377010151	0.0121664239267795	0.12664747317753
GUSB	-0.969480208663813	4.64336216237924	6.28118672907252	0.0122026357870306	0.126937480281513
AC093375.1	-1.81205030886783	1.93301792040944	6.27879234448644	0.0122191341991904	0.127022162489258
LINC01376	-1.76424909509511	1.25716959690654	6.2742603269011	0.0122504246433235	0.12726039215942
TMEM194A	-0.845455411913154	5.92782811240189	6.26966353267571	0.0122822464129305	0.127503812147348
TRIM59	-1.39003508631186	3.73709001701784	6.26477248876809	0.0123161984063306	0.127768998893797
POLB	1.0881623349069	6.20083602506726	6.26231596836838	0.0123332871075617	0.127835182000836
FILIP1	-1.23214329902528	3.43323516876777	6.26143798008945	0.0123394007103057	0.127835182000836
NR2E1	-2.20260481839152	2.10189261894369	6.24704460568002	0.0124400696373931	0.128790312226908
SHROOM3	-1.18599868155581	6.35720526795901	6.24454778048798	0.0124576184173163	0.128832779246774
ZNF548	0.766139580896136	5.29482198218187	6.24404922772345	0.0124611255094589	0.128832779246774
C1orf106	-1.04202309029869	3.87604070945473	6.24262912149445	0.0124711208724454	0.128848467042437
MXD1	1.00063012548491	4.39564917298643	6.23848200954411	0.0125003573389824	0.128990853466507
FEN1	-0.917494366435383	6.41723011866132	6.23740561631098	0.012507957241374	0.128990853466507
TUBB6	-1.4902087799676	6.25770746070993	6.23706482583916	0.0125103643906851	0.128990853466507
PPM1K	0.956754423076723	5.17292511348461	6.23377836304095	0.0125336025298354	0.129114393964016
NEK2	-1.15556496832061	5.34295649524076	6.23296831008058	0.0125393371161263	0.129114393964016
STIL	-1.36262893359827	4.44592518469916	6.22806304475772	0.012574120468425	0.129384890236373
BRINP3	1.89959604517501	4.19650315604337	6.21747440886556	0.0126495431379146	0.13007290704332
SP5	-2.60871874585668	2.21981225268739	6.20717985529263	0.0127233168097927	0.130743048597181
AMT	-1.71277676984935	2.3430849633833	6.20296984461172	0.0127536141832244	0.130893861589433
FAM189A2	2.20132238257674	1.8453138433453	6.20229919399365	0.0127584473672282	0.130893861589433
PDPR	-0.702299435187855	6.14715187205277	6.2008663396133	0.0127687798401328	0.130893861589433
FAM134B	1.53855065325983	3.81574878263195	6.19976120091992	0.0127767549926308	0.130893861589433
RAB27B	1.99129290866032	3.28706553233296	6.19916547902346	0.0127810560994025	0.130893861589433
FGF13	1.04809247695442	6.32813520651956	6.19644127055795	0.0128007438296923	0.131007208568123
MCM7	-1.05773260060902	8.16487078636923	6.19280725548418	0.0128270552215043	0.131188146202169
MAGI1	0.680640007814256	7.02566996230467	6.19134940158991	0.0128376261499975	0.131207963838374
PADI2	2.31193993011088	1.19612018998417	6.18750683339926	0.0128655316136119	0.131283450068658
MCM5	-1.28988734739658	6.53226240545076	6.18668994439152	0.0128714720488602	0.131283450068658
KIF3A	0.815046120896006	6.7708757277682	6.18618669095992	0.0128751331224353	0.131283450068658
IGSF11	1.63979877235081	2.34802160618224	6.18557772264201	0.0128795646830088	0.131283450068658
FAM122B	-1.188567608252	4.75211690305469	6.17071437269364	0.0129882151798718	0.132302207978346
SH3D19	-1.47626730799837	4.02324288849598	6.16442837040944	0.0130344486671561	0.132684226954748
RBFOX1	1.70604584262818	4.17363248644022	6.16289152791153	0.01304577784397	0.132710663770185
S1PR1	1.26123621096456	5.6267699676296	6.15401475999452	0.0131114132992663	0.133113289456002
CCDC135	-1.91257611113977	1.95698107398593	6.15393560411884	0.0131120001080712	0.133113289456002
FRMD5	1.31427611786939	4.98102667513201	6.15378454395244	0.013113120042201	0.133113289456002
CNTNAP4	1.5131978550467	3.33052158732215	6.15280409121041	0.0131203913413009	0.133113289456002
DNAH2	-1.49330660526705	1.57054124079405	6.14852475764564	0.0131521765813788	0.133346750956501
KCNS2	2.21749999285346	1.60416600793903	6.14603783833328	0.0131706848197154	0.133445378593357
POLD3	-0.885276618457618	5.82809691441126	6.14271444653434	0.0131954600931354	0.133607330110241
AMER2	1.15566595180094	5.97699074070182	6.14081935379666	0.0132096091064173	0.133661544074121
ABAT	0.70314689125284	8.34706206299434	6.13816851814605	0.0132294267702318	0.13377300602394
SYT5	1.01825053720901	5.00095531671293	6.13652195394223	0.0132417518827025	0.133808607123213
LOX	-1.61894687140941	2.99399750284782	6.134156188495	0.0132594811402825	0.133898733800673
ITGA9	-1.11783963917485	3.3281164538043	6.12314188811878	0.0133423451888783	0.134560618210375
CTA-276F8.1	1.45027648561246	2.91908668233132	6.1230905448877	0.0133427327045029	0.134560618210375
FGD3	2.62964818452776	2.54191392314825	6.11958520559559	0.0133692168154557	0.134738300504838
UNC5B	-1.29028081855609	4.90377843905619	6.11516866973217	0.0134026623242226	0.134985859511952
PLK1	-1.4184758849899	6.33084902047827	6.11174040606477	0.0134286831591534	0.135158362021731
ACTR6	0.854013001851593	5.44161566883179	6.10892394571668	0.0134500992191167	0.135249812321735
ZNF148	0.671969883220069	5.97376911628906	6.10820553061947	0.013455567589845	0.135249812321735
BMP3	1.91856360910389	-0.221435669674146	6.1062094216355	0.0134707734065126	0.135313162083396
AC243621.2	1.45224150406367	6.4344596934712	6.10374386812816	0.0134895797211872	0.135333415063339
EGR1	-1.6667245627416	3.37786472865153	6.10361033731701	0.0134905990144071	0.135333415063339
TPI1	-0.713202228260722	8.79893002954148	6.10227224887603	0.0135008175446983	0.135346586440848
CTD-2231H16.1	-1.89903585768287	1.77675530992437	6.09404256765271	0.0135638401190476	0.135723903056694
WNT2B	-3.03488631174576	6.3299817093356	6.09397472431741	0.0135643609161502	0.135723903056694
GFY	-3.82892047938599	1.52073850326817	6.09385943182329	0.0135652460023107	0.135723903056694
ADCYAP1	-1.60499431125327	4.45647184888569	6.08709304507623	0.0136172948881047	0.136155031387773
DRGX	-2.23261672251344	0.200469201201543	6.08539071867668	0.0136304219545028	0.136196681699233
CCDC37	-2.07432247217501	1.28230998542192	6.08227479805605	0.0136544833261764	0.136347462280703
SYT17	1.60803908436078	3.74526287347759	6.07917626218648	0.0136784537759379	0.136497137548722
ZNF821	0.79893452892765	5.51982866921251	6.07600629202456	0.0137030216389454	0.136586771950999
C16orf59	-1.2704016179716	3.7226482694404	6.07569838442032	0.0137054103977677	0.136586771950999
MAGEE1	0.833201928271895	4.88280623764508	6.07316217402094	0.0137251027155037	0.136641062183627
DYNLRB2	-2.08127517384598	1.78506311516716	6.07268133559241	0.013728839449559	0.136641062183627
ADAMTS1	-1.55589812564949	3.14178258437144	6.06570708837811	0.0137831561548006	0.137091889555406
NPHP1	-1.5104587092526	3.63633570492041	6.06236342774265	0.013809275539704	0.137261850655606
EME1	-1.5007137164261	3.51181456993097	6.05932605155725	0.013833046482985	0.137408261730985
SRPK2	0.665778770502976	6.95896559897548	6.05522764754045	0.0138651879188494	0.13751828816071
TMEM173	-2.19724810345694	0.681690854244186	6.05480881213963	0.0138684769290387	0.13751828816071
KCNA4	2.05241183035964	1.55689189927823	6.05445342715346	0.0138712683083543	0.13751828816071
CERS2	-0.742749143528276	6.19196648387601	6.05262568318789	0.0138856334972527	0.137570963423238
WSCD2	-1.00575973288114	4.57212735387478	6.05004522062061	0.013905940754023	0.137682402332014
DCK	1.06537840400994	6.31802101031803	6.0468256318038	0.0139313205398675	0.137843886435486
CHN2	1.16603279508932	4.86498574826175	6.04425612464858	0.0139516099694106	0.137954826489982
METTL9	0.857969969661701	7.94134109063388	6.03657068285992	0.0140124776628759	0.138466603069173
PCSK9	-2.50246193898173	1.84142359266034	6.03212764413617	0.014047790515399	0.13872535429047
PDE9A	1.14977653269122	4.01284632703204	6.02166234622324	0.0141313300266799	0.139459710224338
KRT8	-3.1626499139589	5.16565555516227	6.01737832342194	0.0141656746518906	0.139556350809571
AC004540.5	1.29323614060113	3.34094051232211	6.0167577050874	0.0141706572113677	0.139556350809571
GALM	-1.36278598686944	2.87352739912879	6.01673213628531	0.0141708625260882	0.139556350809571
FNBP1L	0.695573029860341	8.54900772799525	6.01586184201409	0.0141778527207513	0.139556350809571
ZNF621	-0.795944393429369	5.34795975793968	6.01357742055099	0.0141962180561489	0.139646680917379
TSC22D3	1.3317850376385	5.84551046585177	6.01044954999965	0.0142214039161993	0.139747691548687
GRIP1	0.892792827335673	5.04990372255578	6.01001868455036	0.0142248768802354	0.139747691548687
SYNDIG1	1.4468040402957	2.53118399634585	6.00725070466855	0.0142472088328559	0.139876666564434
GUCY1A2	1.02925021042398	5.08135468971931	6.00602245771047	0.0142571298347686	0.139883705118665
LSM14B	0.63110797054543	7.01211193860727	6.00357986386913	0.0142768806961855	0.139908581057877
TYMS	-1.07949751281085	7.31155687625372	6.00239972853217	0.0142864333802629	0.139908581057877
MOV10	-1.60941297459579	4.37853415738302	6.00016004356922	0.0143045807514273	0.139908581057877
C20orf24	1.18749356016175	4.74839007131788	5.99987171389481	0.0143069187073238	0.139908581057877
FEM1B	0.799805555239645	7.39997241100308	5.99953220438988	0.0143096721652103	0.139908581057877
MS4A8	-2.41885443131513	0.000545735337385404	5.99888783582647	0.0143148995621134	0.139908581057877
GNG4	0.858726093417424	7.28108620871508	5.99237541236147	0.0143678415975499	0.140335769022855
CDCA7	-1.41509715054	5.41007435542951	5.99123473249995	0.0143771353493599	0.140336353911093
C20orf27	-1.06056615907322	5.30671993337562	5.98781313036829	0.0144050501737535	0.140518583145511
TMEM183A	0.843290945066283	6.79202524659759	5.98363153901896	0.0144392410627535	0.140673622984999
GRM8	-1.31681945046775	4.49132801257541	5.98360528762128	0.0144394559716146	0.140673622984999
C12orf57	1.01019790934358	7.39878358796729	5.98106846779427	0.0144602393598486	0.14078585380588
TMPO-AS1	-1.350016077212	2.91292278216504	5.97880097469791	0.0144788422972611	0.140876725501776
GLB1L2	-1.32304814641396	4.73072079898332	5.97374167733768	0.0145204385734413	0.141191059142138
PABPC1L	-1.91101823450254	2.33258617922607	5.97229707312909	0.0145323383091461	0.141216417917137
DOCK6	-1.82836156281516	4.50377124273342	5.9702972519	0.0145488281407213	0.14128631954165
FAM114A1	-1.95811069596618	3.30156426311231	5.96561008251597	0.0145875524304503	0.141515170757503
MAPRE2	0.818732652004697	7.42688609972193	5.96519138721505	0.0145910167506913	0.141515170757503
THAP2	0.94636924715545	4.60587647693414	5.95883890740248	0.0146436817328413	0.141742046068219
TRIP13	-1.25383797100339	4.46358800867937	5.95839597886665	0.0146473611043272	0.141742046068219
NSD1	-0.809169611500418	6.54632449250578	5.95821026333495	0.0146489041113822	0.141742046068219
GFRA1	1.27126026775689	6.15042800104044	5.95730230609145	0.0146564502323453	0.141742046068219
PDLIM7	-1.27987843902001	6.0288328856337	5.95675021267279	0.0146610406908304	0.141742046068219
MEST	-0.828503603907231	7.69742768313798	5.9555307512816	0.0146711853203575	0.141749952001776
ATP6V0B	1.06946366793224	6.96682242093775	5.95277222578427	0.0146941600076705	0.141881730493378
PABPC1L2A	1.67886439415302	0.122893354170624	5.95087124185583	0.0147100141191866	0.141884971257442
BTBD10	0.876407114328771	6.5176754778517	5.94878138232797	0.0147274637674671	0.141884971257442
AGAP2-AS1	-1.87489174559909	0.243873739340375	5.94855163922633	0.0147293833474595	0.141884971257442
CTD-2616J11.2	-2.08916642828384	0.215239302862786	5.94816221357325	0.0147326377166435	0.141884971257442
CCDC154	-1.99982652860267	0.156812309108906	5.94714110566341	0.014741174471345	0.141884971257442
RSPO1	-2.82312040729172	5.40591325317551	5.94186009295646	0.01478540660264	0.142153853357227
TP53RK	0.927791773262672	5.88082822571098	5.94157278036621	0.01478781695998	0.142153853357227
CTF1	-2.14527731406718	0.641337737023104	5.93782699397041	0.0148192786081743	0.142366242912158
SVOP	1.65824104623154	5.71886562956124	5.93093078698487	0.0148773816703658	0.142833540239335
RGS4	1.44554802036382	4.72469545904327	5.92982534870846	0.0148867171824653	0.142833540239335
VPS26B	0.85232388638488	7.01980989110014	5.92822101599152	0.0149002766277414	0.142873441128337
RCCD1	-1.55612925897933	1.96605279524729	5.92703228747401	0.0149103316853374	0.14287971056353
PDXP	1.17114030277594	3.0194559281947	5.9251223693227	0.0149265016788928	0.14294453214607
SLC20A2	-0.800177927682939	5.78507530616148	5.92366752554093	0.0149388309789759	0.142972514621206
LINC01021	-1.65809010066594	4.5024085303803	5.91919561519111	0.0149767945797478	0.143166548778252
HMMR	-1.35634260052944	4.85240461439123	5.91878928887882	0.0149802489448718	0.143166548778252
WBP2	0.642339175450015	6.94279678069421	5.91795250814955	0.014987365384011	0.143166548778252
APBA2	0.687113909178432	7.42040009123287	5.9156943066141	0.0150065877399648	0.143260125924614
PPL	-1.75897312576576	2.48192366326491	5.91357495745311	0.0150246512462481	0.143277099215304
MPPED2	1.79971381329693	2.63215058115556	5.91288996743113	0.0150304942978756	0.143277099215304
THRA	0.920640732706593	6.37578221258248	5.91216887934483	0.0150366477989479	0.143277099215304
RHBDD1	-0.977850018423613	4.53563130614049	5.91059883360485	0.0150500549687973	0.143314997127683
SCPEP1	-0.972173773617341	4.31239533585534	5.90465014076839	0.0151009647275933	0.14367261824384
FAM110B	0.743395171364192	5.30700762141478	5.90400263030511	0.0151065169070705	0.14367261824384
STXBP1	1.0006180524782	7.71896073777746	5.90225083740103	0.0151215484690394	0.14372563704344
AC237044.1	-1.32464181322796	6.35913029075043	5.89900913632306	0.0151494050868948	0.143866137117791
CNTN5	1.20011801780429	3.80713681343809	5.89832823851594	0.0151552628981171	0.143866137117791
CCDC69	-2.47720900050687	1.01759459799534	5.89187569115129	0.015210890552545	0.144199564688168
ITGA4	-1.77947702899375	2.40637394617648	5.8892693125719	0.015233419831275	0.144199564688168
PLEKHB2	0.790470918175091	7.60133277969527	5.88924396128704	0.0152336391339712	0.144199564688168
EIF4A2	0.990472886913784	9.24603830708605	5.88798389163745	0.0152445435351032	0.144199564688168
PFAS	-0.951036122560917	6.34615169369017	5.8876685105882	0.015247274039967	0.144199564688168
RFX2	-1.40906033898268	4.72235374039634	5.8876637261997	0.0152473154661065	0.144199564688168
HTRA1	-1.16541834265365	4.76663319450896	5.88281292440607	0.0152893763558346	0.144507426527347
RP13-401N8.1	1.63540214698311	-0.0449262751799457	5.88101891928137	0.015304962279534	0.144564833265605
PPP1CB	0.902698426616344	7.68349317589944	5.87981956690941	0.0153153911173636	0.144573487081797
SPATA17	-1.68406969096956	4.05099955603809	5.87687685815963	0.0153410101455975	0.144725432770199
DKK1	-2.17791024540172	1.16693664614364	5.87350242197305	0.0153704421062307	0.144767691485565
C11orf95	0.66816635908482	7.27420153775757	5.87340419373214	0.0153712997273984	0.144767691485565
SLC38A10	-0.867421664431679	6.34478661083579	5.87308740284423	0.0153740659335243	0.144767691485565
HELZ2	-1.2097868088295	3.40014454955363	5.86871502836799	0.0154122977693336	0.145017947553027
RP4-612B15.3	1.57317590988528	0.543070076094914	5.86786674071831	0.0154197264933341	0.145017947553027
FBN2	-2.3804593308515	6.70130158155442	5.86468806100577	0.0154475960237419	0.145190206783445
CLSTN2	-0.785080584757132	5.91001563516472	5.86313142640808	0.0154612629641171	0.145228847051082
CCSAP	0.717175982275213	5.28371571591214	5.85903547384378	0.0154972841527791	0.145477285085816
RNF144B	-2.15683715163948	0.0709133218270698	5.84620846688872	0.0156106495489525	0.146352372439004
LINC00205	0.866944013900796	4.31671972349136	5.84533251488298	0.0156184223324046	0.146352372439004
GABRG2	2.14425219589133	4.24144363174275	5.8452230588193	0.015619393873935	0.146352372439004
TRAPPC9	0.810060995236423	5.83600935834915	5.8396271511996	0.0156691466978454	0.146595634278249
SLC4A3	1.16385614671666	4.56663425900294	5.83928017378659	0.0156722370211113	0.146595634278249
RBFOX2	0.835791947427499	7.63922193802995	5.83853163568358	0.0156789059476887	0.146595634278249
SGK1	1.54149853521119	3.26058790954505	5.83796695612983	0.0156839387640764	0.146595634278249
AF127936.7	1.36451314556308	1.42086257536978	5.83318464909646	0.01572662881047	0.146904305262154
PAPLN	-1.39526314141244	2.44327312849145	5.83147860001562	0.0157418870974973	0.146925581010641
FAM47E-STBD1	-1.38782323640375	1.5843013712412	5.83076862942272	0.0157482413124315	0.146925581010641
SLC1A1	1.51648897814592	4.6904782034101	5.82579913710189	0.0157927921769749	0.147086916368983
FBXO3	0.787158088811091	6.13492757843715	5.82492196406871	0.0158006693968178	0.147086916368983
SEPT7	0.673967384611095	8.56483588735887	5.82441542595836	0.0158052200720553	0.147086916368983
SMARCC1	-0.704503427935665	8.56540145795774	5.82408006266542	0.0158082336771646	0.147086916368983
TBC1D30	1.30325428074774	4.63581064459109	5.82325409802726	0.0158156583960656	0.147086916368983
LINC01105	1.1982681226273	3.94118644528252	5.82237081517269	0.015823602333418	0.147086916368983
PIP4K2B	0.741068711132176	8.43889437057386	5.81735207148225	0.0158688172847656	0.147417044678403
TOM1L1	-1.18370251818557	4.634424155718	5.813104579882	0.0159071878802659	0.147587345559254
IFFO2	1.03355328396391	3.7049518755509	5.81298200532643	0.0159082966013386	0.147587345559254
SOX2-OT	1.43599008146318	6.02954649714327	5.81209940004767	0.0159162823642332	0.147587345559254
TMEM170B	0.96816430704861	6.01243483117952	5.80819419120285	0.0159516660875323	0.147789147325241
PCP4	1.25765141212879	4.44835236431525	5.80665002669104	0.0159656795761045	0.147789147325241
TTTY15	0.936613477073614	6.23807046734609	5.80516474114109	0.0159791707026069	0.147789147325241
C22orf42	2.39921007821927	3.35266309937647	5.80478304995366	0.0159826395724036	0.147789147325241
RP11-686O6.2	1.27257196046898	1.15042622136461	5.8043400555792	0.0159866665484074	0.147789147325241
PYCR1	-0.879348639797334	6.1840225451363	5.79916323912195	0.0160338032378157	0.148134797330287
MOCOS	-1.74032509934264	0.268583325947161	5.79106640816329	0.0161078151024737	0.148728173710447
SERF1A	0.73830990118098	5.33381234387722	5.78836324440331	0.0161326026341822	0.148854535228623
CECR2	-1.25228830699972	6.10390188004016	5.7874387367288	0.0161410892260015	0.148854535228623
C2orf80	1.46828460763418	4.01070954408187	5.78557678701718	0.0161581951118782	0.148873102194829
PKN3	-1.69320637498222	2.94526450911693	5.78480103080824	0.0161653275620706	0.148873102194829
MIR219A2	-1.75595961191509	1.75514590625873	5.78402244877098	0.0161724892567221	0.148873102194829
OBSCN	-1.62361766414535	3.50389555517488	5.77064632755493	0.0162960400246298	0.149750534353491
GS1-18A18.1	2.56072925838751	1.63496534248392	5.7678893802834	0.0163216257437022	0.149750534353491
ADPRHL1	-2.01926076687929	2.65077890566752	5.76779560553363	0.0163224967437926	0.149750534353491
FEZ1	0.791364040634461	8.46605011511097	5.76730355678114	0.0163270677841485	0.149750534353491
PTPN14	-1.77376952032623	3.456510969076	5.76691449457801	0.0163306830331472	0.149750534353491
NCAPD2	-1.14904915399149	7.22483833643383	5.76641052333022	0.0163353672684906	0.149750534353491
C7	-3.19948291155355	1.00496469444964	5.76625853359038	0.0163367802314836	0.149750534353491
RP13-582O9.5	-1.2729091042421	2.52735253750951	5.76163159697542	0.0163798546150162	0.150054870668485
RP11-77P16.4	-1.70862357434906	0.688959058881098	5.76047164308008	0.0163906715309546	0.150063509594848
BAALC-AS1	-3.10837120940347	-0.0656683924520817	5.7578142719613	0.016415480081403	0.150200160311356
IL4R	-2.6307083182197	0.803972753038799	5.75534073941496	0.0164386071524148	0.150297426256776
ZCCHC12	1.1674315434581	6.17889977399874	5.75456266756997	0.0164458889238727	0.150297426256776
DSEL	1.34223346805588	4.90743845434007	5.75344143355337	0.0164563881106868	0.150302996698448
RP11-91J19.4	0.986842626873551	3.79474380904221	5.74926311493368	0.0164955746102714	0.150570416172315
PDLIM4	-1.97787026386138	1.343517528227	5.7467935274639	0.0165187809463754	0.150579598516142
NAV3	1.03172500591181	4.87508267835775	5.74583881302558	0.0165277612723517	0.150579598516142
CFH	-2.95699009308459	2.28525934264515	5.74508972908031	0.0165348109016443	0.150579598516142
HNF4G	-2.18943746380146	0.277157954167164	5.74483410916008	0.0165372172503083	0.150579598516142
NID2	-2.53956701994811	3.32615024884225	5.74388874306839	0.0165461198527409	0.150579598516142
TRIM13	0.860049243022194	6.01110930338722	5.73799390894553	0.016601743665872	0.150995392120839
CDC42EP3	0.703048140363296	5.70932677267812	5.7315698335093	0.0166625810390791	0.151458078129141
SLC25A6	0.738374662660352	9.22351914813786	5.72984254755868	0.0166789779945152	0.151516501829433
IMPA2	-1.6325310300274	2.97361760749075	5.72857698898307	0.0166910023794665	0.151535157803544
HERC3	0.841408251904462	4.72483961844046	5.72680303011217	0.0167078722518627	0.151597756706752
RP11-259K5.2	-1.93748829883663	1.39614974946189	5.72454447293182	0.016729375973639	0.151702300744251
TUBB4A	1.6082519389699	6.42749939092364	5.72175329651838	0.0167559902027504	0.151853034646035
MRPL44	0.917234034168796	5.99191928761058	5.71537523105134	0.0168169699119171	0.15231056164324
RRM2	-1.07573667542308	6.87622016642702	5.71437864051438	0.0168265188181997	0.15231056164324
ARHGAP17	-0.916872311037502	5.30837058114004	5.70954158911078	0.0168729448921336	0.152639890756337
SLC16A10	-1.58671186810798	2.80189360611488	5.70003700413575	0.0169645552865578	0.153230656692226
RPGR	-1.38701198563719	4.14834803561356	5.69982817653942	0.0169665738316725	0.153230656692226
IGLON5	1.07569212406347	5.26529673513796	5.69944156167551	0.0169703115374358	0.153230656692226
LRFN2	2.40283791737546	1.42511953188172	5.69858683784453	0.0169785778306164	0.153230656692226
KLHDC10	0.671240290549505	6.78821097925208	5.6946714865183	0.0170164975071338	0.153406256690468
C1orf85	-1.65265655052047	3.30790345636826	5.69364235930783	0.0170264789644256	0.153406256690468
TMSB10	0.788697950972474	9.53450309497892	5.69345296415395	0.0170283165572325	0.153406256690468
AKR1C3	1.86247835256127	0.443824925351152	5.6905539919313	0.017056469172521	0.15349086413392
KIF2C	-1.2120411382313	6.09456803909684	5.69040607357876	0.0170579069300033	0.15349086413392
WDR37	0.72374100314627	5.99644468711114	5.68813504428886	0.0170799969005225	0.153598694020202
CACNG3	-2.46443386213187	1.80540915931149	5.68469024888682	0.0171135602714857	0.153807490988858
PTPRN2	1.10844128423486	6.81091289990852	5.6836759898714	0.0171234553726246	0.153807490988858
PTBP2	0.747086091704311	7.19894117715668	5.68232517307101	0.0171366430946481	0.153819938437908
DHFR	-1.00629422862757	7.4919007395146	5.6814612084504	0.0171450832816039	0.153819938437908
CNOT8	0.772883954091811	6.80537354971531	5.67985018239838	0.0171608330692097	0.153870407661267
VRK1	-0.73795207625478	5.48491040687925	5.67744111568901	0.0171844125539304	0.15395418197881
FAM13C	0.886631327462137	5.07436649395609	5.67682625636992	0.0171904360322437	0.15395418197881
C1orf194	-1.49980383050543	3.60958847365018	5.67392655813315	0.0172188723436698	0.154059768041184
FAM49B	0.908111334256663	7.16018318734291	5.67355705633088	0.0172224994013668	0.154059768041184
ID4	0.914746140760267	7.98047133865323	5.67185367395874	0.0172392301279098	0.154118717343514
FAM84A	0.83291730693499	5.35835046182832	5.66850513457683	0.0172721685914279	0.154254810313093
ATL3	-1.44505605982914	3.05759482172827	5.66765005941127	0.017280590083778	0.154254810313093
RGS10	-1.62783720622452	0.841214836232301	5.6664344135537	0.017292570070571	0.154254810313093
SGCB	0.687964070412439	6.94522481283413	5.66618269676452	0.0172950517682268	0.154254810313093
EFCAB12	-2.13096208649623	2.69997999748735	5.66200267387737	0.0173363167412059	0.154532165297857
CPLX2	1.28245870287467	7.03138660585129	5.65768168566757	0.0173790801183244	0.154822543750465
GPC5	1.88919696865106	1.03179262616412	5.65286564096357	0.017426871197952	0.155125898013723
LYRM5	1.02486298605796	4.35937730891847	5.64986351400477	0.0174567308189565	0.155125898013723
CDCA4	-0.907712618374483	5.0629799385837	5.64980103758312	0.0174573527796583	0.155125898013723
NCAN	1.01920986342873	8.68422464164732	5.64950123776018	0.0174603376430937	0.155125898013723
XPR1	1.37106146870916	9.00994627121319	5.64911668493315	0.0174641670944519	0.155125898013723
DNAAF3	-1.78854073384276	2.48583134903955	5.64643542553948	0.0174908916949772	0.155272530362303
RGS5	-1.24605292523267	4.27250648266717	5.64038023416569	0.0175514002834043	0.155718728258715
UBXN11	-1.04168447518355	4.89358151051181	5.63785276891449	0.0175767207193018	0.155852392935793
VOPP1	0.758511058566337	6.823669657861	5.63225995706468	0.0176328842505808	0.156219545407533
DCDC1	-1.39941554850155	2.53343050176525	5.63167737156716	0.0176387452700763	0.156219545407533
EXOC2	0.692330360198332	6.35744334762971	5.62976452892919	0.017658003298007	0.156219545407533
YWHAG	0.739820616542754	9.38585362623356	5.62952651351475	0.0176604010962232	0.156219545407533
AVIL	-1.9229500034168	0.170217715305128	5.62862141847373	0.0176695222105243	0.156219545407533
ACVR2A	0.872744660440992	6.45569198148409	5.62229298210872	0.0177334331679347	0.156693440282716
WNT3	-1.48132758952908	5.47094342383185	5.61968442119074	0.0177598464609739	0.156775836714823
SAPCD2	-1.07952128181371	5.35037900446464	5.61933483560075	0.0177633893158919	0.156775836714823
RRAGA	0.750181379230427	6.43218743811634	5.61770342624921	0.0177799323883228	0.156830767520447
IFITM2	-1.60191781666556	5.99376845594235	5.6137965616319	0.0178196140662985	0.156982856937209
IGSF21	1.62205560741987	1.85559147003589	5.61378489713422	0.0178197326783532	0.156982856937209
ZNF506	0.80794586015961	5.15586867117508	5.61295611711969	0.0178281623288342	0.156982856937209
ERICH6-AS1	-2.32482879156757	0.360280143496518	5.60977019554596	0.0178606051787709	0.157177462366508
ATP6V1A	0.761024187305898	7.61365266397209	5.6085382935758	0.0178731662062569	0.157196979168224
SDC4	-2.00415597926755	2.29004104656975	5.60561868712943	0.0179029722609429	0.157297396012112
ARNTL2	1.06167162496513	3.35463500667829	5.60539252566783	0.017905283267598	0.157297396012112
DHRS4L2	-1.3385251815728	1.78739833993982	5.60061543569133	0.017954169471642	0.157504263455001
OLFM1	0.956583496351516	6.76217146397804	5.60035078357063	0.0179568818061138	0.157504263455001
C4orf48	1.00309276993725	4.77752232013789	5.59952449630769	0.0179653528810803	0.157504263455001
RCC2	-0.784485218460298	7.2240637945588	5.59904358286266	0.0179702850921813	0.157504263455001
C1orf54	-0.926752222085987	4.51233739587781	5.59652645393728	0.0179961233892965	0.15763981744699
DUS1L	-0.957623728228015	4.72378688674304	5.59522806118303	0.0180094663670822	0.157665823644537
POLR2K	1.02258373705109	6.61877338657395	5.59194018860629	0.0180433000027217	0.157806507739889
OBSL1	-0.760294777164466	5.97612211637369	5.59153364972168	0.0180474880208108	0.157806507739889
ETNK2	1.57465776126307	5.55719567616405	5.59064110616625	0.0180566862060578	0.157806507739889
HINT3	0.691848781710914	6.34203664734332	5.58675491451076	0.0180967921465611	0.15806611899048
CEMIP	-3.13598818899296	2.28650365733696	5.58195389911054	0.0181464662089306	0.158408956601566
TMEM30A	0.758274819953346	7.50551917656922	5.58025975369681	0.0181640283981758	0.158471242018068
NOL4L	0.770303759718425	6.66006395074083	5.57834933395745	0.0181838536295536	0.158553188446331
VASH2	0.792835095236517	5.96782854941089	5.57447959655384	0.0182240800252716	0.158812825816558
LAMTOR3	0.766666623780528	6.69290628905686	5.57086468530471	0.018261740489107	0.158972369157132
PEAK1	-0.83004385185009	5.58024438180615	5.57071438184705	0.0182633081029315	0.158972369157132
CLDND1	0.771252790273041	6.50261770593305	5.56810633514344	0.0182905312777889	0.1591181994046
SH3GLB1	0.627778110030571	7.36608398187318	5.56112021487033	0.0183636600921368	0.159634404894289
LMBRD2	0.84302346554102	5.26624280612547	5.56043242040264	0.0183708760468556	0.159634404894289
HSBP1	0.838842698507764	8.45949678823743	5.55762328631209	0.0184003783283354	0.159728566734498
CAMSAP2	0.727012868493836	7.30818267324076	5.55671841284575	0.0184098919687584	0.159728566734498
C7orf57	-3.02687136360846	2.03918943165249	5.55461760014962	0.0184319990448632	0.159728566734498
USP2-AS1	-1.85014955309125	0.802558936812047	5.5544637238854	0.0184336193784912	0.159728566734498
DLGAP1-AS2	-2.21745537102064	1.95850697178131	5.5537175414382	0.0184414788466738	0.159728566734498
RPSAP58	1.03363201052461	7.6711502222678	5.55313108814777	0.0184476583319092	0.159728566734498
ZFYVE16	-0.80681949467591	5.86331521356111	5.55240793564392	0.0184552811676391	0.159728566734498
PRKCD	-1.40634991799164	1.51624035493486	5.54934150595611	0.0184876409278945	0.159763512827599
TUBB2A	0.794183280760739	10.0628058811959	5.54907802255957	0.0184904241775173	0.159763512827599
VPS37D	1.10714301999631	4.29696676678391	5.54887627547117	0.0184925555816112	0.159763512827599
CLYBL	-2.14562577782144	4.12412927993966	5.54804244644355	0.0185013674547028	0.159763512827599
KIAA1407	-1.37209258681353	4.07312341500971	5.54688698179379	0.0185135855302647	0.159770544525486
TM4SF1	-2.21784229305656	1.90576589113266	5.54451188787028	0.0185387263478041	0.159770544525486
PRR18	-1.97806187908111	0.0128647710518716	5.54434985819208	0.01854044274692	0.159770544525486
PXYLP1	0.826102142692736	6.25404889160213	5.54399218782925	0.0185442321715329	0.159770544525486
MYT1L	1.3455044079377	5.63161270134789	5.53844042140503	0.0186031543874866	0.160187388317859
PROCR	-2.81170804320418	0.105985777871092	5.53660293055376	0.0186226986820845	0.160264878012639
BDNF	1.3790030922905	2.125815346546	5.53451942353475	0.0186448853661037	0.160365007240546
CISD1	0.992710472209416	5.17297203117093	5.53128821467798	0.0186793476301937	0.160487180000588
CAMSAP3	0.888210507625672	5.57568118857009	5.53116173253899	0.0186806979553664	0.160487180000588
LIN7A	0.866389986434111	6.37961667942842	5.53021868836863	0.0186907690881064	0.160487180000588
RPS21	1.07077253637394	7.837684337953	5.52755723995136	0.0187192219859231	0.160640731644303
TMEM229B	2.12911100731213	3.65835332011998	5.52452223930006	0.0187517230537902	0.160828830119358
PFDN2	0.848768185445663	6.42918922548808	5.51965772046373	0.0188039376313448	0.161185698883913
ZNF540	1.31223938678908	4.11359895193938	5.51668175989624	0.0188359549114048	0.161219518867013
PKMYT1	-1.43740251450624	4.35334839135048	5.51613494897284	0.0188418439742863	0.161219518867013
DHRS13	0.799807660792048	5.00164475550316	5.51589881048301	0.0188443877347202	0.161219518867013
HIC2	-0.928958105532523	5.90211693357722	5.51534872168678	0.0188503148458141	0.161219518867013
GABRA1	2.51827899398923	2.73142277031468	5.51357976896695	0.0188693880629542	0.161264662367206
CCNB1	-1.06471548740858	6.62708702754293	5.51247505862841	0.0188813093933393	0.161264662367206
RND3	0.824264838478818	8.48962999762834	5.51177572350514	0.0188888601946946	0.161264662367206
CGGBP1	0.693667513047286	7.38276486124657	5.50992495560922	0.0189088582051438	0.161264662367206
GAS8	-1.66863074472313	3.55678290950971	5.50947366960799	0.0189137377799	0.161264662367206
SPRY2	0.690607116188963	5.11547457386034	5.50896321839594	0.0189192586525022	0.161264662367206
DAB2	-2.01990877115568	3.87171484950556	5.5073442245597	0.0189367801761492	0.161323534258473
DIRAS1	1.00845424560417	6.22768797461803	5.50626260004766	0.0189484953743495	0.161332903473033
DMC1	-1.78495580800105	0.133755370952583	5.50501147606316	0.0189620557819866	0.161357964039548
SEMA3E	2.19103530152679	4.07062554408583	5.50069338497978	0.0190089348352215	0.16163295528765
ABHD14B	-1.37845393372902	2.22938304779681	5.50007649769369	0.0190156417985471	0.16163295528765
SLC41A1	-1.1338929494427	5.52232757285762	5.49504809987823	0.0190704031676264	0.162007818525202
GNAQ	0.682270124106291	7.39521336162226	5.49315585948352	0.019091052639766	0.162092635764896
SERAC1	0.843789200994184	4.90432076005165	5.49074796123387	0.0191173627499943	0.162225393118042
RP3-322G13.5	-2.00563881021282	-0.201919342140059	5.48900919726367	0.0191363848018817	0.162296192086495
RAI2	1.07342967459322	3.48783387495575	5.48555982222818	0.0191741788254588	0.162451942054938
KLHL9	0.788477996062661	7.55525767862501	5.48538217182718	0.0191761273882457	0.162451942054938
NQO1	-1.87538215274459	5.3210296643425	5.48092006147922	0.0192251373382599	0.162696145245941
RP11-25K19.1	1.14562256713022	3.08230162193265	5.48080855013556	0.0192263637887689	0.162696145245941
NCOA7	0.883417969251429	4.52369188724871	5.47770199190255	0.0192605635990692	0.162894850071594
LINC01234	-1.82606315087418	1.11631186869852	5.47433099556794	0.0192977457213372	0.163118542532192
CCDC184	1.28487393568416	6.53846289225949	5.47213229137627	0.0193220374173206	0.163132733648841
RUNX1T1	0.941510214205741	6.90960151950754	5.47159922280878	0.0193279316173955	0.163132733648841
FOXD3	2.98213148657456	2.19095939613362	5.47126518225763	0.0193316260890618	0.163132733648841
KCTD9	-0.9189594736128	4.48353066446864	5.45728433620059	0.0194869099655337	0.164340005027878
BAALC	1.20843720131657	5.40626159379506	5.45643188249783	0.0194964196883553	0.164340005027878
DSN1	-0.936743583789111	4.53212020176222	5.45525388499129	0.0195095689779254	0.164340005027878
H6PD	-1.0015047051627	5.55780846116315	5.45450404728343	0.0195179437475536	0.164340005027878
CAMLG	0.879530036316785	6.26106597554097	5.45189486362797	0.0195471141118523	0.164401704124414
APOD	-2.88253936896661	0.555643547426153	5.45127568313525	0.0195540430905802	0.164401704124414
FXYD5	-2.18592990284754	0.34615140554789	5.4504816777122	0.0195629321746661	0.164401704124414
SLC6A15	0.862165400143707	5.70753638863179	5.44998088857853	0.01956854077912	0.164401704124414
GPR123	1.27564791937266	4.14558417082331	5.43908074900694	0.0196910299904253	0.16528819131198
ETS1	-2.33077338660858	2.62955417241309	5.43842046011184	0.0196984753349956	0.16528819131198
NCOA4	0.815124744400367	7.85248031518172	5.43769266317523	0.0197066852649894	0.16528819131198
PPA1	0.841968113573666	7.33369362468461	5.43442122263034	0.0197436325391615	0.165410219877104
NEK3	-1.06477888584927	4.31353148244174	5.43367078561196	0.0197521179830591	0.165410219877104
GABRB2	1.88610594915115	4.4613108482297	5.43351452762817	0.0197538853189199	0.165410219877104
NRXN1	1.47977578066261	6.81759038616435	5.4316723322134	0.019774733564246	0.165462047284643
RP1-40E16.9	1.41349486679165	3.95713557294558	5.43104406363332	0.0197818489219764	0.165462047284643
ALDH5A1	0.805870822873285	6.18462896044315	5.42443651658858	0.0198568421869779	0.165878729780803
ATXN10	0.686216393992776	8.06841222034165	5.42403607233329	0.0198613965211001	0.165878729780803
POLR3G	-2.02252448042753	2.0832706111325	5.42377124809984	0.0198644090144138	0.165878729780803
PTEN	0.663140326270505	6.58466835430885	5.41801854652813	0.0199299652892273	0.166183120784301
SMIM8	0.975486466119152	4.16636343071931	5.41752940222137	0.0199355497591798	0.166183120784301
LPAR6	-1.91351269108671	0.742756646287526	5.41713759503566	0.0199400241164088	0.166183120784301
BEND5	0.860471285702993	4.99194323464861	5.41673709798072	0.0199445987834297	0.166183120784301
CDT1	-1.20232866457443	5.08676421674929	5.41405616180717	0.0199752496682619	0.166294702227753
FAM168A	0.66343731616269	7.65291223034631	5.4134490536361	0.0199821974393556	0.166294702227753
ANO1	-2.49811333466841	0.475442654390606	5.41269625571678	0.0199908159606596	0.166294702227753
MGST1	-1.20238463843211	4.90686771697904	5.41112769207395	0.0200087862517146	0.166315667915835
ST8SIA4	0.874009293325118	5.80401974992398	5.41013660163979	0.0200201493172132	0.166315667915835
RP11-436D23.1	1.74402658787896	1.01697001405998	5.40834178130689	0.0200407443083354	0.166315667915835
MARCH5	0.725733027130466	6.15677216618554	5.40813268574481	0.0200431450377898	0.166315667915835
DNM3	1.4529261331014	5.48229558414262	5.40770533276796	0.0200480526136208	0.166315667915835
H1F0	-1.47732653639759	6.36796771990001	5.40269685443161	0.0201056609853538	0.166702583554505
PFKFB3	-0.823445572362781	5.85405005275133	5.4017314546311	0.0201167848444688	0.166703869174611
TTC9B	1.84046842250128	3.84731950101798	5.39333985060867	0.0202137460000916	0.167389414957014
YPEL5	0.8821915209738	6.645998472322	5.39237064954938	0.0202249757719171	0.167389414957014
ISL2	-2.18394631187241	0.113163942348447	5.39136073609959	0.0202366841284048	0.167389414957014
ZNF365	1.33866722333393	1.83328665722851	5.39076725451358	0.0202435678833394	0.167389414957014
OTP	3.58207492260981	4.37315417852581	5.38828758193335	0.0202723556580174	0.167468940410759
APITD1	-1.39652234406536	1.65338745983821	5.38804073573695	0.0202752237370573	0.167468940410759
SPATA6L	-2.43929788572395	-0.18050327017453	5.38422896339021	0.0203195656254624	0.167744029536
TPCN1	-1.48509652889716	3.5073792546534	5.38306130637366	0.020333168900166	0.1677652013815
FCHSD2	0.684851602439687	6.09138192435175	5.38079911256899	0.0203595504060442	0.167891723858416
MOCS2	0.759661864509036	5.40865589666506	5.37964238569101	0.0203730537323649	0.167911968885294
GOLGA7B	2.01030237746806	2.96275483160431	5.37849766776902	0.0203864259902255	0.167931112303224
MTX2	0.915406299350649	6.12169270447353	5.37639020186273	0.020411068537229	0.168043022550816
JAG1	-0.962709105104007	7.16628909371333	5.37228888568903	0.0204591135014599	0.168342317142779
RHOV	1.46761217213305	0.288613637734528	5.36992219844735	0.0204868913355938	0.168342317142779
CAPN15	-1.29230910843503	4.57496393067399	5.36962178583951	0.0204904200712554	0.168342317142779
TESK1	0.697199212202689	5.46002205869664	5.3695104256612	0.0204917283007067	0.168342317142779
CDON	-1.59205125550281	6.75654599694962	5.36538141593886	0.0205402958482322	0.168650059646534
NT5C3B	1.06309452705432	6.83044623096289	5.36444029551938	0.0205513824493605	0.168650059646534
LMOD1	-1.69401522103252	0.322600412554553	5.36034749294363	0.0205996685993316	0.168838997222278
YBX2	1.77493151179173	0.878289885387891	5.35901759981652	0.0206153836942436	0.168838997222278
HS6ST2	0.703542343521694	4.86461312892835	5.35812114103839	0.0206259839760849	0.168838997222278
CDKN2D	1.1681573885571	5.3774886673666	5.35767018885809	0.0206313184447832	0.168838997222278
RP11-525K10.3	-2.54910660052905	1.27699843365856	5.35720070241713	0.0206368736783386	0.168838997222278
SBK1	0.79815236233263	8.52318620040185	5.35684684261559	0.0206410617738513	0.168838997222278
ANLN	-1.35183825037336	5.63744874132067	5.35556752431712	0.0206562104399409	0.168872020584305
CPT2	-0.800773547563661	4.81368335458376	5.35185626628246	0.0207002213190567	0.169015559159025
STK3	-1.29628940182282	3.5265854419724	5.35168705850013	0.020702230222953	0.169015559159025
LINC01158	1.09297552458921	5.67507332786928	5.35127437471323	0.0207071306194305	0.169015559159025
SIX5	-1.65040565850694	4.82868828715597	5.34790171444117	0.0207472241484987	0.169208243516851
YBX1	0.9039675796249	10.5172932193306	5.34741600916755	0.0207530047318996	0.169208243516851
TTC7A	-1.21575840890265	4.30851957513757	5.34525213344401	0.0207787781887911	0.169327544725602
SCML4	2.45701100444033	0.815943576827534	5.34317036931601	0.0208036048934987	0.169439007058624
SP9	1.5942167239467	3.6686094875768	5.33669860167763	0.0208809821375612	0.16997812883056
STK36	-1.02149543550058	4.91026566036189	5.33157257807191	0.0209424808455562	0.170387486022892
SOX21-AS1	2.01788970852575	4.95971283298034	5.32454488247942	0.0210270993964582	0.170984406970236
SPIRE1	0.69058995988054	6.43382429144471	5.32223967542957	0.0210549327707247	0.171119180882072
NRXN2	1.03585601709526	7.16935724104426	5.31346640756533	0.0211612115823986	0.171891017439494
PHACTR1	1.01588483755741	4.83585776331839	5.30958820443835	0.0212083687280374	0.172163786455247
C12orf49	0.777351354600606	6.922780759714	5.30839849261014	0.0212228568637771	0.172163786455247
CDC25A	-0.658817592649195	5.68400200714197	5.30791268692645	0.0212287758795323	0.172163786455247
CACNA2D3	1.07260565159336	3.37398387438825	5.30493796382445	0.021265056944307	0.172366045567775
EIF4E	0.693944495332935	6.90335626991344	5.30385473823051	0.0212782843894809	0.172381325240581
SMO	-1.07667821200022	6.13519021443263	5.29728095272245	0.0213587408649474	0.172583407505812
NAA30	0.818633903820419	5.52943796378479	5.29689859199874	0.0213634302537922	0.172583407505812
SDC2	-1.04042474961165	6.71667571677708	5.2966240709294	0.0213667977214784	0.172583407505812
HSPG2	-1.59421669035915	4.55366624414895	5.29654012361259	0.021367827587767	0.172583407505812
MT-ND4	1.01251298900162	10.7899698249185	5.29653107786862	0.0213679385640863	0.172583407505812
LINC00907	-2.65812898615403	1.01984466934318	5.29587093309014	0.0213760390597838	0.172583407505812
FZD8	-1.40243314894169	2.82175505013041	5.29532678806684	0.0213827185375342	0.172583407505812
SERINC3	0.893711453412592	6.98734439432847	5.29422396836154	0.021396262475513	0.172601060033358
HBEGF	1.06646987863931	2.81277226313277	5.29028521147705	0.0214447076471135	0.172809733731271
PDK4	-2.08893946400038	1.29142213830255	5.29027190125665	0.0214448715500182	0.172809733731271
SPPL3	0.659909612167739	6.57912519953198	5.28497834149732	0.0215101597265974	0.1731273058932
ST8SIA1	0.679452177501519	5.84926051099522	5.28460445369216	0.0215147788500694	0.1731273058932
SV2A	1.08545154679139	7.75478593798292	5.28370385852327	0.021525909293045	0.1731273058932
PHF19	-1.14553390773478	3.84267063022824	5.28323704091109	0.0215316810313008	0.1731273058932
GRHL3	-1.98891674994513	0.996132304519894	5.28246435734956	0.0215412380210581	0.1731273058932
NYAP2	1.64995296352397	2.86578268404126	5.27955714020091	0.0215772355057024	0.173324960473396
UNC93B1	-1.38227295752229	2.04867011551067	5.27801162736635	0.0215963975690566	0.173387242606721
IGBP1	1.04391148234627	6.7381830197692	5.27324939938941	0.0216555529975385	0.173664610622003
SNRPB	-0.953024328540948	7.37304231152915	5.27287002095346	0.021660272769289	0.173664610622003
HIST2H4A	1.69239968936088	0.199660459451714	5.27247198488321	0.0216652258020343	0.173664610622003
OCLN	-1.30823304397738	2.79449931072103	5.27000225213179	0.0216959845883363	0.173756600677358
TTC28	-0.608128830570716	7.10984640197172	5.26968572085399	0.021699930031	0.173756600677358
TSC22D1	0.814388242467771	8.77707475925616	5.26862951832152	0.021713100572876	0.173756600677358
RTN2	0.958976666699874	5.51884493206214	5.26788148827885	0.0217224332995775	0.173756600677358
KLHDC8B	-1.15703501000804	5.69391425726427	5.26099409387503	0.0218085586888853	0.174353748002987
RAP2A	0.620428740171401	6.68441061477009	5.25971123540072	0.021824639587957	0.174390574373171
LGALS1	-1.35707260193598	4.64098791891221	5.25611162372575	0.0218698270772464	0.174469691674856
C20orf26	-1.99609012393457	2.89054864988305	5.25596932246852	0.0218716154364975	0.174469691674856
SPA17	-0.931280518689056	5.81068216485203	5.25535821419193	0.021879297211111	0.174469691674856
CLASP2	0.864718870388003	8.35755054405677	5.25269407969108	0.021912818666333	0.174469691674856
CDKN1B	0.649010158064661	7.12836759868506	5.25235172097652	0.0219171302480392	0.174469691674856
BRCA1	-1.4671017511126	5.69997773104561	5.2516634835689	0.0219258004000072	0.174469691674856
IFI44L	1.48890243219032	2.98718717211855	5.25133620622772	0.0219299245611315	0.174469691674856
ABI3BP	-2.2281649818332	0.0937264030502493	5.25065914634358	0.0219384590316163	0.174469691674856
TPST2	-0.936071022341613	3.92698334542985	5.25016294182512	0.0219447159697041	0.174469691674856
HDAC1	-0.721787584349162	5.58935905672343	5.24928480992553	0.0219557933875795	0.174469691674856
MT-CO3	1.08999873050483	10.1531480854516	5.24888660603324	0.0219608185402027	0.174469691674856
GINS2	-1.01076487348659	5.7914974706346	5.24683116734453	0.0219867761959649	0.174584652364825
ULBP3	-1.34076020835015	2.40137035698563	5.24358053136385	0.0220278926097841	0.174771852573431
CCDC108	-1.51460828256977	2.87602314269472	5.24314946195231	0.0220333510679494	0.174771852573431
FAXC	0.935361895578911	5.76061029233838	5.2406125273929	0.0220655036459142	0.174825167924173
JAZF1	0.98062719818453	4.83083984583013	5.2400067170791	0.0220731887451708	0.174825167924173
RP11-373N22.3	1.60918747392489	1.33029808701993	5.23989691124074	0.0220745820006901	0.174825167924173
LRRN3	0.749784778446664	6.55905446850151	5.23817783360907	0.0220964061495997	0.174906864927925
SYT10	-1.6792134492301	1.43843935440635	5.23587789892386	0.0221256393935011	0.17502595379569
DARS2	-0.734651397333002	5.15235388531562	5.23518269092111	0.0221344836949149	0.17502595379569
SOSTDC1	-1.89810265687413	2.52250803372156	5.22832498518239	0.0222219225911867	0.175625990400861
MIR4435-1HG	-1.10011970032977	3.51736604992944	5.22406279410183	0.0222764477277082	0.175703598184703
TCF24	-2.78914733717048	-0.16251800885081	5.22396283318365	0.0222777281647122	0.175703598184703
TMTC2	0.748080228868432	6.47389916373477	5.22303453173917	0.0222896227697588	0.175703598184703
TSPAN2	2.49330915483327	2.79724969784127	5.22239677395304	0.0222977983644487	0.175703598184703
TUBA1A	0.988160519937167	12.1383064880868	5.22197782883632	0.0223031706292759	0.175703598184703
RAD51	-1.26769794808916	4.15635971945079	5.22084054088554	0.022317761192262	0.175703598184703
C2orf48	-1.86814345925567	0.50010237527239	5.21956297638257	0.0223341631942384	0.175703598184703
MAOB	-2.64198621784782	2.20103470229323	5.21769296844614	0.0223581937992194	0.175703598184703
PCOLCE	-1.87720485999103	2.05129368595868	5.21767166594499	0.0223584677020542	0.175703598184703
RPL27A	0.834817351935502	9.56215531216468	5.216206815779	0.0223773107621495	0.175703598184703
STX1B	1.12870570508686	5.26938062968089	5.21581285558689	0.0223823812653596	0.175703598184703
PAM	-0.958735757494998	7.88541737805087	5.21488371027209	0.022394344636186	0.175703598184703
DNPH1	-1.06611063662557	4.0860790739912	5.21464600327007	0.0223974063378838	0.175703598184703
POLE	-1.18779932245485	6.30671397047663	5.2130168573431	0.0224184016564164	0.175703598184703
ACOT9	-1.05976570408025	4.2567002445575	5.21236684575202	0.0224267842515344	0.175703598184703
EID2	0.744035700019936	5.02075572466123	5.2103169596117	0.0224532410039991	0.175703598184703
BCL2L1	0.850364847580622	6.89336719405064	5.20995206719559	0.0224579538592515	0.175703598184703
SOX13	-0.898028908177349	5.3689466529159	5.20683587195195	0.0224982436023193	0.175703598184703
CYYR1	-1.27850208661202	3.44984791736203	5.20641241673854	0.0225037242939779	0.175703598184703
EPHA2	-1.4161512987289	4.83970023088951	5.206146424692	0.0225071676804499	0.175703598184703
SLITRK5	0.804928871412182	5.40112123092667	5.20609783898266	0.0225077967032398	0.175703598184703
AC074117.10	-1.23361311953932	3.32885642094098	5.20567896479759	0.0225132204815846	0.175703598184703
SMARCD2	-1.2004194141914	3.71573697189559	5.20561620746651	0.0225140332094288	0.175703598184703
ZDHHC14	1.09479839738077	3.45633314490294	5.20511777180991	0.0225204891929569	0.175703598184703
ADAM22	0.982359124238186	5.73000197940441	5.20509636559028	0.0225207664997895	0.175703598184703
MSX2	-3.19256587697599	4.66904844660254	5.20350569035631	0.0225413828027879	0.175774210280539
SHQ1	-1.15625011487868	4.39808908813626	5.20093877204553	0.0225746931763924	0.175901242135043
TRIL	-1.41054274482076	4.08586342918611	5.20019669045297	0.0225843325189854	0.175901242135043
GNG11	-1.34909493723251	3.92468472742352	5.19935967806719	0.0225952100933253	0.175901242135043
RALGPS1	1.06274363158918	6.06221010499605	5.19769944458495	0.0226168020819315	0.175901242135043
AC079354.1	-1.87526704386283	0.639974058749876	5.19718782110455	0.0226234602552558	0.175901242135043
CTD-2192J16.22	1.12703100018949	5.01649523181141	5.19690687676161	0.0226271172768792	0.175901242135043
ODF2	-1.03206473854677	6.93163717968645	5.19590585329152	0.0226401524701464	0.175912595726628
RDM1	-1.50963181082871	1.63320137025465	5.19364471335487	0.0226696253815218	0.17602764841315
EGFR	-1.42163981774271	5.85179584938507	5.1929932360005	0.0226781244632812	0.17602764841315
FAM169A	0.779400144777864	5.93007161915715	5.18484174275368	0.0227847472895048	0.176622147478647
RASSF3	-2.22715182234324	2.46367085262515	5.18421188515896	0.022793007520323	0.176622147478647
RPS24	0.876874829691559	10.0237718313968	5.18385039817991	0.0227977496220348	0.176622147478647
TMEM14A	1.16916254246842	5.15929306631113	5.18218821603133	0.0228195678232513	0.176622147478647
APP	0.630967020170361	10.0509411446091	5.18133902058764	0.0228307229177659	0.176622147478647
ATP5L	0.876311494129047	7.53978544359325	5.18040847041522	0.0228429531842964	0.176622147478647
KIF3B	0.588626309169216	7.3481573812001	5.17961632186493	0.0228533697822556	0.176622147478647
MFSD6	1.29452017634482	4.09721819281907	5.17919242525903	0.0228589459615208	0.176622147478647
FAM57B	0.945959035208906	6.26840662904199	5.17916490156021	0.0228593080728055	0.176622147478647
SLC17A6	-1.08502810602748	5.72766025030856	5.17243500641906	0.0229480276062769	0.177217542459449
ZC4H2	0.771181537905429	6.2267370321743	5.17077401099039	0.0229699792082099	0.177296975117508
MCM10	-1.58983340229344	5.55816462192225	5.16459066423061	0.0230518894222953	0.177811351933935
KRT17	-2.33279658914038	1.30175358114075	5.16369615421769	0.0230637639579889	0.177811351933935
ZDHHC17	0.65282280720858	6.09542715810676	5.16307590618317	0.0230720014145423	0.177811351933935
PTPN13	-1.26415197477642	7.41683434228873	5.16191235190689	0.0230874626993301	0.177811351933935
ZNF667-AS1	1.07441174033431	5.62475774972648	5.16103006566325	0.0230991936603626	0.177811351933935
STMN2	1.25748056121608	10.5025084621755	5.15980378962081	0.0231155086058131	0.177811351933935
ARMCX2	-1.01308811655683	5.77625001256493	5.1591232734314	0.0231245676626872	0.177811351933935
DISP2	0.930453619274095	4.64690887072224	5.15869901146504	0.0231302173163173	0.177811351933935
KIF24	-1.82293532033787	3.94156659528346	5.14909012607872	0.0232585572927365	0.178647299353789
GS1-358P8.4	-1.08782044640191	3.11697042408765	5.14868911530689	0.0232639293686314	0.178647299353789
NLGN3	0.723162419684036	6.63306473430441	5.14792093527036	0.0232742237610543	0.178647299353789
NGB	1.87469588257077	2.33415439706154	5.14546690743369	0.0233071418819474	0.178801062346922
ELOVL2	0.922207002063271	5.31874859017444	5.14452923043843	0.0233197325446523	0.178801062346922
RHOT1	0.713388110469861	6.54817354482302	5.14305042512956	0.0233396035438092	0.178801062346922
ZBTB7C	1.34755423661825	3.01845177195271	5.14292310776196	0.0233413151530657	0.178801062346922
NIPA1	0.878142581864597	5.91967033403377	5.13968020102553	0.0233849555391468	0.17900027080576
RPS13	0.905795869348221	8.6268248287269	5.13924071509913	0.0233908762876852	0.17900027080576
VAMP3	-0.814582606631694	4.93374215325747	5.13795591038235	0.0234081940756692	0.179042643966795
SYBU	1.20074070385893	5.83958819223703	5.13505562971447	0.0234473356423306	0.179195691954175
RP5-914P20.5	1.4533761488618	0.532888553649475	5.13472624861418	0.0234517851886337	0.179195691954175
ALDH1L2	-1.34580525020425	4.17480907687107	5.1333011123441	0.0234710471743397	0.179252751233977
COX7A2L	0.972665936506832	7.80321162428805	5.13143634868175	0.0234962758964239	0.179355299384154
PLXNA4	1.73235365067764	5.67326225457504	5.12889411679279	0.0235307155178907	0.179528019297642
PBXIP1	-1.25617390086219	6.2107508897496	5.12513309177763	0.0235817621731125	0.179827205974393
CROCC	-1.39636258427781	4.58771048672667	5.12090654631918	0.023639264192235	0.180175294480235
DHPS	0.702133258717875	6.28279159264217	5.11870239876761	0.0236693092234645	0.180239405407303
MMP24-AS1	-0.968367233592159	4.44091617350211	5.11854952954215	0.0236713944724949	0.180239405407303
SAMD14	0.7536749496605	5.73783888416127	5.11759889755119	0.0236843660714553	0.180247869581361
RP13-582O9.7	-1.9474249125925	-0.244455338783197	5.11553331191071	0.0237125768968626	0.180346903445619
CRABP2	-1.66509697619865	6.4864511937438	5.1149088780755	0.0237211119876163	0.180346903445619
[truncated: 13,199 more rows]
