# Supplementary material for: Novel CDKL5 targets identified in human iPSC-derived neurons
Source: Cell Mol Life Sci. 2024 Aug 13;81(1):347. doi: 10.1007/s00018-024-05389-8 (PMC11335273; doi:10.1007/s00018-024-05389-8)
Supplement: Supplementary file 3 — Supplementary file3 (TXT 18697 KB) [file 18_2024_5389_MOESM3_ESM.txt]

Proteins	Positions within proteins	Leading proteins	Protein	Protein names	Gene names	Fasta headers	Localization prob	Score diff	PEP	Score	Delta score	Score for localization	Localization prob MutA	Score diff MutA	PEP MutA	Score MutA	Localization prob MutB	Score diff MutB	PEP MutB	Score MutB	Localization prob MutC	Score diff MutC	PEP MutC	Score MutC	Localization prob WTA	Score diff WTA	PEP WTA	Score WTA	Localization prob WTB2	Score diff WTB2	PEP WTB2	Score WTB2	Localization prob WTB3	Score diff WTB3	PEP WTB3	Score WTB3	Localization prob WTC1	Score diff WTC1	PEP WTC1	Score WTC1	Localization prob WTC2	Score diff WTC2	PEP WTC2	Score WTC2	Localization prob WTC3	Score diff WTC3	PEP WTC3	Score WTC3	Diagnostic peak
A0A1B0GWH8;H3BPL0;A0A0D9SF04;Q9UBH5;Q9UP10;H3BR00;O95090;H3BR84;H3BQ48;Q9UBD8;A0A1B0GV41;A0A0D9SFH9;A0A1B0GW34;A0A1B0GV71;A0A0A0MRC7;A0A1B0GWD3;A0A024QZB8;Q13286-5;Q13286-4;Q13286-6;Q13286-2;Q13286-7;Q13286-3;Q13286-1;Q13286	12;12;12;12;12;12;12;12;12;12;12;12;12;12;12;12;12;12;12;12;12;12;12;12;12	A0A1B0GWH8	A0A1B0GWH8	Battenin	CLN3	tr|A0A1B0GWH8|A0A1B0GWH8_HUMAN Battenin OS=Homo sapiens OX=9606 GN=CLN3 PE=1 SV=1;tr|H3BPL0|H3BPL0_HUMAN Battenin (Fragment) OS=Homo sapiens OX=9606 GN=CLN3 PE=1 SV=1;tr|A0A0D9SF04|A0A0D9SF04_HUMAN Battenin OS=Homo sapiens OX=9606 GN=CLN3 PE=1 SV=1;tr|Q9UB	0.999996	53.7671	1.13486E-06	116.98	95.441	70.452	0.999937	42.0202	0.00023146	75.911	0.99996	43.976	0.000229675	72.568	0.999951	43.101	0.000517263	61.963	0.990123	20.0162	0.00034226	70.414	0.999953	43.2875	7.62109E-05	81.144	0.999971	45.335	7.06217E-05	83.602	0.999996	53.7671	0.000210211	70.452	0	0		NaN	0.999126	30.5045	1.13486E-06	116.98
A0A1B0GWH8;H3BPL0;A0A0D9SF04;Q9UBH5;Q9UP10;H3BR00;O95090;H3BR84;H3BQ48;Q9UBD8;A0A1B0GV41;A0A0D9SFH9;A0A1B0GW34;A0A1B0GV71;A0A0A0MRC7;A0A1B0GWD3;A0A024QZB8;Q13286-5;Q13286-4;Q13286-6;Q13286-2;Q13286-7;Q13286-3;Q13286-1;Q13286	14;14;14;14;14;14;14;14;14;14;14;14;14;14;14;14;14;14;14;14;14;14;14;14;14	A0A1B0GWH8	A0A1B0GWH8	Battenin	CLN3	tr|A0A1B0GWH8|A0A1B0GWH8_HUMAN Battenin OS=Homo sapiens OX=9606 GN=CLN3 PE=1 SV=1;tr|H3BPL0|H3BPL0_HUMAN Battenin (Fragment) OS=Homo sapiens OX=9606 GN=CLN3 PE=1 SV=1;tr|A0A0D9SF04|A0A0D9SF04_HUMAN Battenin OS=Homo sapiens OX=9606 GN=CLN3 PE=1 SV=1;tr|Q9UB	0.999978	46.5827	7.06217E-05	83.602	70.815	70.452	0.995438	23.3882	0.00023146	75.911	0.999976	46.2668	0.000229675	69.03	0.99992	40.9522	0.000517263	61.963	0	0		NaN	0.999498	32.9924	7.62109E-05	81.144	0.999844	38.056	7.06217E-05	83.602	0.999978	46.5827	0.000210211	70.452	0	0		NaN	0.982391	17.4617	0.00028035	67.785
A0A024R216;Q9Y3E1;H3BPM9	121;121;50	A0A024R216	A0A024R216	Hepatoma-derived growth factor-related protein 3	HDGFRP3	tr|A0A024R216|A0A024R216_HUMAN Hepatoma-derived growth factor, related protein 3, isoform CRA_a OS=Homo sapiens OX=9606 GN=HDGFRP3 PE=1 SV=1;Hepatoma-derived growth factor-related protein 3 [OS=Homo sapiens];tr|H3BPM9|H3BPM9_HUMAN Hepatoma-derived growth f	0.999724	35.6307	1.5641E-69	146.32	138.53	120.74	0.947453	13.6499	5.56586E-12	70.804	0.735032	4.7557	7.72885E-08	57.743	0.999286	31.479	1.5641E-69	146.32	0.891046	11.6385	3.77119E-08	62.242	0.769278	5.58596	4.92181E-08	61.859	0.999724	35.6307	3.63634E-45	120.74	0.806807	7.55803	1.19896E-17	81.353	0.917762	10.7483	7.80481E-18	85.31	0.994359	25.8042	1.21355E-08	66.878
A0A024R216;Q9Y3E1;H3BPM9	122;122;51	A0A024R216	A0A024R216	Hepatoma-derived growth factor-related protein 3	HDGFRP3	tr|A0A024R216|A0A024R216_HUMAN Hepatoma-derived growth factor, related protein 3, isoform CRA_a OS=Homo sapiens OX=9606 GN=HDGFRP3 PE=1 SV=1;Hepatoma-derived growth factor-related protein 3 [OS=Homo sapiens];tr|H3BPM9|H3BPM9_HUMAN Hepatoma-derived growth f	0.999926	41.3491	1.5641E-69	146.32	138.53	146.32	0.947453	13.6499	5.56586E-12	70.804	0	0		NaN	0.999926	41.3491	1.5641E-69	146.32	0.891046	11.6385	3.77119E-08	62.242					0.999691	35.1405	3.63634E-45	120.74	0.970541	15.8203	1.19896E-17	81.353	0.917762	10.7483	7.80481E-18	85.31	0.994229	25.5931	1.21355E-08	66.878
A0A024R368;A0A1X7SBR1;Q7Z3G6	319;375;319	A0A024R368	A0A024R368	Prickle-like protein 2	PRICKLE2	tr|A0A024R368|A0A024R368_HUMAN Prickle-like 2 (Drosophila), isoform CRA_a OS=Homo sapiens OX=9606 GN=PRICKLE2 PE=1 SV=1;tr|A0A1X7SBR1|A0A1X7SBR1_HUMAN Prickle-like protein 2 OS=Homo sapiens OX=9606 GN=PRICKLE2 PE=1 SV=1;Prickle-like protein 2 [OS=Homo sapi	0.999815	37.7465	7.27413E-168	258.17	231.44	258.17	0	0		NaN	0.951961	14.1883	1.33424E-18	137.61					0.983761	18.5246	8.28838E-93	219.01	0.904347	10.1703	1.45687E-146	250.1	0.979584	18.9061	1.42397E-05	67.995	0.998137	28.0976	2.77504E-109	232.15	0.976132	16.7298	1.76456E-51	178.88	0.999815	37.7465	7.27413E-168	258.17
A0A024R368;A0A1X7SBR1;Q7Z3G6	321;377;321	A0A024R368	A0A024R368	Prickle-like protein 2	PRICKLE2	tr|A0A024R368|A0A024R368_HUMAN Prickle-like 2 (Drosophila), isoform CRA_a OS=Homo sapiens OX=9606 GN=PRICKLE2 PE=1 SV=1;tr|A0A1X7SBR1|A0A1X7SBR1_HUMAN Prickle-like protein 2 OS=Homo sapiens OX=9606 GN=PRICKLE2 PE=1 SV=1;Prickle-like protein 2 [OS=Homo sapi	0.613107	0.464898	1.42397E-05	67.995	55.631	51.348	0	0		NaN									0	0		NaN					0.591812	1.66973	1.42397E-05	67.995	0.613107	0.464898	0.000430874	51.348	0	0		NaN	0	0		NaN
A0A024R368;A0A1X7SBR1;Q7Z3G6	753;809;753	A0A024R368	A0A024R368	Prickle-like protein 2	PRICKLE2	tr|A0A024R368|A0A024R368_HUMAN Prickle-like 2 (Drosophila), isoform CRA_a OS=Homo sapiens OX=9606 GN=PRICKLE2 PE=1 SV=1;tr|A0A1X7SBR1|A0A1X7SBR1_HUMAN Prickle-like protein 2 OS=Homo sapiens OX=9606 GN=PRICKLE2 PE=1 SV=1;Prickle-like protein 2 [OS=Homo sapi	0.998697	28.8465	1.40019E-54	204.13	182.46	180.84	0.989928	19.925	1.40019E-54	204.13	0.995163	23.1334	8.36773E-06	108.97	0.977301	16.3402	1.49025E-10	128.76	0.996827	24.972	9.28642E-11	132.97	0.998585	28.4856	1.73183E-31	171.73	0.998697	28.8465	6.12319E-38	180.84	0.985918	18.4517	5.95953E-08	126.1	0.983384	17.7219	9.77359E-16	143.25	0	0		NaN
A0A024R368;A0A1X7SBR1;Q7Z3G6	693;749;693	A0A024R368	A0A024R368	Prickle-like protein 2	PRICKLE2	tr|A0A024R368|A0A024R368_HUMAN Prickle-like 2 (Drosophila), isoform CRA_a OS=Homo sapiens OX=9606 GN=PRICKLE2 PE=1 SV=1;tr|A0A1X7SBR1|A0A1X7SBR1_HUMAN Prickle-like protein 2 OS=Homo sapiens OX=9606 GN=PRICKLE2 PE=1 SV=1;Prickle-like protein 2 [OS=Homo sapi	0.60445	1.84159	9.48606E-08	117.62	99.075	107.56	0.499943	0	0.00159334	61.167	0	0		NaN	0.499989	0	0.0019987	57.679	0.499997	0	0.0024565	56.407	0.588448	1.55285	7.22123E-05	84.035	0.60445	1.84159	6.66768E-06	107.56	0.574518	1.30838	0.000141231	79.97	0.501442	0.0250461	6.40924E-06	107.9	0.599529	1.75238	9.48606E-08	117.62
A0A024R368;A0A1X7SBR1;Q7Z3G6	695;751;695	A0A024R368	A0A024R368	Prickle-like protein 2	PRICKLE2	tr|A0A024R368|A0A024R368_HUMAN Prickle-like 2 (Drosophila), isoform CRA_a OS=Homo sapiens OX=9606 GN=PRICKLE2 PE=1 SV=1;tr|A0A1X7SBR1|A0A1X7SBR1_HUMAN Prickle-like protein 2 OS=Homo sapiens OX=9606 GN=PRICKLE2 PE=1 SV=1;Prickle-like protein 2 [OS=Homo sapi	0.998524	28.304	4.83315E-24	166.77	127.11	104.45	0.931573	11.3399	5.70962E-07	114.03	0.964825	14.3822	3.54474E-06	103.28	0.998524	28.304	7.63955E-06	104.45	0.997522	26.0476	9.66438E-08	119.56	0.963795	14.2713	2.06402E-12	139.49	0.992878	21.4431	4.83315E-24	166.77	0.97561	16.0207	3.58674E-20	153.75	0.997701	26.375	3.01321E-11	133.71	0.986407	18.6084	3.57177E-16	143.28
A0A024R368;A0A1X7SBR1;Q7Z3G6	543;599;543	A0A024R368	A0A024R368	Prickle-like protein 2	PRICKLE2	tr|A0A024R368|A0A024R368_HUMAN Prickle-like 2 (Drosophila), isoform CRA_a OS=Homo sapiens OX=9606 GN=PRICKLE2 PE=1 SV=1;tr|A0A1X7SBR1|A0A1X7SBR1_HUMAN Prickle-like protein 2 OS=Homo sapiens OX=9606 GN=PRICKLE2 PE=1 SV=1;Prickle-like protein 2 [OS=Homo sapi	0.52184	0	1.06479E-05	56.041	50.882	56.041																					0.52184	0	1.06479E-05	56.041
A0A024R368;A0A1X7SBR1;Q7Z3G6	546;602;546	A0A024R368	A0A024R368	Prickle-like protein 2	PRICKLE2	tr|A0A024R368|A0A024R368_HUMAN Prickle-like 2 (Drosophila), isoform CRA_a OS=Homo sapiens OX=9606 GN=PRICKLE2 PE=1 SV=1;tr|A0A1X7SBR1|A0A1X7SBR1_HUMAN Prickle-like protein 2 OS=Homo sapiens OX=9606 GN=PRICKLE2 PE=1 SV=1;Prickle-like protein 2 [OS=Homo sapi	0.520055	0	1.06479E-05	56.041	50.882	56.041																					0.520055	0	1.06479E-05	56.041
A0A024R368;A0A1X7SBR1;Q7Z3G6	806;862;806	A0A024R368	A0A024R368	Prickle-like protein 2	PRICKLE2	tr|A0A024R368|A0A024R368_HUMAN Prickle-like 2 (Drosophila), isoform CRA_a OS=Homo sapiens OX=9606 GN=PRICKLE2 PE=1 SV=1;tr|A0A1X7SBR1|A0A1X7SBR1_HUMAN Prickle-like protein 2 OS=Homo sapiens OX=9606 GN=PRICKLE2 PE=1 SV=1;Prickle-like protein 2 [OS=Homo sapi	0.97922	16.7372	0.00133047	89.171	74.02	89.171	0.811099	6.36624	0.00318435	64.64	0.786286	5.70125	0.00214824	66.262	0.741243	4.60707	0.0138983	56.043	0.494372	0	0.0293387	46.819	0.718558	4.58103	0.0169564	53.683	0.91159	10.1341	0.00181285	87.878	0.793142	5.84853	0.0138983	56.043	0.97922	16.7372	0.00158774	89.171	0.891182	9.36472	0.00133047	74.76
C9JQ82;C9JBS3;C9JEJ8;C9JHN6;C9JT62;C9JHS7;C9JK79;C9JHZ8;C9JES8;C9JZI8;C9J5E5;C9JIZ1;A0A024R4E5;Q00341-2;Q00341-1;Q00341;C9JMQ6	31;31;31;31;31;31;31;31;31;31;31;31;31;67;31;31;31	C9JQ82	C9JQ82	Vigilin	HDLBP	tr|C9JQ82|C9JQ82_HUMAN Vigilin (Fragment) OS=Homo sapiens OX=9606 GN=HDLBP PE=1 SV=8;tr|C9JBS3|C9JBS3_HUMAN Vigilin (Fragment) OS=Homo sapiens OX=9606 GN=HDLBP PE=1 SV=2;tr|C9JEJ8|C9JEJ8_HUMAN Vigilin (Fragment) OS=Homo sapiens OX=9606 GN=HDLBP PE=1 SV=2;t	0.906887	11.6602	0.000596189	50.04	38.247	44.925													0.906887	11.6602	0.013984	44.925					0.823705	7.34282	0.000596189	50.04					0	0		NaN
C9JQ82;C9JBS3;C9JEJ8;C9JHN6;C9JT62;C9JHS7;C9JK79;C9JHZ8;C9JES8;C9JZI8;C9J5E5;C9JIZ1;A0A024R4E5;Q00341-2;Q00341-1;Q00341;C9JMQ6	35;35;35;35;35;35;35;35;35;35;35;35;35;71;35;35;35	C9JQ82	C9JQ82	Vigilin	HDLBP	tr|C9JQ82|C9JQ82_HUMAN Vigilin (Fragment) OS=Homo sapiens OX=9606 GN=HDLBP PE=1 SV=8;tr|C9JBS3|C9JBS3_HUMAN Vigilin (Fragment) OS=Homo sapiens OX=9606 GN=HDLBP PE=1 SV=2;tr|C9JEJ8|C9JEJ8_HUMAN Vigilin (Fragment) OS=Homo sapiens OX=9606 GN=HDLBP PE=1 SV=2;t	0.714755	4.63333	0.000618038	46.818	40.019	46.818																													0	0		NaN	0.714755	4.63333	0.000618038	46.818
A0A024R571;Q9H4M9	470;456	A0A024R571	A0A024R571	EH domain-containing protein 1	EHD1	tr|A0A024R571|A0A024R571_HUMAN EH domain-containing protein 1 OS=Homo sapiens OX=9606 GN=EHD1 PE=1 SV=1;EH domain-containing protein 1 [OS=Homo sapiens]	0.999703	35.3218	6.18807E-06	107.06	95.411	107.06	0.999661	34.8883	1.53676E-05	86.357	0.999703	35.3218	6.18807E-06	107.06	0.917633	13.3143	0.00216096	45.395	0	0		NaN	0.95967	14.2633	0.0214531	41.412	0.999438	32.9467	0.000112319	67.56	0.974769	16.4161	0.00487639	43.176					0.987929	19.4314	0.000656946	54.626
A0A024RCR6;A0A0G2JK23;P46379-2;P46379-1;P46379;P46379-3;A0A0G2JL47;P46379-5;P46379-4;F6TC96;F6UR09;F6U1F2;F6XTU0;A0A0G2JJR8;A0A1B0GX79;F6WML8;F6VEM6;F6X9W3;F6U341;F6S6P2;X6REW1;A0A0G2JJM1	106;106;106;106;106;106;106;106;106;106;106;106;106;106;106;106;106;106;106;106;106;106	A0A024RCR6	A0A024RCR6	Large proline-rich protein BAG6	BAT3;BAG6	tr|A0A024RCR6|A0A024RCR6_HUMAN HLA-B associated transcript 3, isoform CRA_a OS=Homo sapiens OX=9606 GN=BAG6 PE=1 SV=1;tr|A0A0G2JK23|A0A0G2JK23_HUMAN Large proline-rich protein BAG6 OS=Homo sapiens OX=9606 GN=BAG6 PE=1 SV=1;Isoform 2 of Large proline-rich p	0.449728	1.60651	1.32371E-07	66.658	45.924	66.658																																	0.449728	1.60651	1.32371E-07	66.658
A0A024RCR6;A0A0G2JK23;P46379-2;P46379-1;P46379;P46379-3;A0A0G2JL47;P46379-5;P46379-4;F6TC96;F6UR09;F6U1F2;F6XTU0;A0A0G2JJR8;A0A1B0GX79;F6WML8;F6VEM6;F6X9W3;F6U341;F6S6P2;X6REW1;A0A0G2JJM1	113;113;113;113;113;113;113;113;113;113;113;113;113;113;113;113;113;113;113;113;113;113	A0A024RCR6	A0A024RCR6	Large proline-rich protein BAG6	BAT3;BAG6	tr|A0A024RCR6|A0A024RCR6_HUMAN HLA-B associated transcript 3, isoform CRA_a OS=Homo sapiens OX=9606 GN=BAG6 PE=1 SV=1;tr|A0A0G2JK23|A0A0G2JK23_HUMAN Large proline-rich protein BAG6 OS=Homo sapiens OX=9606 GN=BAG6 PE=1 SV=1;Isoform 2 of Large proline-rich p	0.902195	13.9324	2.77779E-25	100.76	85.14	81.241	0.689408	3.7534	1.23865E-15	77.882					0.817714	13.773	1.64099E-05	49.242	0.427471	4.16982	0.000322085	43.041	0.738447	7.54312	2.77779E-25	100.76	0.890156	12.5217	5.91279E-13	81.676					0.902195	13.9324	1.31898E-17	86.579	0.695329	6.45998	3.34714E-09	71.18
A0A024RCR6;A0A0G2JK23;P46379-2;P46379-1;P46379;P46379-3;A0A0G2JL47;P46379-5;H0Y710	958;964;958;964;964;994;958;958;107	A0A024RCR6	A0A024RCR6	Large proline-rich protein BAG6	BAT3;BAG6	tr|A0A024RCR6|A0A024RCR6_HUMAN HLA-B associated transcript 3, isoform CRA_a OS=Homo sapiens OX=9606 GN=BAG6 PE=1 SV=1;tr|A0A0G2JK23|A0A0G2JK23_HUMAN Large proline-rich protein BAG6 OS=Homo sapiens OX=9606 GN=BAG6 PE=1 SV=1;Isoform 2 of Large proline-rich p	0.515655	0.302425	0.000483956	50.531	38.328	50.531	0	0		NaN																					0	0		NaN	0.515655	0.302425	0.000483956	50.531
A0A024RCR6;A0A0G2JK23;P46379-2;P46379-1;P46379;P46379-3;A0A0G2JL47;P46379-5;H0Y710	967;973;967;973;973;1003;967;967;116	A0A024RCR6	A0A024RCR6	Large proline-rich protein BAG6	BAT3;BAG6	tr|A0A024RCR6|A0A024RCR6_HUMAN HLA-B associated transcript 3, isoform CRA_a OS=Homo sapiens OX=9606 GN=BAG6 PE=1 SV=1;tr|A0A0G2JK23|A0A0G2JK23_HUMAN Large proline-rich protein BAG6 OS=Homo sapiens OX=9606 GN=BAG6 PE=1 SV=1;Isoform 2 of Large proline-rich p	0.999434	35.9545	2.54827E-09	88.191	72.05	88.191	0	0		NaN									0.721198	4.45424	0.00288193	40.533	0.937293	11.7481	3.26004E-09	86.933	0.999434	35.9545	2.54827E-09	88.191	0	0		NaN					0.912489	10.5122	5.14507E-05	62.833
A0A024RCR6;A0A0G2JK23;P46379-2;P46379-1;P46379;P46379-3;A0A0G2JL47;P46379-5;P46379-4;H0Y710;H0Y4L1	1111;1117;1111;1117;1117;1147;1062;1062;888;211;121	A0A024RCR6	A0A024RCR6	Large proline-rich protein BAG6	BAT3;BAG6	tr|A0A024RCR6|A0A024RCR6_HUMAN HLA-B associated transcript 3, isoform CRA_a OS=Homo sapiens OX=9606 GN=BAG6 PE=1 SV=1;tr|A0A0G2JK23|A0A0G2JK23_HUMAN Large proline-rich protein BAG6 OS=Homo sapiens OX=9606 GN=BAG6 PE=1 SV=1;Isoform 2 of Large proline-rich p	1	105.129	8.4723E-55	193.22	160.99	175.33	0	0		NaN	0.999988	49.095	3.61749E-16	144.33	0	0		NaN	1	69.9299	6.68064E-11	132.79	1	105.129	8.3422E-35	175.33	0	0		NaN	0	0		NaN	0.999569	33.6493	0.000144305	71.742	1	100.64	8.4723E-55	193.22
A0A2R8Y568;A0A024RDL5;A0A2R8Y522;A0A087WVB5;Q75MD7;A0A2R8Y8C6;Q8WXX7-5;Q8WXX7-2;Q8WXX7-1;Q8WXX7	379;394;474;580;604;851;273;828;852;852	A0A2R8Y568	A0A2R8Y568	Autism susceptibility gene 2 protein	AUTS2	tr|A0A2R8Y568|A0A2R8Y568_HUMAN Autism susceptibility gene 2 protein OS=Homo sapiens OX=9606 GN=AUTS2 PE=1 SV=1;tr|A0A024RDL5|A0A024RDL5_HUMAN Autism susceptibility candidate 2, isoform CRA_a OS=Homo sapiens OX=9606 GN=AUTS2 PE=1 SV=1;tr|A0A2R8Y522|A0A2R8Y5	0.348312	0.289623	0.000838651	48.097	39.247	48.097																									0	0		NaN	0.348312	0.289623	0.000838651	48.097
A0A2R8Y568;A0A024RDL5;A0A2R8Y522;A0A087WVB5;Q75MD7;A0A2R8Y8C6;Q8WXX7-5;Q8WXX7-2;Q8WXX7-1;Q8WXX7	383;398;478;584;608;855;277;832;856;856	A0A2R8Y568	A0A2R8Y568	Autism susceptibility gene 2 protein	AUTS2	tr|A0A2R8Y568|A0A2R8Y568_HUMAN Autism susceptibility gene 2 protein OS=Homo sapiens OX=9606 GN=AUTS2 PE=1 SV=1;tr|A0A024RDL5|A0A024RDL5_HUMAN Autism susceptibility candidate 2, isoform CRA_a OS=Homo sapiens OX=9606 GN=AUTS2 PE=1 SV=1;tr|A0A2R8Y522|A0A2R8Y5	0.810235	7.2978	8.95437E-05	63.979	55.67	63.979	0.730899	5.66805	0.000267308	55.827	0.729385	5.5592	0.000548744	52.019	0.723849	5.3438	0.000538181	52.162					0.658833	5.64526	0.000677957	50.271					0	0		NaN					0.810235	7.2978	8.95437E-05	63.979
A0A2R8Y568;A0A024RDL5;A0A2R8Y522;A0A087WVB5;Q75MD7;A0A2R8Y8C6;Q8WXX7-5;Q8WXX7-2;Q8WXX7-1;Q8WXX7	725;740;820;926;950;1197;619;1174;1198;1198	A0A2R8Y568	A0A2R8Y568	Autism susceptibility gene 2 protein	AUTS2	tr|A0A2R8Y568|A0A2R8Y568_HUMAN Autism susceptibility gene 2 protein OS=Homo sapiens OX=9606 GN=AUTS2 PE=1 SV=1;tr|A0A024RDL5|A0A024RDL5_HUMAN Autism susceptibility candidate 2, isoform CRA_a OS=Homo sapiens OX=9606 GN=AUTS2 PE=1 SV=1;tr|A0A2R8Y522|A0A2R8Y5	0.99174	20.7943	9.96352E-09	127.78	106.12	85.837					0.945643	12.4047	9.96352E-09	127.78	0	0		NaN	0.99174	20.7943	0.000156174	85.837	0	0		NaN	0	0		NaN	0	0		NaN	0.983017	17.6255	0.0018631	68.893	0	0		NaN
A0A2R8Y568;A0A024RDL5;A0A2R8Y522;A0A087WVB5;Q75MD7;A0A2R8Y8C6;Q8WXX7-5;Q8WXX7-2;Q8WXX7-1;Q8WXX7	752;767;847;953;977;1224;646;1201;1225;1225	A0A2R8Y568	A0A2R8Y568	Autism susceptibility gene 2 protein	AUTS2	tr|A0A2R8Y568|A0A2R8Y568_HUMAN Autism susceptibility gene 2 protein OS=Homo sapiens OX=9606 GN=AUTS2 PE=1 SV=1;tr|A0A024RDL5|A0A024RDL5_HUMAN Autism susceptibility candidate 2, isoform CRA_a OS=Homo sapiens OX=9606 GN=AUTS2 PE=1 SV=1;tr|A0A2R8Y522|A0A2R8Y5	0.425007	0.221247	4.53119E-05	45.413	40.925	45.413																																	0.425007	0.221247	4.53119E-05	45.413
A0A2R8Y568;A0A024RDL5;A0A2R8Y522;A0A087WVB5;Q75MD7;A0A2R8Y8C6;Q8WXX7-5;Q8WXX7-2;Q8WXX7-1;Q8WXX7	760;775;855;961;985;1232;654;1209;1233;1233	A0A2R8Y568	A0A2R8Y568	Autism susceptibility gene 2 protein	AUTS2	tr|A0A2R8Y568|A0A2R8Y568_HUMAN Autism susceptibility gene 2 protein OS=Homo sapiens OX=9606 GN=AUTS2 PE=1 SV=1;tr|A0A024RDL5|A0A024RDL5_HUMAN Autism susceptibility candidate 2, isoform CRA_a OS=Homo sapiens OX=9606 GN=AUTS2 PE=1 SV=1;tr|A0A2R8Y522|A0A2R8Y5	0.930404	14.2712	3.80143E-16	103.42	90.63	95.713	0.883717	11.8183	3.80143E-16	103.42	0.817329	9.52229	5.43019E-06	68.234									0.930404	14.2712	3.04817E-15	95.713	0.829756	10.0075	8.57305E-05	56.854	0.550512	3.89084	1.63013E-10	82.726					0.335519	0.0426407	4.03428E-15	92.865
A0A2R8Y568;A0A024RDL5;A0A2R8Y522;A0A087WVB5;Q75MD7;A0A2R8Y8C6;Q8WXX7-5;Q8WXX7-2;Q8WXX7-1;Q8WXX7	483;498;578;684;708;955;377;932;956;956	A0A2R8Y568	A0A2R8Y568	Autism susceptibility gene 2 protein	AUTS2	tr|A0A2R8Y568|A0A2R8Y568_HUMAN Autism susceptibility gene 2 protein OS=Homo sapiens OX=9606 GN=AUTS2 PE=1 SV=1;tr|A0A024RDL5|A0A024RDL5_HUMAN Autism susceptibility candidate 2, isoform CRA_a OS=Homo sapiens OX=9606 GN=AUTS2 PE=1 SV=1;tr|A0A2R8Y522|A0A2R8Y5	0.978651	17.5186	3.0022E-38	179.14	156.23	144.29	0.978651	17.5186	2.11813E-15	144.29	0.966024	15.3409	3.0022E-38	179.14	0.952253	13.3938	1.88037E-22	157.58	0.941453	13.1891	3.3237E-05	99.813	0.79186	6.79394	1.76723E-15	145.52	0.885517	11.208	1.15979E-10	132.64	0.942586	13.38	0.00073319	74.789	0.888131	10.7323	8.66382E-05	105.46	0.910929	10.8936	4.09472E-38	176.23
A0A2R8Y568;A0A024RDL5;A0A2R8Y522;A0A087WVB5;Q75MD7;A0A2R8Y8C6;Q8WXX7-5;Q8WXX7-2;Q8WXX7-1;Q8WXX7	485;500;580;686;710;957;379;934;958;958	A0A2R8Y568	A0A2R8Y568	Autism susceptibility gene 2 protein	AUTS2	tr|A0A2R8Y568|A0A2R8Y568_HUMAN Autism susceptibility gene 2 protein OS=Homo sapiens OX=9606 GN=AUTS2 PE=1 SV=1;tr|A0A024RDL5|A0A024RDL5_HUMAN Autism susceptibility candidate 2, isoform CRA_a OS=Homo sapiens OX=9606 GN=AUTS2 PE=1 SV=1;tr|A0A2R8Y522|A0A2R8Y5	0.33971	0	0.000807992	72.819	56.134	72.819																													0.33971	0	0.000807992	72.819
A0A2R8Y568;A0A024RDL5;A0A2R8Y522;A0A087WVB5;Q75MD7;A0A2R8Y8C6;Q8WXX7-5;Q8WXX7-2;Q8WXX7-1;Q8WXX7	468;483;563;669;693;940;362;917;941;941	A0A2R8Y568	A0A2R8Y568	Autism susceptibility gene 2 protein	AUTS2	tr|A0A2R8Y568|A0A2R8Y568_HUMAN Autism susceptibility gene 2 protein OS=Homo sapiens OX=9606 GN=AUTS2 PE=1 SV=1;tr|A0A024RDL5|A0A024RDL5_HUMAN Autism susceptibility candidate 2, isoform CRA_a OS=Homo sapiens OX=9606 GN=AUTS2 PE=1 SV=1;tr|A0A2R8Y522|A0A2R8Y5	1	104.661	1.1593E-05	160.26	136.07	160.26	1	104.661	1.1593E-05	160.26	1	83.4623	0.00287938	133.05	0.999999	62.2816	0.00940977	117.89	1	83.9689	0.00192219	136.27	1	91.8281	0.000609733	143.28	1	88.9477	0.000579465	143.73	1	82.0096	0.0027217	133.58	1	84.0695	0.00177797	136.75
F8W708;E7ERW0;E7EQU6;E7EWF5;G5E9M9;A0A075B6E4;A0A0A6YYI5;G5E9M7;Q14135-5;Q14135-6;Q14135-2;Q14135-1;Q14135;Q14135-4	149;145;149;149;90;149;154;155;65;69;118;149;149;155	F8W708	F8W708	Transcription cofactor vestigial-like protein 4	VGLL4	tr|F8W708|F8W708_HUMAN Transcription cofactor vestigial-like protein 4 (Fragment) OS=Homo sapiens OX=9606 GN=VGLL4 PE=1 SV=1;tr|E7ERW0|E7ERW0_HUMAN Transcription cofactor vestigial-like protein 4 (Fragment) OS=Homo sapiens OX=9606 GN=VGLL4 PE=1 SV=1;tr|E7E	0.844485	8.49009	8.27188E-05	64.68	56.876	61.417													0.797841	6.26136	8.27188E-05	64.68	0	0		NaN	0.844485	8.49009	0.000117567	61.417					0	0		NaN	0	0		NaN
A0A075B6E5;A0A0U1RQP7;A0A0U1RRM6;Q8N8S7-3;Q8N8S7-2;Q8N8S7	144;76;129;125;125;125	A0A075B6E5	A0A075B6E5	Protein enabled homolog	ENAH	tr|A0A075B6E5|A0A075B6E5_HUMAN Protein enabled homolog (Fragment) OS=Homo sapiens OX=9606 GN=ENAH PE=1 SV=2;tr|A0A0U1RQP7|A0A0U1RQP7_HUMAN Protein enabled homolog (Fragment) OS=Homo sapiens OX=9606 GN=ENAH PE=1 SV=1;tr|A0A0U1RRM6|A0A0U1RRM6_HUMAN Protein e	1	128.775	5.18302E-19	134.76	124.48	134.76													1	72.5824	1.36542E-06	74.274	1	105.68	1.12154E-12	109.97	1	128.775	5.18302E-19	134.76									0	0		NaN
A0A075B6E9;Q96NW7-2;Q96NW7-1;Q96NW7	444;439;439;439	A0A075B6E9	A0A075B6E9	Leucine-rich repeat-containing protein 7	LRRC7	tr|A0A075B6E9|A0A075B6E9_HUMAN Leucine-rich repeat-containing protein 7 OS=Homo sapiens OX=9606 GN=LRRC7 PE=1 SV=1;Isoform 2 of Leucine-rich repeat-containing protein 7 [OS=Homo sapiens];Leucine-rich repeat-containing protein 7 [OS=Homo sapiens];sp|Q96NW7|	0.666461	0	1.77868E-05	70.332	41.356	57.804									0.663857	0	1.77868E-05	70.332					0	0		NaN	0.664217	0	2.09006E-05	68.972					0	0		NaN	0.666461	0	0.000133954	57.804
A0A075B6E9;Q96NW7-2;Q96NW7-1;Q96NW7	446;441;441;441	A0A075B6E9	A0A075B6E9	Leucine-rich repeat-containing protein 7	LRRC7	tr|A0A075B6E9|A0A075B6E9_HUMAN Leucine-rich repeat-containing protein 7 OS=Homo sapiens OX=9606 GN=LRRC7 PE=1 SV=1;Isoform 2 of Leucine-rich repeat-containing protein 7 [OS=Homo sapiens];Leucine-rich repeat-containing protein 7 [OS=Homo sapiens];sp|Q96NW7|	0.666461	0	1.77868E-05	70.332	41.356	57.804									0.663857	0	1.77868E-05	70.332					0	0		NaN	0.664217	0	2.09006E-05	68.972					0	0		NaN	0.666461	0	0.000133954	57.804
A0A075B6E9;Q96NW7-2;Q96NW7-1;Q96NW7	448;443;443;443	A0A075B6E9	A0A075B6E9	Leucine-rich repeat-containing protein 7	LRRC7	tr|A0A075B6E9|A0A075B6E9_HUMAN Leucine-rich repeat-containing protein 7 OS=Homo sapiens OX=9606 GN=LRRC7 PE=1 SV=1;Isoform 2 of Leucine-rich repeat-containing protein 7 [OS=Homo sapiens];Leucine-rich repeat-containing protein 7 [OS=Homo sapiens];sp|Q96NW7|	0.666461	0	1.77868E-05	70.332	41.356	57.804									0.663857	0	1.77868E-05	70.332					0	0		NaN	0.664217	0	2.09006E-05	68.972					0	0		NaN	0.666461	0	0.000133954	57.804
A0A075B6E9;Q96NW7-2;Q96NW7-1;Q96NW7	356;351;351;351	A0A075B6E9	A0A075B6E9	Leucine-rich repeat-containing protein 7	LRRC7	tr|A0A075B6E9|A0A075B6E9_HUMAN Leucine-rich repeat-containing protein 7 OS=Homo sapiens OX=9606 GN=LRRC7 PE=1 SV=1;Isoform 2 of Leucine-rich repeat-containing protein 7 [OS=Homo sapiens];Leucine-rich repeat-containing protein 7 [OS=Homo sapiens];sp|Q96NW7|	0.999042	30.1764	0.0200426	43.502	24.722	43.502	0	0		NaN	0	0		NaN	0	0		NaN	0	0		NaN	0	0		NaN					0	0		NaN	0.999042	30.1764	0.0200426	43.502	0	0		NaN
A0A075B6E9;Q96NW7-2;Q96NW7-1;Q96NW7	359;354;354;354	A0A075B6E9	A0A075B6E9	Leucine-rich repeat-containing protein 7	LRRC7	tr|A0A075B6E9|A0A075B6E9_HUMAN Leucine-rich repeat-containing protein 7 OS=Homo sapiens OX=9606 GN=LRRC7 PE=1 SV=1;Isoform 2 of Leucine-rich repeat-containing protein 7 [OS=Homo sapiens];Leucine-rich repeat-containing protein 7 [OS=Homo sapiens];sp|Q96NW7|	0.998706	28.8712	0.0200426	43.502	24.722	43.502	0	0		NaN	0	0		NaN	0	0		NaN	0	0		NaN	0	0		NaN					0	0		NaN	0.998706	28.8712	0.0200426	43.502	0	0		NaN
A0A075B6E9;Q96NW7-2;Q96NW7-1;Q96NW7;F8WE45	954;949;949;949;233	A0A075B6E9	A0A075B6E9	Leucine-rich repeat-containing protein 7	LRRC7	tr|A0A075B6E9|A0A075B6E9_HUMAN Leucine-rich repeat-containing protein 7 OS=Homo sapiens OX=9606 GN=LRRC7 PE=1 SV=1;Isoform 2 of Leucine-rich repeat-containing protein 7 [OS=Homo sapiens];Leucine-rich repeat-containing protein 7 [OS=Homo sapiens];sp|Q96NW7|	0.98493	18.1529	4.86279E-05	92.063	76.122	92.063	0	0		NaN	0.98493	18.1529	4.86279E-05	92.063					0	0		NaN					0	0		NaN	0	0		NaN
A0A075B6Q2;S4R347;Q5T0N5-3;Q5T0N5-4;Q5T0N5-2;Q5T0N5-5;Q5T0N5-1;Q5T0N5	334;488;430;430;483;483;488;488	A0A075B6Q2	A0A075B6Q2	Formin-binding protein 1-like	FNBP1L	tr|A0A075B6Q2|A0A075B6Q2_HUMAN Formin-binding protein 1-like (Fragment) OS=Homo sapiens OX=9606 GN=FNBP1L PE=1 SV=1;tr|S4R347|S4R347_HUMAN Formin-binding protein 1-like OS=Homo sapiens OX=9606 GN=FNBP1L PE=1 SV=1;Isoform 3 of Formin-binding protein 1-like	0.838301	7.1539	1.73856E-56	170.4	155.58	141.25	0.838301	7.1539	7.4147E-39	141.25	0.775888	5.39337	2.05621E-11	83.894	0.821848	6.64001	1.13209E-11	95.205	0.740461	4.55799	2.27511E-08	77.215	0.806933	6.28184	1.73856E-56	170.4	0.752545	4.82857	1.6681E-17	101.36	0.784151	5.60253	3.85658E-08	76.734	0.744753	4.85715	5.75488E-47	158.1	0.826529	6.7803	5.47556E-47	158.37
A0A075B6Q2;S4R347;Q5T0N5-3;Q5T0N5-4;Q5T0N5-2;Q5T0N5-5;Q5T0N5-1;Q5T0N5	335;489;431;431;484;484;489;489	A0A075B6Q2	A0A075B6Q2	Formin-binding protein 1-like	FNBP1L	tr|A0A075B6Q2|A0A075B6Q2_HUMAN Formin-binding protein 1-like (Fragment) OS=Homo sapiens OX=9606 GN=FNBP1L PE=1 SV=1;tr|S4R347|S4R347_HUMAN Formin-binding protein 1-like OS=Homo sapiens OX=9606 GN=FNBP1L PE=1 SV=1;Isoform 3 of Formin-binding protein 1-like	0.607056	1.88897	1.01969E-38	140.94	127.37	105.39	0.5	0	8.31852E-05	86.455	0.607056	1.88897	1.01969E-38	140.94	0.422064	0	6.06495E-05	51.539	0.571382	1.24883	0.00890226	49.537	0.553187	0.979385	0.000685055	44.081	0.585758	1.50522	0.00653944	52.731	0.530162	0.531638	5.72949E-24	104.88	0.532731	0.508742	5.78026E-29	125.42
A0A075B6Q2;S4R347;Q5T0N5-3;Q5T0N5-4;Q5T0N5-2;Q5T0N5-5;Q5T0N5-1;Q5T0N5	347;501;443;443;496;496;501;501	A0A075B6Q2	A0A075B6Q2	Formin-binding protein 1-like	FNBP1L	tr|A0A075B6Q2|A0A075B6Q2_HUMAN Formin-binding protein 1-like (Fragment) OS=Homo sapiens OX=9606 GN=FNBP1L PE=1 SV=1;tr|S4R347|S4R347_HUMAN Formin-binding protein 1-like OS=Homo sapiens OX=9606 GN=FNBP1L PE=1 SV=1;Isoform 3 of Formin-binding protein 1-like	0.991104	21.8404	1.73856E-56	170.4	155.58	158.37	0.942322	12.7535	7.4147E-39	141.25	0.58498	1.57251	3.74492E-11	83.293	0.862324	9.24878	1.13209E-11	84.09	0.63122	2.65412	2.27511E-08	77.215	0.949218	12.9239	1.73856E-56	170.4	0.643853	2.62276	1.6681E-17	101.36	0	0		NaN	0.739235	4.85715	5.75488E-47	158.1	0.991104	21.8404	5.47556E-47	158.37
A0A075B6Q2;S4R347;Q5T0N5-3;Q5T0N5-4;Q5T0N5-2;Q5T0N5-5;Q5T0N5-1;Q5T0N5	351;505;447;447;500;500;505;505	A0A075B6Q2	A0A075B6Q2	Formin-binding protein 1-like	FNBP1L	tr|A0A075B6Q2|A0A075B6Q2_HUMAN Formin-binding protein 1-like (Fragment) OS=Homo sapiens OX=9606 GN=FNBP1L PE=1 SV=1;tr|S4R347|S4R347_HUMAN Formin-binding protein 1-like OS=Homo sapiens OX=9606 GN=FNBP1L PE=1 SV=1;Isoform 3 of Formin-binding protein 1-like	0.971436	17.2565	7.20861E-17	101.34	94.98	82.765	0.971436	17.2565	5.58287E-11	82.765	0.95261	16.4128	3.74492E-11	83.293	0.274464	0	6.06495E-05	51.539	0	0		NaN	0.769803	8.65589	5.64633E-05	55.9	0.918444	13.2568	7.20861E-17	101.34	0	0		NaN	0.705799	6.15149	4.37996E-11	84.903	0.884042	9.91865	5.78545E-06	65.177
A0A075B6Q2;S4R347;Q5T0N5-3;Q5T0N5-4;Q5T0N5-2;Q5T0N5-5;Q5T0N5-1;Q5T0N5	141;295;295;295;295;295;295;295	A0A075B6Q2	A0A075B6Q2	Formin-binding protein 1-like	FNBP1L	tr|A0A075B6Q2|A0A075B6Q2_HUMAN Formin-binding protein 1-like (Fragment) OS=Homo sapiens OX=9606 GN=FNBP1L PE=1 SV=1;tr|S4R347|S4R347_HUMAN Formin-binding protein 1-like OS=Homo sapiens OX=9606 GN=FNBP1L PE=1 SV=1;Isoform 3 of Formin-binding protein 1-like	0.999997	54.878	8.8241E-103	238.07	198.5	231.13	0.999985	48.4369	1.23138E-76	219.52	0.999931	41.8051	4.4639E-17	151.59	0.999977	46.4878	4.97673E-54	194.67	0.999914	40.82	3.2787E-08	144.28	0.999997	54.878	1.9946E-89	231.13	0.999987	48.7333	8.8241E-103	238.07	0.999964	46.4914	5.88548E-31	166.04	0.99993	41.6888	5.93152E-65	199.37	0.999965	44.6267	1.30104E-89	232.26
A0A075B754;Q96QE3-2;Q96QE3-1;Q96QE3	44;44;44;44	A0A075B754	A0A075B754	ATPase family AAA domain-containing protein 5	ATAD5	tr|A0A075B754|A0A075B754_HUMAN ATPase family AAA domain-containing protein 5 OS=Homo sapiens OX=9606 GN=ATAD5 PE=1 SV=1;Isoform 2 of ATPase family AAA domain-containing protein 5 [OS=Homo sapiens];ATPase family AAA domain-containing protein 5 [OS=Homo sapi	0.99999	50.1445	0.0566112	66.692	25.244	66.692																	0.99999	50.1445	0.0566112	66.692	0	0		NaN
A0A075B785;A0A2R8Y566;Q9P260-1;Q9P260;Q9P260-2	180;180;180;180;180	A0A075B785	A0A075B785	LisH domain and HEAT repeat-containing protein KIAA1468	KIAA1468	tr|A0A075B785|A0A075B785_HUMAN RAB11-binding protein RELCH OS=Homo sapiens OX=9606 GN=RELCH PE=1 SV=7;tr|A0A2R8Y566|A0A2R8Y566_HUMAN RAB11-binding protein RELCH OS=Homo sapiens OX=9606 GN=RELCH PE=1 SV=1;LisH domain and HEAT repeat-containing protein KIAA1	1	68.2608	2.05486E-78	230.14	193.69	120.53	0.999992	50.8364	9.9391E-24	162.93	0.999959	43.82	1.05808E-37	176.25	0.999947	42.641	1.5101E-05	103.85	0.999891	39.6721	3.5348E-31	167.98	0.999994	52.2708	2.62213E-45	191.06	0.999909	40.4994	2.05486E-78	230.14	1	68.2608	3.5348E-31	167.98	0.99996	43.9415	5.12248E-31	164.68	0.999967	44.8985	7.40963E-56	210.41
A0A075B785;A0A2R8Y566;Q9P260-1;Q9P260;Q9P260-2	186;186;186;186;186	A0A075B785	A0A075B785	LisH domain and HEAT repeat-containing protein KIAA1468	KIAA1468	tr|A0A075B785|A0A075B785_HUMAN RAB11-binding protein RELCH OS=Homo sapiens OX=9606 GN=RELCH PE=1 SV=7;tr|A0A2R8Y566|A0A2R8Y566_HUMAN RAB11-binding protein RELCH OS=Homo sapiens OX=9606 GN=RELCH PE=1 SV=1;LisH domain and HEAT repeat-containing protein KIAA1	0.999991	50.6516	3.73561E-17	150.76	139.71	150.76	0.999991	50.6516	3.73561E-17	150.76	0.999662	34.8133	5.42589E-05	85.619	0.997197	26.4862	0.00131447	62.377	0.958	13.6332	0.00367185	46.156	0.999808	37.168	3.85413E-08	124.25	0.999988	49.5046	3.2486E-06	107.82	0.995559	23.5198	0.000267185	76.82	0.997515	26.2283	0.00108434	64.565	0.999835	37.8681	7.36437E-07	114.63
A0A075B785;A0A2R8Y566;Q9P260-1;Q9P260;Q9P260-2	243;243;243;243;243	A0A075B785	A0A075B785	LisH domain and HEAT repeat-containing protein KIAA1468	KIAA1468	tr|A0A075B785|A0A075B785_HUMAN RAB11-binding protein RELCH OS=Homo sapiens OX=9606 GN=RELCH PE=1 SV=7;tr|A0A2R8Y566|A0A2R8Y566_HUMAN RAB11-binding protein RELCH OS=Homo sapiens OX=9606 GN=RELCH PE=1 SV=1;LisH domain and HEAT repeat-containing protein KIAA1	0.529581	1.33059	0.000257653	58.83	52.69	58.83									0.529581	1.33059	0.000257653	58.83																					0	0		NaN
A0A087WT45;A0A075B793;Q4V328-4;Q4V328;A0A087WXA6	637;651;651;682;261	A0A087WT45	A0A087WT45	GRIP1-associated protein 1	GRIPAP1	tr|A0A087WT45|A0A087WT45_HUMAN GRIP1-associated protein 1 OS=Homo sapiens OX=9606 GN=GRIPAP1 PE=1 SV=1;tr|A0A075B793|A0A075B793_HUMAN GRIP1-associated protein 1 OS=Homo sapiens OX=9606 GN=GRIPAP1 PE=1 SV=2;Isoform 4 of GRIP1-associated protein 1 [OS=Homo s	0.529422	2.09248	8.66286E-78	167.51	154.12	167.51	0.433062	0.565317	1.94405E-17	90.03													0.426075	0.81139	9.8237E-08	62.183	0.529422	2.09248	8.66286E-78	167.51
A0A087WT45;A0A075B793;Q4V328-4;Q4V328;A0A087WXA6	643;657;657;688;267	A0A087WT45	A0A087WT45	GRIP1-associated protein 1	GRIPAP1	tr|A0A087WT45|A0A087WT45_HUMAN GRIP1-associated protein 1 OS=Homo sapiens OX=9606 GN=GRIPAP1 PE=1 SV=1;tr|A0A075B793|A0A075B793_HUMAN GRIP1-associated protein 1 OS=Homo sapiens OX=9606 GN=GRIPAP1 PE=1 SV=2;Isoform 4 of GRIP1-associated protein 1 [OS=Homo s	0.906845	10.7292	4.3985E-30	107.96	95.901	90.372	0.815623	9.87339	4.3985E-30	107.96	0.405701	0	2.56749E-05	46.416									0.906845	10.7292	3.20354E-17	90.372	0.484575	2.15719	6.07746E-08	65.031									0.524739	5.11418	1.12825E-16	84.529
A0A087WT45;A0A075B793;Q4V328-4;Q4V328;A0A087WXA6	645;659;659;690;269	A0A087WT45	A0A087WT45	GRIP1-associated protein 1	GRIPAP1	tr|A0A087WT45|A0A087WT45_HUMAN GRIP1-associated protein 1 OS=Homo sapiens OX=9606 GN=GRIPAP1 PE=1 SV=1;tr|A0A075B793|A0A075B793_HUMAN GRIP1-associated protein 1 OS=Homo sapiens OX=9606 GN=GRIPAP1 PE=1 SV=2;Isoform 4 of GRIP1-associated protein 1 [OS=Homo s	0.869486	8.16723	1.4234E-23	114.76	105.47	103.73	0.869486	8.16723	1.94405E-17	103.73	0.405701	0	2.56749E-05	46.416									0.586667	1.59035	1.67968E-19	114.76	0.546451	1.39915	1.55925E-07	76.004									0.643908	3.29171	1.4234E-23	102.36
A0A087WT45;A0A075B793;Q4V328-4;Q4V328;A0A087WXA6	646;660;660;691;270	A0A087WT45	A0A087WT45	GRIP1-associated protein 1	GRIPAP1	tr|A0A087WT45|A0A087WT45_HUMAN GRIP1-associated protein 1 OS=Homo sapiens OX=9606 GN=GRIPAP1 PE=1 SV=1;tr|A0A075B793|A0A075B793_HUMAN GRIP1-associated protein 1 OS=Homo sapiens OX=9606 GN=GRIPAP1 PE=1 SV=2;Isoform 4 of GRIP1-associated protein 1 [OS=Homo s	0.528033	0.491663	4.3985E-30	107.96	95.901	102.36	0.501753	1.7271	4.3985E-30	107.96	0.405701	0	2.56749E-05	46.416									0.471462	0	9.8237E-08	62.183	0.435267	0.36569	6.07746E-08	65.031									0.528033	0.491663	1.4234E-23	102.36
A0A087WT45;A0A075B793;Q4V328-4;Q4V328;A0A087WXA6	647;661;661;692;271	A0A087WT45	A0A087WT45	GRIP1-associated protein 1	GRIPAP1	tr|A0A087WT45|A0A087WT45_HUMAN GRIP1-associated protein 1 OS=Homo sapiens OX=9606 GN=GRIPAP1 PE=1 SV=1;tr|A0A075B793|A0A075B793_HUMAN GRIP1-associated protein 1 OS=Homo sapiens OX=9606 GN=GRIPAP1 PE=1 SV=2;Isoform 4 of GRIP1-associated protein 1 [OS=Homo s	0.943032	12.783	8.66286E-78	178.63	161.03	153.02	0.874878	8.50547	2.32676E-48	168.26	0.405701	0	2.56749E-05	46.416									0.867639	8.18077	2.88578E-49	174.46	0.943032	12.783	8.66286E-78	167.51	0.730215	6.59468	7.32897E-19	109.77					0.870988	8.30743	1.90647E-59	178.63
A0A087WT45;A0A075B793;Q4V328-4;Q4V328	796;810;810;841	A0A087WT45	A0A087WT45	GRIP1-associated protein 1	GRIPAP1	tr|A0A087WT45|A0A087WT45_HUMAN GRIP1-associated protein 1 OS=Homo sapiens OX=9606 GN=GRIPAP1 PE=1 SV=1;tr|A0A075B793|A0A075B793_HUMAN GRIP1-associated protein 1 OS=Homo sapiens OX=9606 GN=GRIPAP1 PE=1 SV=2;Isoform 4 of GRIP1-associated protein 1 [OS=Homo s	0.499983	0	0.0357935	41.554	28.354	41.554	0	0		NaN									0.499983	0	0.0357935	41.554
A0A087WT45;A0A075B793;Q4V328-4;Q4V328;A0A087WXA6;Q4V328-3;Q4V328-2	621;635;635;666;245;556;587	A0A087WT45	A0A087WT45	GRIP1-associated protein 1	GRIPAP1	tr|A0A087WT45|A0A087WT45_HUMAN GRIP1-associated protein 1 OS=Homo sapiens OX=9606 GN=GRIPAP1 PE=1 SV=1;tr|A0A075B793|A0A075B793_HUMAN GRIP1-associated protein 1 OS=Homo sapiens OX=9606 GN=GRIPAP1 PE=1 SV=2;Isoform 4 of GRIP1-associated protein 1 [OS=Homo s	0.798648	7.01311	0.000111073	93.51	71.312	93.51					0	0		NaN	0.798648	7.01311	0.000111073	93.51	0	0		NaN					0	0		NaN	0	0		NaN	0	0		NaN	0	0		NaN
H0YL34;A0A075B7B1;O15061-1;O15061;O15061-2	367;653;653;653;653	H0YL34	H0YL34	Synemin	SYNM	tr|H0YL34|H0YL34_HUMAN Synemin OS=Homo sapiens OX=9606 GN=SYNM PE=1 SV=1;tr|A0A075B7B1|A0A075B7B1_HUMAN Desmuslin, isoform CRA_a OS=Homo sapiens OX=9606 GN=SYNM PE=1 SV=1;Synemin [OS=Homo sapiens];sp|O15061|SYNEM_HUMAN Synemin OS=Homo sapiens OX=9606 GN=SY	0.928323	12.5588	2.12014E-05	81.904	69.136	81.904									0.928323	12.5588	2.12014E-05	81.904
H0YL34;A0A075B7B1;O15061-1;O15061;O15061-2	758;1044;1044;1044;1044	H0YL34	H0YL34	Synemin	SYNM	tr|H0YL34|H0YL34_HUMAN Synemin OS=Homo sapiens OX=9606 GN=SYNM PE=1 SV=1;tr|A0A075B7B1|A0A075B7B1_HUMAN Desmuslin, isoform CRA_a OS=Homo sapiens OX=9606 GN=SYNM PE=1 SV=1;Synemin [OS=Homo sapiens];sp|O15061|SYNEM_HUMAN Synemin OS=Homo sapiens OX=9606 GN=SY	1	157.143	5.77173E-32	157.14	124.95	157.14	1	149.943	4.82509E-25	149.94	1	100.282	7.81609E-12	100.28	1	157.143	5.77173E-32	157.14	1	67.2271	2.32232E-05	67.227	1	63.7034	4.08955E-05	63.703	1	107.237	6.25485E-32	156.61	1	62.9993	6.79084E-05	62.999	1	53.3591	0.000262405	53.444	1	73.753	1.51055E-06	73.753
H0YL34;A0A075B7B1;O15061-1;O15061;O15061-2	763;1049;1049;1049;1049	H0YL34	H0YL34	Synemin	SYNM	tr|H0YL34|H0YL34_HUMAN Synemin OS=Homo sapiens OX=9606 GN=SYNM PE=1 SV=1;tr|A0A075B7B1|A0A075B7B1_HUMAN Desmuslin, isoform CRA_a OS=Homo sapiens OX=9606 GN=SYNM PE=1 SV=1;Synemin [OS=Homo sapiens];sp|O15061|SYNEM_HUMAN Synemin OS=Homo sapiens OX=9606 GN=SY	1	157.143	5.77173E-32	157.14	124.95	157.14	1	149.943	4.82509E-25	149.94	1	100.282	7.81609E-12	100.28	1	157.143	5.77173E-32	157.14	1	67.2271	2.32232E-05	67.227	1	63.7034	4.08955E-05	63.703	1	107.237	6.25485E-32	156.61	1	62.9993	6.79084E-05	62.999	1	53.3591	0.000262405	53.444	1	73.753	1.51055E-06	73.753
A0A0C4DGV2;A0A075B7B7;Q8NHY3-2;Q8NHY3-1;Q8NHY3	98;98;98;98;98	A0A0C4DGV2	A0A0C4DGV2	GAS2-like protein 2	GAS2L2	tr|A0A0C4DGV2|A0A0C4DGV2_HUMAN GAS2-like protein 2 OS=Homo sapiens OX=9606 GN=GAS2L2 PE=4 SV=1;tr|A0A075B7B7|A0A075B7B7_HUMAN GAS2-like protein 2 OS=Homo sapiens OX=9606 GN=GAS2L2 PE=1 SV=1;Isoform 2 of GAS2-like protein 2 [OS=Homo sapiens];GAS2-like prote	1	41.2921	0.00180998	46.953	16.763	41.292					0	0		NaN					0	0		NaN	1	46.9529	0.00180998	46.953	1	41.2921	0.00895553	41.292	0	0		NaN
A0A087WSV0;Q9HB09-3;Q9HB09-1;Q9HB09	158;241;242;242	A0A087WSV0	A0A087WSV0	Bcl-2-like protein 12	BCL2L12	tr|A0A087WSV0|A0A087WSV0_HUMAN Bcl-2-like protein 12 OS=Homo sapiens OX=9606 GN=BCL2L12 PE=1 SV=1;Isoform 3 of Bcl-2-like protein 12 [OS=Homo sapiens];Bcl-2-like protein 12 [OS=Homo sapiens];sp|Q9HB09|B2L12_HUMAN Bcl-2-like protein 12 OS=Homo sapiens OX=96	0.964752	14.3953	0.000148676	96.464	78.196	96.464	0	0		NaN									0	0		NaN	0.964752	14.3953	0.000148676	96.464					0	0		NaN	0	0		NaN	0	0		NaN
A0A087WSV0;Q9HB09-3;Q9HB09-1;Q9HB09	159;242;243;243	A0A087WSV0	A0A087WSV0	Bcl-2-like protein 12	BCL2L12	tr|A0A087WSV0|A0A087WSV0_HUMAN Bcl-2-like protein 12 OS=Homo sapiens OX=9606 GN=BCL2L12 PE=1 SV=1;Isoform 3 of Bcl-2-like protein 12 [OS=Homo sapiens];Bcl-2-like protein 12 [OS=Homo sapiens];sp|Q9HB09|B2L12_HUMAN Bcl-2-like protein 12 OS=Homo sapiens OX=96	0.641941	2.54218	0.000356074	77.644	53.301	77.644	0	0		NaN									0	0		NaN					0.641941	2.54218	0.000356074	77.644	0	0		NaN	0	0		NaN	0	0		NaN
A0A087WSW7;F6XU50;A0A0B4J1V9;Q9NRZ9-6;Q9NRZ9-5;Q9NRZ9-3;Q9NRZ9-2;Q9NRZ9	694;708;878;702;734;800;816;832	A0A087WSW7	A0A087WSW7	Lymphoid-specific helicase	HELLS	tr|A0A087WSW7|A0A087WSW7_HUMAN Helicase, lymphoid-specific, isoform CRA_d OS=Homo sapiens OX=9606 GN=HELLS PE=1 SV=1;tr|F6XU50|F6XU50_HUMAN Helicase, lymphoid-specific, isoform CRA_l OS=Homo sapiens OX=9606 GN=HELLS PE=1 SV=1;tr|A0A0B4J1V9|A0A0B4J1V9_HUMAN	0.474742	0	0.0508384	40.066	25.908	40.066					0	0		NaN					0	0		NaN	0	0		NaN	0	0		NaN	0	0		NaN	0.474742	0	0.0508384	40.066	0	0		NaN
A0A087WSW7;F6XU50;A0A0B4J1V9;Q9NRZ9-6;Q9NRZ9-5;Q9NRZ9-3;Q9NRZ9-2;Q9NRZ9	695;709;879;703;735;801;817;833	A0A087WSW7	A0A087WSW7	Lymphoid-specific helicase	HELLS	tr|A0A087WSW7|A0A087WSW7_HUMAN Helicase, lymphoid-specific, isoform CRA_d OS=Homo sapiens OX=9606 GN=HELLS PE=1 SV=1;tr|F6XU50|F6XU50_HUMAN Helicase, lymphoid-specific, isoform CRA_l OS=Homo sapiens OX=9606 GN=HELLS PE=1 SV=1;tr|A0A0B4J1V9|A0A0B4J1V9_HUMAN	0.474742	0	0.0508384	40.066	25.908	40.066					0	0		NaN					0	0		NaN	0	0		NaN	0	0		NaN	0	0		NaN	0.474742	0	0.0508384	40.066	0	0		NaN
J3QLH9;A0A087WSX6;O95170;Q5XX13-3;Q5XX13-4;Q5XX13;Q5XX13-2	6;6;6;6;6;6;6	J3QLH9	J3QLH9	CMT1A duplicated region transcript 1 protein;F-box/WD repeat-containing protein 10	FBXW10;CDRT1	tr|J3QLH9|J3QLH9_HUMAN F-box/WD repeat-containing protein 10 OS=Homo sapiens OX=9606 GN=FBXW10 PE=4 SV=1;tr|A0A087WSX6|A0A087WSX6_HUMAN CMT1A duplicated region transcript 1 protein OS=Homo sapiens OX=9606 GN=CDRT1 PE=4 SV=1;CMT1A duplicated region transcri	1	43.0829	0.0422242	43.083	18.994	43.083																																	1	43.0829	0.0422242	43.083
B7WPH3;A0A0R4J2E1;A0A087WT21;Q9BXF3-3;Q9BXF3-1;Q9BXF3	829;830;971;993;1013;1013	B7WPH3	B7WPH3	Cat eye syndrome critical region protein 2	CECR2	tr|B7WPH3|B7WPH3_HUMAN Cat eye syndrome critical region protein 2 OS=Homo sapiens OX=9606 GN=CECR2 PE=1 SV=2;tr|A0A0R4J2E1|A0A0R4J2E1_HUMAN Cat eye syndrome critical region protein 2 OS=Homo sapiens OX=9606 GN=CECR2 PE=1 SV=1;tr|A0A087WT21|A0A087WT21_HUMAN	0.594639	1.66471	0.000717849	60.55	49.905	60.55	0	0		NaN	0	0		NaN	0	0		NaN	0	0		NaN	0	0		NaN	0.594639	1.66471	0.000717849	60.55
B7WPH3;A0A0R4J2E1;A0A087WT21;Q9BXF3-3;Q9BXF3-1;Q9BXF3	830;831;972;994;1014;1014	B7WPH3	B7WPH3	Cat eye syndrome critical region protein 2	CECR2	tr|B7WPH3|B7WPH3_HUMAN Cat eye syndrome critical region protein 2 OS=Homo sapiens OX=9606 GN=CECR2 PE=1 SV=2;tr|A0A0R4J2E1|A0A0R4J2E1_HUMAN Cat eye syndrome critical region protein 2 OS=Homo sapiens OX=9606 GN=CECR2 PE=1 SV=1;tr|A0A087WT21|A0A087WT21_HUMAN	0.92183	11.2592	8.94638E-06	76.156	53.149	66.674	0	0		NaN	0	0		NaN	0	0		NaN	0	0		NaN	0	0		NaN	0.92183	11.2592	0.000275582	66.674	0.676091	5.26754	8.94638E-06	76.156	0.697479	4.87077	0.00105715	58.817	0.800596	6.09564	0.000418911	70.094
A0A087WT26;H3BQD9;Q08AM6	86;61;517	A0A087WT26	A0A087WT26	Protein VAC14 homolog	VAC14	tr|A0A087WT26|A0A087WT26_HUMAN Protein VAC14 homolog (Fragment) OS=Homo sapiens OX=9606 GN=VAC14 PE=1 SV=1;tr|H3BQD9|H3BQD9_HUMAN Protein VAC14 homolog (Fragment) OS=Homo sapiens OX=9606 GN=VAC14 PE=1 SV=2;Protein VAC14 homolog [OS=Homo sapiens]	0.993059	20.7799	1.4661E-05	114.01	96.348	111.43	0.664758	0	3.63355E-05	85.813	0.704799	0.823527	3.37149E-05	88.187	0.64629	0	0.00011981	72.531	0.649561	0	0.000217718	66.267	0.949621	10.7326	7.76553E-05	101.39	0.971279	15.0107	1.4661E-05	114.01	0.890403	8.2068	9.03022E-05	95.57	0.964561	11.8923	3.34343E-05	88.441	0.993059	20.7799	2.99062E-05	111.43
A0A087WT26;H3BQD9;Q08AM6	88;63;519	A0A087WT26	A0A087WT26	Protein VAC14 homolog	VAC14	tr|A0A087WT26|A0A087WT26_HUMAN Protein VAC14 homolog (Fragment) OS=Homo sapiens OX=9606 GN=VAC14 PE=1 SV=1;tr|H3BQD9|H3BQD9_HUMAN Protein VAC14 homolog (Fragment) OS=Homo sapiens OX=9606 GN=VAC14 PE=1 SV=2;Protein VAC14 homolog [OS=Homo sapiens]	0.692564	2.24664	3.34343E-05	88.441	75.04	54.7	0.664758	0	3.63355E-05	85.813	0.640404	0	3.37149E-05	88.187	0.64629	0	0.00011981	72.531	0.649561	0	0.000217718	66.267	0	0		NaN	0.635922	0	0.0083911	41.54	0.692564	2.24664	0.0135848	54.7	0.644469	0	3.34343E-05	88.441	0	0		NaN
A0A087WT53;P62847-2;Q96QZ7;P57739;P30926;Q8TEA8	1025;1530;1361;1684;1924;1966	A0A087WT53	A0A087WT53	Membrane-associated guanylate kinase, WW and PDZ domain-containing protein 1;Claudin-2;Neuronal acetylcholine receptor subunit beta-4;D-tyrosyl-tRNA(Tyr) deacylase 1	MAGI1;CLDN2;CHRNB4;DTD1	tr|A0A087WT53|A0A087WT53_HUMAN Membrane-associated guanylate kinase, WW and PDZ domain-containing protein 1 OS=Homo sapiens OX=9606 GN=MAGI1 PE=1 SV=1;Isoform 2 of 40S ribosomal protein S24 [OS=Homo sapiens];sp|Q96QZ7|MAGI1_HUMAN Membrane-associated guanyl	0.904664	9.81536	7.87065E-16	130.21	107.41	76.151	0.904664	9.81536	0.00166248	76.151	0	0		NaN	0.570073	1.22622	0.00127724	85.734	0.696728	3.6234	0.0060842	48.476	0.644306	2.58001	0.00197722	67.685	0.855	7.96266	7.87065E-16	130.21	0.617865	2.07853	0.00415093	60.14	0	0		NaN	0.815727	6.46076	0.000922165	74.955
A0A087WT53;P62847-2;Q96QZ7;P57739;P30926;Q8TEA8;A0A087WXD2;H7C5T8;H7C4U7;H7C535;O75363-2;Q8NGX9;Q99460-2	423;965;730;1053;1333;1364;423;516;605;611;1449;1152;1757	A0A087WT53;Q99460-2	Q99460-2	Membrane-associated guanylate kinase, WW and PDZ domain-containing protein 1;Claudin-2;Neuronal acetylcholine receptor subunit beta-4;D-tyrosyl-tRNA(Tyr) deacylase 1;Olfactory receptor 6P1;26S proteasome non-ATPase regulatory subunit 1	MAGI1;CLDN2;CHRNB4;DTD1;OR6P1;PSMD1	tr|A0A087WT53|A0A087WT53_HUMAN Membrane-associated guanylate kinase, WW and PDZ domain-containing protein 1 OS=Homo sapiens OX=9606 GN=MAGI1 PE=1 SV=1;Isoform 2 of 40S ribosomal protein S24 [OS=Homo sapiens];sp|Q96QZ7|MAGI1_HUMAN Membrane-associated guanyl	1	42.5683	2.07245E-06	122.55	112.77	42.568	1	79.8749	0.000753198	79.875	1	67.1154	2.07245E-06	122.55	1	42.5683	0.028142	42.568	1	61.212	0.00447271	61.212	1	87.0258	0.00211947	87.026	1	64.1035	0.00359586	82.437	0	0		NaN	0	0		NaN	1	42.5683	0.028142	42.568
A0A087WT53;P62847-2;Q96QZ7;P57739;P30926;Q8TEA8	1154;1659;1490;1813;2053;2095	A0A087WT53	A0A087WT53	Membrane-associated guanylate kinase, WW and PDZ domain-containing protein 1;Claudin-2;Neuronal acetylcholine receptor subunit beta-4;D-tyrosyl-tRNA(Tyr) deacylase 1	MAGI1;CLDN2;CHRNB4;DTD1	tr|A0A087WT53|A0A087WT53_HUMAN Membrane-associated guanylate kinase, WW and PDZ domain-containing protein 1 OS=Homo sapiens OX=9606 GN=MAGI1 PE=1 SV=1;Isoform 2 of 40S ribosomal protein S24 [OS=Homo sapiens];sp|Q96QZ7|MAGI1_HUMAN Membrane-associated guanyl	0.98387	18.4717	0.0202399	43.791	22.558	43.791	0	0		NaN													0.98387	18.4717	0.0202399	43.791	0	0		NaN
A0A087WTF6;A0A087WX77;A0A087WWD4;A0A087WV75;P13591-1;P13591-2;P13591;A0A0D9SF98;A0A087WWJ5;A0A0D9SF30	770;780;806;806;770;780;780;279;294;118	A0A087WTF6;A0A0D9SF30	A0A0D9SF30	Neural cell adhesion molecule 1	NCAM1	tr|A0A087WTF6|A0A087WTF6_HUMAN Neural cell adhesion molecule 1 OS=Homo sapiens OX=9606 GN=NCAM1 PE=1 SV=1;tr|A0A087WX77|A0A087WX77_HUMAN Neural cell adhesion molecule 1 OS=Homo sapiens OX=9606 GN=NCAM1 PE=1 SV=1;tr|A0A087WWD4|A0A087WWD4_HUMAN Neural cell a	1	99.3708	4.92937E-05	107.65	75.131	99.371	1	107.654	4.92937E-05	107.65	1	44.9628	7.97169E-05	93.851	1	99.3708	7.32675E-05	99.371	0.520124	0.349778	0.00351148	48.112	1	40.2372	0.00220459	51.568	1	44.807	0.000831255	62.099	1	57.2013	0.000726034	57.201	1	43.3802	0.00697542	43.38	1	45.4131	0.00388166	45.413
A0A087WTF6;A0A087WX77;A0A087WWD4;A0A087WV75;P13591-1;P13591-2;P13591;A0A0D9SF98;A0A087WWJ5;A0A0D9SF30	774;784;810;810;774;784;784;283;298;122	A0A087WTF6;A0A0D9SF30	A0A0D9SF30	Neural cell adhesion molecule 1	NCAM1	tr|A0A087WTF6|A0A087WTF6_HUMAN Neural cell adhesion molecule 1 OS=Homo sapiens OX=9606 GN=NCAM1 PE=1 SV=1;tr|A0A087WX77|A0A087WX77_HUMAN Neural cell adhesion molecule 1 OS=Homo sapiens OX=9606 GN=NCAM1 PE=1 SV=1;tr|A0A087WWD4|A0A087WWD4_HUMAN Neural cell a	1	51.7258	2.27896E-133	265.23	239.28	51.726	1	82.9247	6.4078E-102	237.01	1	44.9628	4.07457E-65	209.54	1	99.3708	2.27896E-133	265.23	0.999997	55.5481	3.05723E-10	130.25	1	84.3649	2.7643E-64	202.5	1	90.7309	6.91967E-89	232.62	1	57.2013	1.39954E-09	136.39	1	51.7258	2.07449E-21	142.94	1	45.4131	5.5195E-15	149.19
A0A087WTM5;H7BYJ1;Q969K3-1;Q969K3;Q969K3-2	62;254;254;254;255	A0A087WTM5	A0A087WTM5	E3 ubiquitin-protein ligase RNF34	RNF34	tr|A0A087WTM5|A0A087WTM5_HUMAN E3 ubiquitin-protein ligase RNF34 OS=Homo sapiens OX=9606 GN=RNF34 PE=1 SV=1;tr|H7BYJ1|H7BYJ1_HUMAN E3 ubiquitin-protein ligase RNF34 OS=Homo sapiens OX=9606 GN=RNF34 PE=1 SV=1;E3 ubiquitin-protein ligase RNF34 [OS=Homo sapie	0.813233	6.84707	0.000381152	55.063	35.165	53.865	0.813233	6.84707	0.000485378	53.865													0.764303	5.16414	0.000563272	52.97	0.743652	5.00735	0.000381152	55.063
A0A087WTP3;Q92945;M0QYH3;M0QXW7	181;181;37;37	A0A087WTP3	A0A087WTP3	Far upstream element-binding protein 2	KHSRP	tr|A0A087WTP3|A0A087WTP3_HUMAN Far upstream element-binding protein 2 OS=Homo sapiens OX=9606 GN=KHSRP PE=1 SV=1;Far upstream element-binding protein 2 [OS=Homo sapiens];tr|M0QYH3|M0QYH3_HUMAN Far upstream element-binding protein 2 (Fragment) OS=Homo sapie	1	68.751	4.37827E-35	177.38	154.64	68.751	0.999087	30.3934	3.97769E-08	124.42	0.999809	37.1895	3.92524E-21	162.41	0.999974	45.9316	1.11929E-24	173.25	0.999967	44.8635	2.05112E-21	162.94	0.999914	40.6771	4.37827E-35	168	0.99982	37.4371	2.63649E-27	169.4	0.999937	41.9734	1.95588E-06	113.25	0.999998	56.1929	1.63105E-29	177.38	1	68.751	5.00535E-24	166.03
A0A087WTP3;Q92945;M0QYH3;M0QXW7	184;184;40;40	A0A087WTP3	A0A087WTP3	Far upstream element-binding protein 2	KHSRP	tr|A0A087WTP3|A0A087WTP3_HUMAN Far upstream element-binding protein 2 OS=Homo sapiens OX=9606 GN=KHSRP PE=1 SV=1;Far upstream element-binding protein 2 [OS=Homo sapiens];tr|M0QYH3|M0QYH3_HUMAN Far upstream element-binding protein 2 (Fragment) OS=Homo sapie	1	68.751	0.000932014	68.751	55.323	68.751	0	0		NaN	0	0		NaN																	0	0		NaN	0	0		NaN	1	68.751	0.000932014	68.751
A0A087WTP3;Q92945;M0R3J3	480;480;63	A0A087WTP3	A0A087WTP3	Far upstream element-binding protein 2	KHSRP	tr|A0A087WTP3|A0A087WTP3_HUMAN Far upstream element-binding protein 2 OS=Homo sapiens OX=9606 GN=KHSRP PE=1 SV=1;Far upstream element-binding protein 2 [OS=Homo sapiens];tr|M0R3J3|M0R3J3_HUMAN Far upstream element-binding protein 2 (Fragment) OS=Homo sapie	1	46.1589	1.85665E-05	110.34	67.425	46.159	1	52.8138	0.00311937	52.814	1	44.0888	0.00865576	44.089	1	46.1589	0.00570732	46.159	1	52.7843	0.00313085	52.784	1	49.0487	0.00105252	61.477	1	49.4629	7.01687E-05	87.24	1	98.5734	3.95726E-05	98.573	1	58.0727	0.00132304	58.073	1	110.338	1.85665E-05	110.34
A0A087WTP3;Q92945;M0QYH3;M0R0I5	274;274;130;193	A0A087WTP3	A0A087WTP3	Far upstream element-binding protein 2	KHSRP	tr|A0A087WTP3|A0A087WTP3_HUMAN Far upstream element-binding protein 2 OS=Homo sapiens OX=9606 GN=KHSRP PE=1 SV=1;Far upstream element-binding protein 2 [OS=Homo sapiens];tr|M0QYH3|M0QYH3_HUMAN Far upstream element-binding protein 2 (Fragment) OS=Homo sapie	0.952122	12.9855	0.000132119	66.045	56.475	66.045																	0.952122	12.9855	0.000132119	66.045	0	0		NaN									0	0		NaN
E7EQ49;A0A087WTQ2;A0A3B3IT47;Q9Y2I8-3;Q9Y2I8;Q9Y2I8-2	30;30;30;30;30;30	E7EQ49	E7EQ49	WD repeat-containing protein 37	WDR37	tr|E7EQ49|E7EQ49_HUMAN WD repeat-containing protein 37 OS=Homo sapiens OX=9606 GN=WDR37 PE=1 SV=1;tr|A0A087WTQ2|A0A087WTQ2_HUMAN WD repeat-containing protein 37 OS=Homo sapiens OX=9606 GN=WDR37 PE=1 SV=1;tr|A0A3B3IT47|A0A3B3IT47_HUMAN WD repeat-containing	0.996996	25.8372	1.19992E-29	180.3	151.91	139.7	0.902871	9.74013	2.39465E-21	162.88	0.996996	25.8372	1.05019E-12	139.7	0.980546	17.56	1.14278E-11	133.47	0.996713	25.3316	2.3034E-24	171.26	0.992438	21.7794	1.19992E-29	180.3	0.986447	18.7743	4.16974E-16	141.87	0.976115	16.5159	2.3836E-06	106.14	0.95964	14.3846	2.60499E-05	94.023	0.914983	10.5845	9.09467E-05	85.203
E7EQ49;A0A087WTQ2;A0A3B3IT47;Q9Y2I8-3;Q9Y2I8;Q9Y2I8-2	31;31;31;31;31;31	E7EQ49	E7EQ49	WD repeat-containing protein 37	WDR37	tr|E7EQ49|E7EQ49_HUMAN WD repeat-containing protein 37 OS=Homo sapiens OX=9606 GN=WDR37 PE=1 SV=1;tr|A0A087WTQ2|A0A087WTQ2_HUMAN WD repeat-containing protein 37 OS=Homo sapiens OX=9606 GN=WDR37 PE=1 SV=1;tr|A0A3B3IT47|A0A3B3IT47_HUMAN WD repeat-containing	0.727345	6.31484	9.32628E-05	97.273	69.944	81.904	0.727345	6.31484	0.00160341	81.904	0	0		NaN	0	0		NaN	0	0		NaN	0.561614	2.55603	9.32628E-05	97.273	0	0		NaN	0	0		NaN	0	0		NaN	0	0		NaN
E7EQ49;A0A087WTQ2;A0A3B3IT47;Q9Y2I8-3;Q9Y2I8;Q9Y2I8-2	24;24;24;24;24;24	E7EQ49	E7EQ49	WD repeat-containing protein 37	WDR37	tr|E7EQ49|E7EQ49_HUMAN WD repeat-containing protein 37 OS=Homo sapiens OX=9606 GN=WDR37 PE=1 SV=1;tr|A0A087WTQ2|A0A087WTQ2_HUMAN WD repeat-containing protein 37 OS=Homo sapiens OX=9606 GN=WDR37 PE=1 SV=1;tr|A0A3B3IT47|A0A3B3IT47_HUMAN WD repeat-containing	0.997888	26.7482	0.0242778	82.279	31.575	82.279					0.997888	26.7482	0.0242778	82.279	0	0		NaN	0	0		NaN					0	0		NaN
E5RGP4;E5RFH7;A0A087WTS3;A1XBS5-2;A1XBS5-3;A1XBS5	86;86;240;203;241;241	E5RGP4	E5RGP4	Protein FAM92A1	FAM92A1	tr|E5RGP4|E5RGP4_HUMAN Protein FAM92A OS=Homo sapiens OX=9606 GN=FAM92A PE=1 SV=1;tr|E5RFH7|E5RFH7_HUMAN Protein FAM92A OS=Homo sapiens OX=9606 GN=FAM92A PE=1 SV=1;tr|A0A087WTS3|A0A087WTS3_HUMAN Protein FAM92A OS=Homo sapiens OX=9606 GN=FAM92A PE=1 SV=1;Is	1	42.6332	0.00988825	43.794	27.612	42.633													0	0		NaN	0	0		NaN	0	0		NaN	1	43.7941	0.00988825	43.794	0	0		NaN	1	42.6332	0.0248016	42.633
E5RGP4;E5RFH7;A0A087WTS3;A1XBS5-2;A1XBS5-3;A1XBS5	88;88;242;205;243;243	E5RGP4	E5RGP4	Protein FAM92A1	FAM92A1	tr|E5RGP4|E5RGP4_HUMAN Protein FAM92A OS=Homo sapiens OX=9606 GN=FAM92A PE=1 SV=1;tr|E5RFH7|E5RFH7_HUMAN Protein FAM92A OS=Homo sapiens OX=9606 GN=FAM92A PE=1 SV=1;tr|A0A087WTS3|A0A087WTS3_HUMAN Protein FAM92A OS=Homo sapiens OX=9606 GN=FAM92A PE=1 SV=1;Is	1	42.6332	0.00988825	43.794	27.612	42.633													0	0		NaN	0	0		NaN	0	0		NaN	1	43.7941	0.00988825	43.794	0	0		NaN	1	42.6332	0.0248016	42.633
A0A087WTS8;A0A087WYC1;P34932-2;P34932	76;76;76;76	A0A087WTS8	A0A087WTS8	Heat shock 70 kDa protein 4	HSPA4	tr|A0A087WTS8|A0A087WTS8_HUMAN Heat shock 70 kDa protein 4 OS=Homo sapiens OX=9606 GN=HSPA4 PE=1 SV=1;tr|A0A087WYC1|A0A087WYC1_HUMAN Heat shock 70 kDa protein 4 OS=Homo sapiens OX=9606 GN=HSPA4 PE=1 SV=1;Isoform 2 of Heat shock 70 kDa protein 4 [OS=Homo sa	1	46.8795	0.027054	47.915	27.711	46.88	1	44.6158	0.0375266	44.616	0	0		NaN	0	0		NaN	1	47.9148	0.027054	47.915	0	0		NaN	1	46.8795	0.0288801	46.88	0	0		NaN	0	0		NaN	0	0		NaN
Q5JWB9;A0A087WTT2;Q96A57-2;Q96A57	23;23;86;23	Q5JWB9	Q5JWB9	Transmembrane protein 230	TMEM230	tr|Q5JWB9|Q5JWB9_HUMAN Transmembrane protein 230 (Fragment) OS=Homo sapiens OX=9606 GN=TMEM230 PE=1 SV=1;tr|A0A087WTT2|A0A087WTT2_HUMAN Transmembrane protein 230 OS=Homo sapiens OX=9606 GN=TMEM230 PE=1 SV=1;Isoform 1 of Transmembrane protein 230 [OS=Homo s	0.526127	1.20856	7.69011E-06	109.59	94.9	75.819																	0	0		NaN	0.526127	1.20856	7.69011E-06	109.59					0	0		NaN	0	0		NaN
A0A087X0S7;A0A087WTU1;A0A0B4J2G4;Q15345-3;Q15345;Q15345-2	171;83;171;193;193;193	A0A087X0S7	A0A087X0S7	Leucine-rich repeat-containing protein 41	LRRC41	tr|A0A087X0S7|A0A087X0S7_HUMAN Leucine-rich repeat-containing protein 41 OS=Homo sapiens OX=9606 GN=LRRC41 PE=1 SV=1;tr|A0A087WTU1|A0A087WTU1_HUMAN Leucine-rich repeat-containing protein 41 OS=Homo sapiens OX=9606 GN=LRRC41 PE=1 SV=1;tr|A0A0B4J2G4|A0A0B4J2	0.697416	1.69321	0.00718026	45.825	16.813	45.825	0	0		NaN	0.697416	1.69321	0.00718026	45.825	0	0		NaN	0	0		NaN									0	0		NaN	0	0		NaN
A0A087X0S7;A0A087WTU1;A0A0B4J2G4;Q15345-3;Q15345;Q15345-2	172;84;172;194;194;194	A0A087X0S7	A0A087X0S7	Leucine-rich repeat-containing protein 41	LRRC41	tr|A0A087X0S7|A0A087X0S7_HUMAN Leucine-rich repeat-containing protein 41 OS=Homo sapiens OX=9606 GN=LRRC41 PE=1 SV=1;tr|A0A087WTU1|A0A087WTU1_HUMAN Leucine-rich repeat-containing protein 41 OS=Homo sapiens OX=9606 GN=LRRC41 PE=1 SV=1;tr|A0A0B4J2G4|A0A0B4J2	0.749208	2.50897	0.00718026	45.825	16.813	45.825	0	0		NaN	0.749208	2.50897	0.00718026	45.825	0	0		NaN	0	0		NaN									0	0		NaN	0	0		NaN
A0A087WTW5;Q9UKL3	567;567	A0A087WTW5	A0A087WTW5	CASP8-associated protein 2	CASP8AP2	tr|A0A087WTW5|A0A087WTW5_HUMAN CASP8-associated protein 2 OS=Homo sapiens OX=9606 GN=CASP8AP2 PE=1 SV=1;CASP8-associated protein 2 [OS=Homo sapiens]	0.886038	8.90692	0.00529272	72.531	33.725	72.531																	0.886038	8.90692	0.00529272	72.531
A0A087WTY1;Q9Y2S0-2;P0DPB5	76;104;104	A0A087WTY1	A0A087WTY1		POLR1D	tr|A0A087WTY1|A0A087WTY1_HUMAN Protein POLR1D, isoform 2 OS=Homo sapiens OX=9606 GN=POLR1D PE=1 SV=1;Isoform 2 of DNA-directed RNA polymerases I and III subunit RPAC2 [OS=Homo sapiens];sp|P0DPB5|RPC22_HUMAN Protein POLR1D, isoform 2 OS=Homo sapiens OX=9606	0.999648	34.5727	2.86369E-05	89.171	73.004	87.298	0.998661	28.7734	2.86369E-05	89.171	0.998928	29.7297	0.0104523	73.499	0	0		NaN	0.998231	30.157	0.0136004	66.663	0.987161	18.9013	0.00780146	86.014	0.999301	32.5934	0.00907759	83.045	0	0		NaN	0.999548	33.5084	0.00872657	83.862	0.999648	34.5727	0.00724967	87.298
E9PS08;A0A087WTZ5;E9PJ81;E9PRQ7;Q04323-1;Q04323;Q04323-2	57;140;199;195;199;199;199	E9PS08	E9PS08	UBX domain-containing protein 1	UBXN1	tr|E9PS08|E9PS08_HUMAN UBX domain-containing protein 1 OS=Homo sapiens OX=9606 GN=UBXN1 PE=1 SV=1;tr|A0A087WTZ5|A0A087WTZ5_HUMAN UBX domain-containing protein 1 OS=Homo sapiens OX=9606 GN=UBXN1 PE=1 SV=1;tr|E9PJ81|E9PJ81_HUMAN UBX domain-containing protein	0.477959	0	9.95429E-19	97.82	70.274	97.82	0.428872	0	1.64455E-18	93.467													0.419573	0.377426	0.00283224	41.097	0.477959	0	9.95429E-19	97.82									0	0		NaN
E9PS08;A0A087WTZ5;E9PJ81;E9PRQ7;Q04323-1;Q04323;Q04323-2	58;141;200;196;200;200;200	E9PS08	E9PS08	UBX domain-containing protein 1	UBXN1	tr|E9PS08|E9PS08_HUMAN UBX domain-containing protein 1 OS=Homo sapiens OX=9606 GN=UBXN1 PE=1 SV=1;tr|A0A087WTZ5|A0A087WTZ5_HUMAN UBX domain-containing protein 1 OS=Homo sapiens OX=9606 GN=UBXN1 PE=1 SV=1;tr|E9PJ81|E9PJ81_HUMAN UBX domain-containing protein	0.698516	7.10731	4.63393E-35	120.56	98.811	41.673	0.428872	0	1.64455E-18	93.467	0.499098	0.671567	2.1549E-05	50.85	0.698516	7.10731	8.75168E-19	98.627	0.679124	6.42706	4.45762E-26	109.84	0	0		NaN	0.618138	5.46291	9.95429E-19	97.82	0.624751	5.87491	5.36162E-13	81.384	0.573551	3.46939	4.63393E-35	120.56	0.514578	0.975516	2.28462E-07	64.279
A0A087WU03;O14979-3;O14979-2	8;8;8	A0A087WU03	A0A087WU03		HNRNPDL	tr|A0A087WU03|A0A087WU03_HUMAN Heterogeneous nuclear ribonucleoprotein D-like OS=Homo sapiens OX=9606 GN=HNRNPDL PE=1 SV=1;Isoform 3 of Heterogeneous nuclear ribonucleoprotein D-like [OS=Homo sapiens];Isoform 2 of Heterogeneous nuclear ribonucleoprotein D-	0.569949	1.22319	2.09271E-05	80.312	71.603	80.312																					0.569949	1.22319	2.09271E-05	80.312
A0A087WU26;F8W7S5;A0A087WVV2;Q9P2E9-3;Q9P2E9-2;Q9P2E9-1;Q9P2E9	213;617;800;843;1273;1276;1276	A0A087WU26	A0A087WU26	Ribosome-binding protein 1	RRBP1	tr|A0A087WU26|A0A087WU26_HUMAN Ribosome-binding protein 1 OS=Homo sapiens OX=9606 GN=RRBP1 PE=1 SV=1;tr|F8W7S5|F8W7S5_HUMAN Ribosome-binding protein 1 OS=Homo sapiens OX=9606 GN=RRBP1 PE=1 SV=1;tr|A0A087WVV2|A0A087WVV2_HUMAN Ribosome-binding protein 1 OS=H	0.499958	0	0.000533842	43.291	36.338	43.291																	0.499958	0	0.000533842	43.291					0	0		NaN	0	0		NaN
A0A087WU26;F8W7S5;A0A087WVV2;Q9P2E9-3;Q9P2E9-2;Q9P2E9-1;Q9P2E9	214;618;801;844;1274;1277;1277	A0A087WU26	A0A087WU26	Ribosome-binding protein 1	RRBP1	tr|A0A087WU26|A0A087WU26_HUMAN Ribosome-binding protein 1 OS=Homo sapiens OX=9606 GN=RRBP1 PE=1 SV=1;tr|F8W7S5|F8W7S5_HUMAN Ribosome-binding protein 1 OS=Homo sapiens OX=9606 GN=RRBP1 PE=1 SV=1;tr|A0A087WVV2|A0A087WVV2_HUMAN Ribosome-binding protein 1 OS=H	0.499958	0	0.000533842	43.291	36.338	43.291																	0.499958	0	0.000533842	43.291					0	0		NaN	0	0		NaN
E7ER32;A0A087X287;B0QY83;A0A087WU73;W0Z7M9;Q969V6	446;447;396;397;481;446	E7ER32	E7ER32	MKL/myocardin-like protein 1	MKL1;mkl1	tr|E7ER32|E7ER32_HUMAN Myocardin-related transcription factor A OS=Homo sapiens OX=9606 GN=MRTFA PE=1 SV=2;tr|A0A087X287|A0A087X287_HUMAN Myocardin-related transcription factor A OS=Homo sapiens OX=9606 GN=MRTFA PE=1 SV=1;tr|B0QY83|B0QY83_HUMAN Myocardin-r	0.439726	0	7.59886E-05	77.221	60.968	77.221																	0.439726	0	7.59886E-05	77.221
E7ER32;A0A087X287;B0QY83;A0A087WU73;W0Z7M9;Q969V6	454;455;404;405;489;454	E7ER32	E7ER32	MKL/myocardin-like protein 1	MKL1;mkl1	tr|E7ER32|E7ER32_HUMAN Myocardin-related transcription factor A OS=Homo sapiens OX=9606 GN=MRTFA PE=1 SV=2;tr|A0A087X287|A0A087X287_HUMAN Myocardin-related transcription factor A OS=Homo sapiens OX=9606 GN=MRTFA PE=1 SV=1;tr|B0QY83|B0QY83_HUMAN Myocardin-r	0.965663	16.9521	7.86124E-08	127.3	117.1	119.96	0.913275	10.8015	0.000116227	87.388	0.840234	8.17615	0.000992461	62.94	0.859835	9.75371	0.028288	41.554	0.965663	16.9521	7.85307E-07	119.96	0.848939	8.03284	7.59886E-05	77.221	0.847361	7.72124	7.55352E-05	102.36	0.841888	8.3229	0.00266579	55.546	0.883294	9.09138	7.86124E-08	127.3	0.950169	14.17	8.40887E-06	115.07
E7ER32;A0A087X287;B0QY83;A0A087WU73;W0Z7M9;Q969V6	112;113;112;113;147;112	E7ER32	E7ER32	MKL/myocardin-like protein 1	MKL1;mkl1	tr|E7ER32|E7ER32_HUMAN Myocardin-related transcription factor A OS=Homo sapiens OX=9606 GN=MRTFA PE=1 SV=2;tr|A0A087X287|A0A087X287_HUMAN Myocardin-related transcription factor A OS=Homo sapiens OX=9606 GN=MRTFA PE=1 SV=1;tr|B0QY83|B0QY83_HUMAN Myocardin-r	0.496171	0	9.72205E-06	53.569	46.311	53.569													0.335228	0	9.72205E-06	53.569									0.496171	0	3.64713E-05	53.569					0	0		NaN
E7ER32;A0A087X287;B0QY83;A0A087WU73;W0Z7M9;Q969V6	113;114;113;114;148;113	E7ER32	E7ER32	MKL/myocardin-like protein 1	MKL1;mkl1	tr|E7ER32|E7ER32_HUMAN Myocardin-related transcription factor A OS=Homo sapiens OX=9606 GN=MRTFA PE=1 SV=2;tr|A0A087X287|A0A087X287_HUMAN Myocardin-related transcription factor A OS=Homo sapiens OX=9606 GN=MRTFA PE=1 SV=1;tr|B0QY83|B0QY83_HUMAN Myocardin-r	0.496171	0	2.61868E-11	69.489	63.381	53.569													0.335206	0	9.72205E-06	53.569					0.416001	0.292199	2.61868E-11	69.489	0.496171	0	9.31322E-06	53.728					0	0		NaN
E7ER32;A0A087X287;B0QY83;A0A087WU73;W0Z7M9;Q969V6	114;115;114;115;149;114	E7ER32	E7ER32	MKL/myocardin-like protein 1	MKL1;mkl1	tr|E7ER32|E7ER32_HUMAN Myocardin-related transcription factor A OS=Homo sapiens OX=9606 GN=MRTFA PE=1 SV=2;tr|A0A087X287|A0A087X287_HUMAN Myocardin-related transcription factor A OS=Homo sapiens OX=9606 GN=MRTFA PE=1 SV=1;tr|B0QY83|B0QY83_HUMAN Myocardin-r	0.496171	0	2.61868E-11	69.489	63.381	53.569													0.335207	0	9.72205E-06	53.569					0.396355	0	2.61868E-11	69.489	0.496171	0	9.31322E-06	53.728					0	0		NaN
E7ER32;A0A087X287;B0QY83;A0A087WU73;W0Z7M9;Q969V6	119;120;119;120;154;119	E7ER32	E7ER32	MKL/myocardin-like protein 1	MKL1;mkl1	tr|E7ER32|E7ER32_HUMAN Myocardin-related transcription factor A OS=Homo sapiens OX=9606 GN=MRTFA PE=1 SV=2;tr|A0A087X287|A0A087X287_HUMAN Myocardin-related transcription factor A OS=Homo sapiens OX=9606 GN=MRTFA PE=1 SV=1;tr|B0QY83|B0QY83_HUMAN Myocardin-r	0.539866	0	3.73376E-23	101.2	95.217	101.2					0.539866	0	3.73376E-23	101.2					0.327709	0	9.72205E-06	53.569	0.522353	0	1.13326E-16	82.336	0.372888	0	2.61868E-11	69.489	0.496171	0	9.31322E-06	53.728					0	0		NaN
E7ER32;A0A087X287;B0QY83;A0A087WU73;W0Z7M9;Q969V6	120;121;120;121;155;120	E7ER32	E7ER32	MKL/myocardin-like protein 1	MKL1;mkl1	tr|E7ER32|E7ER32_HUMAN Myocardin-related transcription factor A OS=Homo sapiens OX=9606 GN=MRTFA PE=1 SV=2;tr|A0A087X287|A0A087X287_HUMAN Myocardin-related transcription factor A OS=Homo sapiens OX=9606 GN=MRTFA PE=1 SV=1;tr|B0QY83|B0QY83_HUMAN Myocardin-r	0.539435	0	3.73376E-23	101.2	95.217	101.2					0.539435	0	3.73376E-23	101.2					0.327709	0	9.72205E-06	53.569	0.523425	0	1.13326E-16	82.336	0.372888	0	2.61868E-11	69.489	0.496171	0	9.31322E-06	53.728					0	0		NaN
E7ER32;A0A087X287;B0QY83;A0A087WU73;W0Z7M9;Q969V6	124;125;124;125;159;124	E7ER32	E7ER32	MKL/myocardin-like protein 1	MKL1;mkl1	tr|E7ER32|E7ER32_HUMAN Myocardin-related transcription factor A OS=Homo sapiens OX=9606 GN=MRTFA PE=1 SV=2;tr|A0A087X287|A0A087X287_HUMAN Myocardin-related transcription factor A OS=Homo sapiens OX=9606 GN=MRTFA PE=1 SV=1;tr|B0QY83|B0QY83_HUMAN Myocardin-r	0.543241	0	3.73376E-23	101.2	95.217	101.2					0.543241	0	3.73376E-23	101.2					0.327712	0	9.72205E-06	53.569	0.517113	0	1.13326E-16	82.336	0.372888	0	2.61868E-11	69.489	0.496171	0	9.31322E-06	53.728					0	0		NaN
A0A087WUE6;Q3T8J9-2;Q3T8J9-3;Q3T8J9-1;Q3T8J9;Q9H869-7;Q9H869-5;Q9H869-6;Q9H869-4;Q9H869-3;Q9H869-2;Q9H869-1;Q9H869;Q9H869-8;Q9H869-9	1255;1255;1255;1255;1255;382;599;634;645;654;665;711;711;783;803	A0A087WUE6	A0A087WUE6	GON-4-like protein;YY1-associated protein 1	GON4L;YY1AP1	tr|A0A087WUE6|A0A087WUE6_HUMAN GON-4-like protein OS=Homo sapiens OX=9606 GN=GON4L PE=1 SV=1;Isoform 2 of GON-4-like protein [OS=Homo sapiens];Isoform 3 of GON-4-like protein [OS=Homo sapiens];GON-4-like protein [OS=Homo sapiens];sp|Q3T8J9|GON4L_HUMAN GON-	0.977273	16.4584	0.000869938	67.605	51.206	67.605					0	0		NaN	0	0		NaN	0.881311	9.47801	0.0145292	44.807	0.977273	16.4584	0.000869938	67.605	0	0		NaN	0	0		NaN	0	0		NaN	0	0		NaN
A0A087WUE6;Q3T8J9-2;Q3T8J9-3;Q3T8J9-1;Q3T8J9	1268;1268;1268;1268;1268	A0A087WUE6	A0A087WUE6	GON-4-like protein	GON4L	tr|A0A087WUE6|A0A087WUE6_HUMAN GON-4-like protein OS=Homo sapiens OX=9606 GN=GON4L PE=1 SV=1;Isoform 2 of GON-4-like protein [OS=Homo sapiens];Isoform 3 of GON-4-like protein [OS=Homo sapiens];GON-4-like protein [OS=Homo sapiens];sp|Q3T8J9|GON4L_HUMAN GON-	1	70.8455	1.72334E-10	82.157	73.869	82.157													0.99993	41.9585	6.56311E-05	53.482	1	70.8455	1.72334E-10	82.157					0	0		NaN	0.999999	62.7024	5.2675E-07	71.67	0	0		NaN
Q5VT61;A0A0A0MS35;A0A087WUH1;Q7Z4K8-5;Q7Z4K8-1;Q7Z4K8;Q7Z4K8-4;Q7Z4K8-3;Q7Z4K8-2	74;61;61;51;74;74;74;100;74	Q5VT61	Q5VT61	Tripartite motif-containing protein 46	TRIM46	tr|Q5VT61|Q5VT61_HUMAN Tripartite motif-containing 46, isoform CRA_c OS=Homo sapiens OX=9606 GN=TRIM46 PE=1 SV=1;tr|A0A0A0MS35|A0A0A0MS35_HUMAN Tripartite motif-containing protein 46 OS=Homo sapiens OX=9606 GN=TRIM46 PE=1 SV=1;tr|A0A087WUH1|A0A087WUH1_HUMA	0.497055	0.316504	2.42045E-07	63.433	52.121	63.433					0.497055	0.316504	2.42045E-07	63.433
Q5VT61;A0A0A0MS35;A0A087WUH1;Q7Z4K8-5;Q7Z4K8-1;Q7Z4K8;Q7Z4K8-4;Q7Z4K8-3;Q7Z4K8-2	75;62;62;52;75;75;75;101;75	Q5VT61	Q5VT61	Tripartite motif-containing protein 46	TRIM46	tr|Q5VT61|Q5VT61_HUMAN Tripartite motif-containing 46, isoform CRA_c OS=Homo sapiens OX=9606 GN=TRIM46 PE=1 SV=1;tr|A0A0A0MS35|A0A0A0MS35_HUMAN Tripartite motif-containing protein 46 OS=Homo sapiens OX=9606 GN=TRIM46 PE=1 SV=1;tr|A0A087WUH1|A0A087WUH1_HUMA	0.532842	0.503864	2.703E-13	85.359	70.409	82.835	0.517761	0.389749	2.703E-13	85.359					0.532842	0.503864	4.36437E-13	82.835									0.476028	0.3315	1.65019E-05	52.591					0.482022	0.269183	4.17566E-05	47.251	0.472125	0.257578	4.01888E-05	45.665
Q5VT61;A0A0A0MS35;A0A087WUH1;Q7Z4K8-5;Q7Z4K8-1;Q7Z4K8;Q7Z4K8-4;Q7Z4K8-3;Q7Z4K8-2	79;66;66;56;79;79;79;105;79	Q5VT61	Q5VT61	Tripartite motif-containing protein 46	TRIM46	tr|Q5VT61|Q5VT61_HUMAN Tripartite motif-containing 46, isoform CRA_c OS=Homo sapiens OX=9606 GN=TRIM46 PE=1 SV=1;tr|A0A0A0MS35|A0A0A0MS35_HUMAN Tripartite motif-containing protein 46 OS=Homo sapiens OX=9606 GN=TRIM46 PE=1 SV=1;tr|A0A087WUH1|A0A087WUH1_HUMA	0.952954	14.1788	2.703E-13	85.359	70.409	85.359	0.952954	14.1788	2.703E-13	85.359	0.733014	5.34332	2.42045E-07	63.433									0.494636	0.556408	0.000606946	40.719	0.662284	4.99481	1.65019E-05	52.591					0.755736	5.73616	4.17566E-05	47.251	0.551263	4.91233	4.01888E-05	45.665
Q5VT61;A0A0A0MS35;A0A087WUH1;Q7Z4K8-5;Q7Z4K8-1;Q7Z4K8;Q7Z4K8-4;Q7Z4K8-3;Q7Z4K8-2	85;72;72;62;85;85;85;111;85	Q5VT61	Q5VT61	Tripartite motif-containing protein 46	TRIM46	tr|Q5VT61|Q5VT61_HUMAN Tripartite motif-containing 46, isoform CRA_c OS=Homo sapiens OX=9606 GN=TRIM46 PE=1 SV=1;tr|A0A0A0MS35|A0A0A0MS35_HUMAN Tripartite motif-containing protein 46 OS=Homo sapiens OX=9606 GN=TRIM46 PE=1 SV=1;tr|A0A087WUH1|A0A087WUH1_HUMA	0.402013	1.16161	7.51771E-19	98.342	87.992	85.359	0.402013	1.16161	2.703E-13	85.359	0.33343	0.943141	7.51771E-19	98.342	0.367806	0.503864	4.36437E-13	82.835					0.365316	0.186752	0.000606946	40.719	0.355471	0.3315	1.65019E-05	52.591									0.345379	0.767177	4.01888E-05	45.665
Q5VT61;A0A0A0MS35;A0A087WUH1;Q7Z4K8-5;Q7Z4K8-1;Q7Z4K8;Q7Z4K8-4;Q7Z4K8-3;Q7Z4K8-2	88;75;75;65;88;88;88;114;88	Q5VT61	Q5VT61	Tripartite motif-containing protein 46	TRIM46	tr|Q5VT61|Q5VT61_HUMAN Tripartite motif-containing 46, isoform CRA_c OS=Homo sapiens OX=9606 GN=TRIM46 PE=1 SV=1;tr|A0A0A0MS35|A0A0A0MS35_HUMAN Tripartite motif-containing protein 46 OS=Homo sapiens OX=9606 GN=TRIM46 PE=1 SV=1;tr|A0A087WUH1|A0A087WUH1_HUMA	0.318971	0	6.51585E-06	55.608	43.109	55.608									0.318971	0	6.51585E-06	55.608
Q5VT61;A0A0A0MS35;A0A087WUH1;Q7Z4K8-5;Q7Z4K8-1;Q7Z4K8;F5GYK0	627;585;614;604;627;627;501	Q5VT61	Q5VT61	Tripartite motif-containing protein 46	TRIM46	tr|Q5VT61|Q5VT61_HUMAN Tripartite motif-containing 46, isoform CRA_c OS=Homo sapiens OX=9606 GN=TRIM46 PE=1 SV=1;tr|A0A0A0MS35|A0A0A0MS35_HUMAN Tripartite motif-containing protein 46 OS=Homo sapiens OX=9606 GN=TRIM46 PE=1 SV=1;tr|A0A087WUH1|A0A087WUH1_HUMA	1	95.2977	3.3484E-31	170.09	142.95	170.09	1	95.2977	3.3484E-31	170.09	0.999987	48.9404	3.02285E-05	112.67	1	64.6991	4.24367E-05	111.11	0	0		NaN	1	85.5661	1.82844E-22	157.74	1	84.1762	3.3353E-15	140.02	0	0		NaN	0	0		NaN	0.999998	58.1991	1.06007E-05	73.168
A0A087WUK4;P13056-2;P13056-3;P13056-1;P13056	215;215;215;215;215	A0A087WUK4	A0A087WUK4	Nuclear receptor subfamily 2 group C member 1	NR2C1	tr|A0A087WUK4|A0A087WUK4_HUMAN Nuclear receptor subfamily 2 group C member 1 OS=Homo sapiens OX=9606 GN=NR2C1 PE=1 SV=1;Isoform 2 of Nuclear receptor subfamily 2 group C member 1 [OS=Homo sapiens];Isoform 3 of Nuclear receptor subfamily 2 group C member 1	0.874517	10.2706	0.00221437	48.883	29.494	48.883									0	0		NaN																					0.874517	10.2706	0.00221437	48.883
A0A087WUT6;O60841	182;182	A0A087WUT6	A0A087WUT6	Eukaryotic translation initiation factor 5B	EIF5B	tr|A0A087WUT6|A0A087WUT6_HUMAN Eukaryotic translation initiation factor 5B OS=Homo sapiens OX=9606 GN=EIF5B PE=1 SV=1;Eukaryotic translation initiation factor 5B [OS=Homo sapiens]	0.995529	23.4638	6.64959E-07	85.231	70.974	85.231									0.995529	23.4638	6.64959E-07	85.231	0.586239	4.11052	0.00034716	54.3									0.823745	4.72048	0.000960453	47.037	0.841275	6.91917	0.00289998	43.598	0.953295	13.2839	6.81776E-05	66.285
A0A087WUT6;O60841	183;183	A0A087WUT6	A0A087WUT6	Eukaryotic translation initiation factor 5B	EIF5B	tr|A0A087WUT6|A0A087WUT6_HUMAN Eukaryotic translation initiation factor 5B OS=Homo sapiens OX=9606 GN=EIF5B PE=1 SV=1;Eukaryotic translation initiation factor 5B [OS=Homo sapiens]	0.998778	29.1088	6.64959E-07	85.231	70.974	85.231									0.998778	29.1088	6.64959E-07	85.231													0.823751	4.72048	0.000960453	47.037	0.953432	12.6005	0.00289998	43.598	0.953734	13.2839	6.81776E-05	66.285
A0A087WUT6;O60841	186;186	A0A087WUT6	A0A087WUT6	Eukaryotic translation initiation factor 5B	EIF5B	tr|A0A087WUT6|A0A087WUT6_HUMAN Eukaryotic translation initiation factor 5B OS=Homo sapiens OX=9606 GN=EIF5B PE=1 SV=1;Eukaryotic translation initiation factor 5B [OS=Homo sapiens]	0.99885	29.6093	1.19224E-26	155.87	134.78	155.87									0.998719	28.9038	6.64959E-07	85.231	0.99402	24.5913	7.49082E-08	109.42	0.996473	26.4551	6.36609E-10	120.23	0.997394	26.9522	2.80334E-18	117.67	0.823737	4.72048	0.000960453	47.037	0.931061	12.6041	2.40562E-05	74.206	0.99885	29.6093	1.19224E-26	155.87
A0A087WUT6;O60841	190;190	A0A087WUT6	A0A087WUT6	Eukaryotic translation initiation factor 5B	EIF5B	tr|A0A087WUT6|A0A087WUT6_HUMAN Eukaryotic translation initiation factor 5B OS=Homo sapiens OX=9606 GN=EIF5B PE=1 SV=1;Eukaryotic translation initiation factor 5B [OS=Homo sapiens]	0.998755	29.1088	6.64959E-07	85.231	70.974	85.231									0.998755	29.1088	6.64959E-07	85.231													0	0		NaN
A0A087WUT6;O60841	107;107	A0A087WUT6	A0A087WUT6	Eukaryotic translation initiation factor 5B	EIF5B	tr|A0A087WUT6|A0A087WUT6_HUMAN Eukaryotic translation initiation factor 5B OS=Homo sapiens OX=9606 GN=EIF5B PE=1 SV=1;Eukaryotic translation initiation factor 5B [OS=Homo sapiens]	1	185.768	1.38343E-130	250.27	218.85	250.27	1	165.239	3.65024E-84	218.79	1	114.739	3.36347E-12	138.75	1	138.26	6.57623E-24	155.28	1	74.8612	1.40722E-05	90.1	1	93.5655	3.62612E-12	138.66	1	185.768	1.38343E-130	250.27	0.999998	56.5371	0.000211666	66.325	1	64.0631	2.35125E-05	89.261	1	70.8936	2.36444E-05	89.049
A0A087WUT6;O60841	113;113	A0A087WUT6	A0A087WUT6	Eukaryotic translation initiation factor 5B	EIF5B	tr|A0A087WUT6|A0A087WUT6_HUMAN Eukaryotic translation initiation factor 5B OS=Homo sapiens OX=9606 GN=EIF5B PE=1 SV=1;Eukaryotic translation initiation factor 5B [OS=Homo sapiens]	1	126.074	0	410.57	360.58	410.57	1	86.1474	4.61141E-113	219.06	1	88.8387	8.77204E-100	227.66	1	77.7879	8.38718E-115	241.8	1	80.5638	5.86001E-100	229.89	1	123.191	4.94664E-255	323.1	1	96.1383	5.71297E-166	279.66	1	85.7024	7.64408E-255	319.98	1	126.074	0	410.57	1	125.928	0	342.98
A0A087WUT6;O60841	164;164	A0A087WUT6	A0A087WUT6	Eukaryotic translation initiation factor 5B	EIF5B	tr|A0A087WUT6|A0A087WUT6_HUMAN Eukaryotic translation initiation factor 5B OS=Homo sapiens OX=9606 GN=EIF5B PE=1 SV=1;Eukaryotic translation initiation factor 5B [OS=Homo sapiens]	1	106.042	1.88904E-77	213.51	175.21	213.51	1	65.6483	6.58866E-08	127.3	1	90.3128	1.1658E-20	161.87	1	68.4038	1.45518E-07	121.19	1	94.0132	9.11304E-24	166.9	1	87.725	6.81072E-46	198.16	1	106.042	1.88904E-77	213.51	1	73.0435	8.38977E-16	141.37	1	88.7383	3.2752E-30	167.28	1	96.2198	3.21611E-54	193.54
A0A087WUT6;O60841	214;214	A0A087WUT6	A0A087WUT6	Eukaryotic translation initiation factor 5B	EIF5B	tr|A0A087WUT6|A0A087WUT6_HUMAN Eukaryotic translation initiation factor 5B OS=Homo sapiens OX=9606 GN=EIF5B PE=1 SV=1;Eukaryotic translation initiation factor 5B [OS=Homo sapiens]	1	121.623	2.97904E-283	331.49	292.33	258.89	1	97.6797	5.074E-70	206.64	1	94.7959	5.53443E-84	214.3	1	71.6774	7.15089E-12	136.35	1	65.9471	1.98674E-17	144.22	1	71.8551	4.71763E-33	167.97	1	121.623	3.52136E-147	258.89	1	97.6388	2.97904E-283	331.49	1	64.0626	2.23584E-33	171.85	1	75.9518	7.17403E-70	204.94
A0A087WUT6;O60841	135;135	A0A087WUT6	A0A087WUT6	Eukaryotic translation initiation factor 5B	EIF5B	tr|A0A087WUT6|A0A087WUT6_HUMAN Eukaryotic translation initiation factor 5B OS=Homo sapiens OX=9606 GN=EIF5B PE=1 SV=1;Eukaryotic translation initiation factor 5B [OS=Homo sapiens]	0.9765	16.0826	2.78917E-06	113.61	105.3	91.657	0.684409	0.676889	2.64073E-05	105.17	0.691253	0.930362	1.09874E-05	103.75	0.698897	1.20942	1.58191E-05	105.17	0.9765	16.0826	9.39312E-05	91.657	0.722001	4.05162	7.0286E-06	108.49	0.845418	6.99936	1.89154E-05	104.87	0.71206	1.68186	3.67211E-05	98.803	0.919343	10.1696	1.31382E-05	113.61	0.827717	6.25556	2.78917E-06	113.29
A0A087WUT6;O60841	137;137	A0A087WUT6	A0A087WUT6	Eukaryotic translation initiation factor 5B	EIF5B	tr|A0A087WUT6|A0A087WUT6_HUMAN Eukaryotic translation initiation factor 5B OS=Homo sapiens OX=9606 GN=EIF5B PE=1 SV=1;Eukaryotic translation initiation factor 5B [OS=Homo sapiens]	0.99294	20.5991	2.78917E-06	113.61	105.3	95.957	0.912931	9.63782	6.77281E-06	112.3	0.716648	1.09006	1.09874E-05	103.75	0.698897	1.20942	1.58191E-05	105.17	0.977012	16.1783	1.154E-05	109.38	0.984652	16.6315	7.0286E-06	108.49	0.99294	20.5991	1.89154E-05	104.87	0.853513	7.48463	5.95678E-06	112.8	0.919343	10.1696	1.31382E-05	113.61	0.966427	14.8762	2.78917E-06	113.29
A0A087WUU7;Q96GX5-2;Q96GX5-3;Q96GX5-1;Q96GX5	42;370;370;370;370	A0A087WUU7	A0A087WUU7	Serine/threonine-protein kinase greatwall	MASTL	tr|A0A087WUU7|A0A087WUU7_HUMAN Serine/threonine-protein kinase greatwall (Fragment) OS=Homo sapiens OX=9606 GN=MASTL PE=1 SV=1;Isoform 2 of Serine/threonine-protein kinase greatwall [OS=Homo sapiens];Isoform 3 of Serine/threonine-protein kinase greatwall [	0.999804	41.2716	7.4756E-05	65.425	56.261	65.425																	0.999804	41.2716	7.4756E-05	65.425													0.991226	24.8237	0.00285963	43.523
A0A087WUZ3;Q96S66-2;Q01082	2340;2901;2338	A0A087WUZ3	A0A087WUZ3	Spectrin beta chain, non-erythrocytic 1	SPTBN1	tr|A0A087WUZ3|A0A087WUZ3_HUMAN Spectrin beta chain OS=Homo sapiens OX=9606 GN=SPTBN1 PE=1 SV=1;Isoform 2 of Chloride channel CLIC-like protein 1 [OS=Homo sapiens];sp|Q01082|SPTB2_HUMAN Spectrin beta chain, non-erythrocytic 1 OS=Homo sapiens OX=9606 GN=SPTB	0.529042	2.26041	1.5043E-12	113.6	98.669	103.67	0.490229	2.39863	1.5043E-12	113.6									0.529042	2.26041	3.45734E-08	103.67	0.372866	0.856872	3.25775E-05	66.012	0	0		NaN	0.381918	1.07391	6.29381E-05	65.753	0	0		NaN	0	0		NaN
A0A087WUZ3;Q96S66-2;Q01082	2342;2903;2340	A0A087WUZ3	A0A087WUZ3	Spectrin beta chain, non-erythrocytic 1	SPTBN1	tr|A0A087WUZ3|A0A087WUZ3_HUMAN Spectrin beta chain OS=Homo sapiens OX=9606 GN=SPTBN1 PE=1 SV=1;Isoform 2 of Chloride channel CLIC-like protein 1 [OS=Homo sapiens];sp|Q01082|SPTB2_HUMAN Spectrin beta chain, non-erythrocytic 1 OS=Homo sapiens OX=9606 GN=SPTB	0.651778	2.81685	1.23803E-58	187.31	160.34	106.45	0.625895	2.51686	1.23803E-58	187.31	0.593815	1.65953	1.15314E-12	113.31	0.577269	1.40641	1.89129E-11	102.21	0.44114	1.12885	0.00443562	44.752	0.628963	4.202	3.89246E-20	147.45	0.651778	2.81685	3.9431E-32	161.39	0.552581	1.93184	7.61358E-10	123.19	0.531967	2.36622	3.53832E-46	177.41	0.60015	4.78672	3.00585E-24	150.7
A0A087WUZ3;Q96S66-2;Q01082	2343;2904;2341	A0A087WUZ3	A0A087WUZ3	Spectrin beta chain, non-erythrocytic 1	SPTBN1	tr|A0A087WUZ3|A0A087WUZ3_HUMAN Spectrin beta chain OS=Homo sapiens OX=9606 GN=SPTBN1 PE=1 SV=1;Isoform 2 of Chloride channel CLIC-like protein 1 [OS=Homo sapiens];sp|Q01082|SPTB2_HUMAN Spectrin beta chain, non-erythrocytic 1 OS=Homo sapiens OX=9606 GN=SPTB	0.954266	13.2097	3.53832E-46	177.41	141.73	171.79	0	0		NaN	0.740588	5.46221	8.36446E-28	161.58	0.954266	13.2097	8.55958E-36	171.79	0.578725	1.54103	5.76884E-09	116.09	0.698731	3.87737	2.67637E-26	154.55	0	0		NaN	0.735714	4.60309	4.30429E-06	69.99	0.499685	0	3.53832E-46	177.41	0.488523	0	3.00585E-24	143.9
A0A087WUZ3;Q96S66-2;Q01082;Q96N95-2;P33527-4	2140;2701;2138;2424;3663	A0A087WUZ3;P33527-4	A0A087WUZ3	Spectrin beta chain, non-erythrocytic 1;Multidrug resistance-associated protein 1	SPTBN1;ABCC1	tr|A0A087WUZ3|A0A087WUZ3_HUMAN Spectrin beta chain OS=Homo sapiens OX=9606 GN=SPTBN1 PE=1 SV=1;Isoform 2 of Chloride channel CLIC-like protein 1 [OS=Homo sapiens];sp|Q01082|SPTB2_HUMAN Spectrin beta chain, non-erythrocytic 1 OS=Homo sapiens OX=9606 GN=SPTB	1	70.8004	1.40135E-56	161.44	153.87	104.6	0.999995	54.9105	1.22922E-09	76.575	0.999986	48.45	0.000175448	79.013	1	70.8004	7.46881E-26	104.6	0	0		NaN	0.99997	45.2038	4.20287E-35	120.71	0.999999	60.6185	1.40135E-56	161.44	0.99028	24.4993	0.000224929	43.951	0.999973	46.0236	4.57737E-13	82.266	0.99985	40.4214	2.08791E-06	56.903
A0A087WUZ3;Q96S66-2;Q01082;Q96N95-2;P33527-4	2104;2665;2102;2388;3627	A0A087WUZ3;P33527-4	A0A087WUZ3	Spectrin beta chain, non-erythrocytic 1;Multidrug resistance-associated protein 1	SPTBN1;ABCC1	tr|A0A087WUZ3|A0A087WUZ3_HUMAN Spectrin beta chain OS=Homo sapiens OX=9606 GN=SPTBN1 PE=1 SV=1;Isoform 2 of Chloride channel CLIC-like protein 1 [OS=Homo sapiens];sp|Q01082|SPTB2_HUMAN Spectrin beta chain, non-erythrocytic 1 OS=Homo sapiens OX=9606 GN=SPTB	0.999991	50.4619	1.03292E-17	180.17	115.79	102.73	0.99998	47.0953	1.03292E-17	180.17	0.999977	46.6057	1.31546E-12	169.09	0.999967	45.0932	2.34251E-12	164.21	0.999802	37.0748	7.07728E-08	110.98	0.999753	36.0913	6.71127E-09	152.23	0.999364	32.4472	2.5715E-07	143.42	0.999989	49.5429	0.000183581	88.706	0.999991	50.4619	8.26991E-07	102.73	0.999454	32.676	0.00014369	88.561
A0A087WUZ3;Q96S66-2;Q01082	2360;2921;2358	A0A087WUZ3	A0A087WUZ3	Spectrin beta chain, non-erythrocytic 1	SPTBN1	tr|A0A087WUZ3|A0A087WUZ3_HUMAN Spectrin beta chain OS=Homo sapiens OX=9606 GN=SPTBN1 PE=1 SV=1;Isoform 2 of Chloride channel CLIC-like protein 1 [OS=Homo sapiens];sp|Q01082|SPTB2_HUMAN Spectrin beta chain, non-erythrocytic 1 OS=Homo sapiens OX=9606 GN=SPTB	1	77.3176	0.00153236	141.02	75.773	77.318					1	82.2787	0.0488069	82.279	1	77.3176	0.0660112	77.318	0	0		NaN	1	123.596	0.0132358	123.6	1	141.019	0.00153236	141.02	0	0		NaN	1	100.984	0.0264067	100.98	1	82.7505	0.0480092	82.75
A0A087WUZ3;Q96S66-2;Q01082	2162;2723;2160	A0A087WUZ3	A0A087WUZ3	Spectrin beta chain, non-erythrocytic 1	SPTBN1	tr|A0A087WUZ3|A0A087WUZ3_HUMAN Spectrin beta chain OS=Homo sapiens OX=9606 GN=SPTBN1 PE=1 SV=1;Isoform 2 of Chloride channel CLIC-like protein 1 [OS=Homo sapiens];sp|Q01082|SPTB2_HUMAN Spectrin beta chain, non-erythrocytic 1 OS=Homo sapiens OX=9606 GN=SPTB	0.488226	0.822737	3.5292E-07	116.73	100.55	106.49	0.488226	0.822737	3.5292E-07	116.73	0.48245	1.06142	9.79073E-05	79.462	0	0		NaN	0	0		NaN					0	0		NaN	0.358967	0	4.68767E-06	114.03	0.383699	0.990701	3.05887E-05	93.381	0.361989	0	3.35009E-05	90.654
A0A087WUZ3;Q96S66-2;Q01082	2163;2724;2161	A0A087WUZ3	A0A087WUZ3	Spectrin beta chain, non-erythrocytic 1	SPTBN1	tr|A0A087WUZ3|A0A087WUZ3_HUMAN Spectrin beta chain OS=Homo sapiens OX=9606 GN=SPTBN1 PE=1 SV=1;Isoform 2 of Chloride channel CLIC-like protein 1 [OS=Homo sapiens];sp|Q01082|SPTB2_HUMAN Spectrin beta chain, non-erythrocytic 1 OS=Homo sapiens OX=9606 GN=SPTB	0.882202	12.0735	1.45793E-11	138.28	121.34	107.63	0.373129	0.561244	0.00103193	54.559	0.721759	6.71262	3.63533E-05	88.264	0.882202	12.0735	1.68575E-05	107.63	0.690057	6.33851	1.45793E-11	138.28	0.393482	0.78528	6.0039E-05	89.049	0.747074	7.57004	2.78325E-05	97.32	0.41078	1.20181	4.68767E-06	114.03	0.408143	0.963757	4.93582E-05	95.414	0.612082	4.53036	3.35009E-05	90.654
A0A087WUZ3;Q96S66-2;Q01082	2166;2727;2164	A0A087WUZ3	A0A087WUZ3	Spectrin beta chain, non-erythrocytic 1	SPTBN1	tr|A0A087WUZ3|A0A087WUZ3_HUMAN Spectrin beta chain OS=Homo sapiens OX=9606 GN=SPTBN1 PE=1 SV=1;Isoform 2 of Chloride channel CLIC-like protein 1 [OS=Homo sapiens];sp|Q01082|SPTB2_HUMAN Spectrin beta chain, non-erythrocytic 1 OS=Homo sapiens OX=9606 GN=SPTB	0.820682	6.50743	4.68767E-06	114.03	103.12	71.592	0.503724	0	0.00103193	54.559	0.502067	0	9.79073E-05	79.462	0	0		NaN	0.4944	0	0.00232426	48.641	0.606488	1.55947	6.0039E-05	89.049	0.500977	0	2.78325E-05	97.32	0.820682	6.50743	4.68767E-06	114.03	0.527627	0.362703	0.00632223	43.176	0.48695	0	3.35009E-05	90.654
A0A087WUZ3;Q96S66-2;Q01082	2167;2728;2165	A0A087WUZ3	A0A087WUZ3	Spectrin beta chain, non-erythrocytic 1	SPTBN1	tr|A0A087WUZ3|A0A087WUZ3_HUMAN Spectrin beta chain OS=Homo sapiens OX=9606 GN=SPTBN1 PE=1 SV=1;Isoform 2 of Chloride channel CLIC-like protein 1 [OS=Homo sapiens];sp|Q01082|SPTB2_HUMAN Spectrin beta chain, non-erythrocytic 1 OS=Homo sapiens OX=9606 GN=SPTB	0.99107	22.194	1.45793E-11	138.28	121.34	138.28	0.943683	12.2782	3.5292E-07	116.73	0.795847	5.78197	3.63533E-05	88.264	0.958373	16.7555	1.68575E-05	107.63	0.99107	22.194	1.45793E-11	138.28	0.755526	5.06414	0.000917489	57.708	0.802156	6.1657	2.78325E-05	97.32	0.489656	0	0.00140137	52.541	0.91455	10.8986	3.05887E-05	95.414	0.739732	4.53036	3.35009E-05	90.654
A0A087WUZ3;Q96S66-2;Q01082	2171;2732;2169	A0A087WUZ3	A0A087WUZ3	Spectrin beta chain, non-erythrocytic 1	SPTBN1	tr|A0A087WUZ3|A0A087WUZ3_HUMAN Spectrin beta chain OS=Homo sapiens OX=9606 GN=SPTBN1 PE=1 SV=1;Isoform 2 of Chloride channel CLIC-like protein 1 [OS=Homo sapiens];sp|Q01082|SPTB2_HUMAN Spectrin beta chain, non-erythrocytic 1 OS=Homo sapiens OX=9606 GN=SPTB	0.994684	24.1648	1.45793E-11	138.28	121.34	116.73	0.994684	24.1648	3.5292E-07	116.73	0.97804	17.1911	3.63533E-05	88.264	0.959683	14.5125	1.68575E-05	107.63	0.95231	15.4501	1.45793E-11	138.28	0.976999	17.5702	6.0039E-05	89.049	0.979651	17.8091	2.78325E-05	97.32	0.954027	14.6851	4.68767E-06	114.03	0.946513	13.87	3.05887E-05	95.414	0.870309	8.9314	3.35009E-05	90.654
A0A087WV04;B4DYM4;Q9UBS9-1;Q9UBS9;Q9UBS9-2	661;853;1224;1224;1375	A0A087WV04	A0A087WV04	SUN domain-containing ossification factor	SUCO	tr|A0A087WV04|A0A087WV04_HUMAN SUN domain-containing ossification factor OS=Homo sapiens OX=9606 GN=SUCO PE=1 SV=1;tr|B4DYM4|B4DYM4_HUMAN SUN domain-containing ossification factor OS=Homo sapiens OX=9606 GN=SUCO PE=1 SV=1;SUN domain-containing ossification	0.546358	0.808714	0.0104205	56.122	45.891	56.122					0.522516	0.658514	0.0211621	40.725	0.532305	0.615237	0.0104205	43.184	0	0		NaN					0.529492	0.576306	0.0139411	41.378	0	0		NaN	0.546358	0.808714	0.0118917	56.122	0	0		NaN
A0A087WV04;B4DYM4;Q9UBS9-1;Q9UBS9;Q9UBS9-2	663;855;1226;1226;1377	A0A087WV04	A0A087WV04	SUN domain-containing ossification factor	SUCO	tr|A0A087WV04|A0A087WV04_HUMAN SUN domain-containing ossification factor OS=Homo sapiens OX=9606 GN=SUCO PE=1 SV=1;tr|B4DYM4|B4DYM4_HUMAN SUN domain-containing ossification factor OS=Homo sapiens OX=9606 GN=SUCO PE=1 SV=1;SUN domain-containing ossification	0.919428	10.6009	0.000347849	88.552	67.695	48.288	0.919428	10.6009	0.000741402	80.469	0.81917	6.60969	0.0146217	54.524	0.800733	6.04104	0.000512527	84.365	0	0		NaN	0.73456	4.43615	0.0122726	55.899	0.835468	7.0584	0.000347849	88.552	0	0		NaN	0	0		NaN	0.682816	3.42486	0.0422051	43.798
A0A087WV04;B4DYM4;Q9UBS9-1;Q9UBS9;Q9UBS9-2	518;710;1081;1081;1232	A0A087WV04	A0A087WV04	SUN domain-containing ossification factor	SUCO	tr|A0A087WV04|A0A087WV04_HUMAN SUN domain-containing ossification factor OS=Homo sapiens OX=9606 GN=SUCO PE=1 SV=1;tr|B4DYM4|B4DYM4_HUMAN SUN domain-containing ossification factor OS=Homo sapiens OX=9606 GN=SUCO PE=1 SV=1;SUN domain-containing ossification	0.995973	23.9407	0.00434321	95.094	51.797	95.094	0.995973	23.9407	0.00434321	95.094	0	0		NaN	0.943928	12.2629	0.0108489	75.474	0.989429	19.7204	0.00543744	75.474	0	0		NaN					0	0		NaN	0	0		NaN
A0A087WV97;Q8WU79-3;Q8WU79-2;Q8WU79-1;Q8WU79	211;136;186;216;216	A0A087WV97	A0A087WV97	Stromal membrane-associated protein 2	SMAP2	tr|A0A087WV97|A0A087WV97_HUMAN Stromal membrane-associated protein 2 OS=Homo sapiens OX=9606 GN=SMAP2 PE=1 SV=1;Isoform 3 of Stromal membrane-associated protein 2 [OS=Homo sapiens];Isoform 2 of Stromal membrane-associated protein 2 [OS=Homo sapiens];Stroma	0.422183	0	7.68463E-07	75.588	67.408	75.588	0	0		NaN	0.422183	0	7.68463E-07	75.588					0	0		NaN									0	0		NaN					0	0		NaN
A0A087WV97;Q8WU79-3;Q8WU79-2;Q8WU79-1;Q8WU79	214;139;189;219;219	A0A087WV97	A0A087WV97	Stromal membrane-associated protein 2	SMAP2	tr|A0A087WV97|A0A087WV97_HUMAN Stromal membrane-associated protein 2 OS=Homo sapiens OX=9606 GN=SMAP2 PE=1 SV=1;Isoform 3 of Stromal membrane-associated protein 2 [OS=Homo sapiens];Isoform 2 of Stromal membrane-associated protein 2 [OS=Homo sapiens];Stroma	0.995213	24.4204	2.88068E-147	251.09	224.34	251.09	0.331763	0.557008	6.71162E-05	102.08	0.952934	14.7056	2.45808E-32	160.36	0.648517	7.62276	5.71235E-05	105.53	0.725473	6.92547	7.44085E-05	98.281	0.995213	24.4204	2.88068E-147	251.09	0.967491	17.9673	2.90489E-15	127.29	0	0		NaN	0.957476	16.4005	1.64551E-06	94.544	0.854765	9.05481	3.3803E-41	167.99
A0A087WV97;Q8WU79-3;Q8WU79-2;Q8WU79-1;Q8WU79	235;160;210;240;240	A0A087WV97	A0A087WV97	Stromal membrane-associated protein 2	SMAP2	tr|A0A087WV97|A0A087WV97_HUMAN Stromal membrane-associated protein 2 OS=Homo sapiens OX=9606 GN=SMAP2 PE=1 SV=1;Isoform 3 of Stromal membrane-associated protein 2 [OS=Homo sapiens];Isoform 2 of Stromal membrane-associated protein 2 [OS=Homo sapiens];Stroma	0.61793	6.26584	0.00040554	44.319	40.89	44.319	0.61793	6.26584	0.00040554	44.319													0	0		NaN	0	0		NaN
A0A087WVA8;Q8IWB9;Q8IWB9-2	265;265;265	A0A087WVA8	A0A087WVA8	Testis-expressed sequence 2 protein	TEX2	tr|A0A087WVA8|A0A087WVA8_HUMAN Testis-expressed protein 2 OS=Homo sapiens OX=9606 GN=TEX2 PE=1 SV=1;Testis-expressed protein 2 [OS=Homo sapiens];Isoform 2 of Testis-expressed protein 2 [OS=Homo sapiens]	0.592066	1.67682	2.77884E-10	121.82	103.99	83.251	0.592066	1.67682	2.77884E-10	121.82					0.499848	0	7.56232E-09	114.53													0	0		NaN	0	0		NaN
A0A087WVA8;Q8IWB9;Q8IWB9-2	266;266;266	A0A087WVA8	A0A087WVA8	Testis-expressed sequence 2 protein	TEX2	tr|A0A087WVA8|A0A087WVA8_HUMAN Testis-expressed protein 2 OS=Homo sapiens OX=9606 GN=TEX2 PE=1 SV=1;Testis-expressed protein 2 [OS=Homo sapiens];Isoform 2 of Testis-expressed protein 2 [OS=Homo sapiens]	0.782298	6.06026	7.56232E-09	114.53	92.841	57.788	0.704446	4.00065	0.00104047	49.141	0.782298	6.06026	0.00179725	57.788	0.499848	0	7.56232E-09	114.53	0.505115	0.672157	0.00304371	54.501					0.755254	7.96846	0.0281056	43.297	0	0		NaN	0	0		NaN	0.540278	0.841137	0.00506171	60.55
A0A087WVA8;Q8IWB9;Q8IWB9-2	270;270;270	A0A087WVA8	A0A087WVA8	Testis-expressed sequence 2 protein	TEX2	tr|A0A087WVA8|A0A087WVA8_HUMAN Testis-expressed protein 2 OS=Homo sapiens OX=9606 GN=TEX2 PE=1 SV=1;Testis-expressed protein 2 [OS=Homo sapiens];Isoform 2 of Testis-expressed protein 2 [OS=Homo sapiens]	0.848534	8.61939	5.35949E-10	114.53	92.841	114.53	0.788453	8.80643	5.35949E-10	83.251	0.81948	8.5647	0.00179725	57.788	0.848534	8.61939	7.56232E-09	114.53	0.678732	6.32326	0.00304371	54.501									0	0		NaN	0	0		NaN
A0A087WVA8;Q8IWB9;Q8IWB9-2	196;196;196	A0A087WVA8	A0A087WVA8	Testis-expressed sequence 2 protein	TEX2	tr|A0A087WVA8|A0A087WVA8_HUMAN Testis-expressed protein 2 OS=Homo sapiens OX=9606 GN=TEX2 PE=1 SV=1;Testis-expressed protein 2 [OS=Homo sapiens];Isoform 2 of Testis-expressed protein 2 [OS=Homo sapiens]	0.806402	6.19751	0.0047981	93.096	66.207	93.096	0	0		NaN	0.806402	6.19751	0.0047981	93.096
A0A087WVF1;Q96B23-2;Q96B23-1;Q96B23;K7EQH1	66;66;66;66;66	A0A087WVF1	A0A087WVF1	Uncharacterized protein C18orf25	C18orf25	tr|A0A087WVF1|A0A087WVF1_HUMAN Uncharacterized protein C18orf25 OS=Homo sapiens OX=9606 GN=C18orf25 PE=1 SV=1;Isoform 2 of Uncharacterized protein C18orf25 [OS=Homo sapiens];Uncharacterized protein C18orf25 [OS=Homo sapiens];sp|Q96B23|CR025_HUMAN Uncharact	0.930475	9.40709	2.81122E-73	202.58	188.32	68.689	0.930475	9.40709	3.36292E-05	68.689	0.724675	5.43497	3.40051E-07	87.952	0.573332	1.62297	5.38757E-08	97.94	0.898916	7.42419	1.31087E-06	80.664	0.776292	3.05547	2.81122E-73	202.58	0.747567	6.01354	4.83534E-10	90.694	0.792556	6.09422	6.25438E-08	95.366	0.70328	3.86321	1.30141E-07	91.655	0	0		NaN
A0A087WVF1;Q96B23-2;Q96B23-1;Q96B23;K7EQH1	67;67;67;67;67	A0A087WVF1	A0A087WVF1	Uncharacterized protein C18orf25	C18orf25	tr|A0A087WVF1|A0A087WVF1_HUMAN Uncharacterized protein C18orf25 OS=Homo sapiens OX=9606 GN=C18orf25 PE=1 SV=1;Isoform 2 of Uncharacterized protein C18orf25 [OS=Homo sapiens];Uncharacterized protein C18orf25 [OS=Homo sapiens];sp|Q96B23|CR025_HUMAN Uncharact	0.673549	2.67715	4.83534E-10	83.826	78.116	68.689	0.673549	2.67715	3.36292E-05	68.689	0	0		NaN	0	0		NaN	0.647109	1.92795	0.000130601	57.922					0.479658	0	4.83534E-10	83.826	0.419829	0	9.19696E-05	62.677	0	0		NaN	0	0		NaN
A0A087WVF1;Q96B23-2;Q96B23-1;Q96B23;K7EQH1	69;69;69;69;69	A0A087WVF1	A0A087WVF1	Uncharacterized protein C18orf25	C18orf25	tr|A0A087WVF1|A0A087WVF1_HUMAN Uncharacterized protein C18orf25 OS=Homo sapiens OX=9606 GN=C18orf25 PE=1 SV=1;Isoform 2 of Uncharacterized protein C18orf25 [OS=Homo sapiens];Uncharacterized protein C18orf25 [OS=Homo sapiens];sp|Q96B23|CR025_HUMAN Uncharact	0.771979	3.33427	9.81428E-05	61.526	47.291	55.924	0	0		NaN	0	0		NaN	0	0		NaN	0	0		NaN	0.666189	1.30828	9.81428E-05	61.526	0.771979	3.33427	0.000220919	55.924	0	0		NaN	0	0		NaN	0	0		NaN
A0A087WVF1;Q96B23-2;Q96B23-1;Q96B23	145;145;145;145	A0A087WVF1	A0A087WVF1	Uncharacterized protein C18orf25	C18orf25	tr|A0A087WVF1|A0A087WVF1_HUMAN Uncharacterized protein C18orf25 OS=Homo sapiens OX=9606 GN=C18orf25 PE=1 SV=1;Isoform 2 of Uncharacterized protein C18orf25 [OS=Homo sapiens];Uncharacterized protein C18orf25 [OS=Homo sapiens];sp|Q96B23|CR025_HUMAN Uncharact	0.910719	13.4257	2.3267E-05	95.6	73.929	57.973	0.910719	13.4257	2.3267E-05	95.6													0	0		NaN	0	0		NaN	0	0		NaN	0	0		NaN	0	0		NaN
A0A087WVF1;Q96B23-2;Q96B23-1;Q96B23	147;147;147;147	A0A087WVF1	A0A087WVF1	Uncharacterized protein C18orf25	C18orf25	tr|A0A087WVF1|A0A087WVF1_HUMAN Uncharacterized protein C18orf25 OS=Homo sapiens OX=9606 GN=C18orf25 PE=1 SV=1;Isoform 2 of Uncharacterized protein C18orf25 [OS=Homo sapiens];Uncharacterized protein C18orf25 [OS=Homo sapiens];sp|Q96B23|CR025_HUMAN Uncharact	0.615257	3.99148	0.00346807	57.973	28.728	57.973	0.615257	3.99148	0.00346807	57.973													0	0		NaN	0	0		NaN	0	0		NaN	0	0		NaN	0	0		NaN
A0A087WVP2;H0YKW6;H0Y5N1;B5MC67;Q7Z6J6-2;Q7Z6J6-1;Q7Z6J6	72;212;272;306;291;306;306	A0A087WVP2	A0A087WVP2	FERM domain-containing protein 5	FRMD5	tr|A0A087WVP2|A0A087WVP2_HUMAN FERM domain containing 5, isoform CRA_e OS=Homo sapiens OX=9606 GN=FRMD5 PE=1 SV=1;tr|H0YKW6|H0YKW6_HUMAN FERM domain containing 5, isoform CRA_b OS=Homo sapiens OX=9606 GN=FRMD5 PE=1 SV=1;tr|H0Y5N1|H0Y5N1_HUMAN FERM domain-c	0.921709	12.8568	0.00799753	63.624	34.666	55.721	0	0		NaN									0	0		NaN	0.918277	12.5324	0.00799753	63.624	0.921709	12.8568	0.0145341	55.721					0	0		NaN
B5MCL8;B5MBZ3;A0A087WVS7;B4DF95;Q5JPE7-2;Q14524-1;Q9BYQ2;Q15735	241;267;467;835;2199;3087;775;902	B5MCL8	B5MCL8	Keratin-associated protein 9-4;Phosphatidylinositol 4,5-bisphosphate 5-phosphatase A	INPP5J;KRTAP9-4	tr|B5MCL8|B5MCL8_HUMAN Phosphatidylinositol 4,5-bisphosphate 5-phosphatase A OS=Homo sapiens OX=9606 GN=INPP5J PE=1 SV=1;tr|B5MBZ3|B5MBZ3_HUMAN Phosphatidylinositol 4,5-bisphosphate 5-phosphatase A OS=Homo sapiens OX=9606 GN=INPP5J PE=1 SV=1;tr|A0A087WVS7|	0.5	0	0.00135956	67.095	39.599	67.095	0.5	0	0.0105089	45.33					0	0		NaN					0.5	0	0.00235164	61.657	0.5	0	0.00135956	67.095
B5MCL8;B5MBZ3;A0A087WVS7;B4DF95;Q5JPE7-2;Q14524-1;Q9BYQ2;Q15735	242;268;468;836;2200;3088;776;903	B5MCL8	B5MCL8	Keratin-associated protein 9-4;Phosphatidylinositol 4,5-bisphosphate 5-phosphatase A	INPP5J;KRTAP9-4	tr|B5MCL8|B5MCL8_HUMAN Phosphatidylinositol 4,5-bisphosphate 5-phosphatase A OS=Homo sapiens OX=9606 GN=INPP5J PE=1 SV=1;tr|B5MBZ3|B5MBZ3_HUMAN Phosphatidylinositol 4,5-bisphosphate 5-phosphatase A OS=Homo sapiens OX=9606 GN=INPP5J PE=1 SV=1;tr|A0A087WVS7|	0.5	0	0.00135956	67.095	39.599	67.095	0.5	0	0.0105089	45.33					0	0		NaN					0.5	0	0.00235164	61.657	0.5	0	0.00135956	67.095
H7C4X9;A0A087WVZ6;Q9ULU4-4;Q9ULU4-3;Q9ULU4-23;Q9ULU4-21;Q9ULU4-14;Q9ULU4-12;Q9ULU4-16;Q9ULU4-9;Q9ULU4-5;Q9ULU4-20;Q9ULU4;Q9ULU4-10;Q9ULU4-11;Q9ULU4-7;Q9ULU4-19;Q9ULU4-22;Q9ULU4-13;Q9ULU4-6;A0A087WV57;A0A087WYS3;Q9ULU4-2;Q9ULU4-17;Q9ULU4-15;Q9ULU4-8;Q9ULU4-18	595;663;292;523;605;643;663;688;663;668;663;668;668;688;668;688;695;688;688;523;643;668;142;663;616;688;616	H7C4X9	H7C4X9	Protein kinase C-binding protein 1	ZMYND8	tr|H7C4X9|H7C4X9_HUMAN Protein kinase C-binding protein 1 (Fragment) OS=Homo sapiens OX=9606 GN=ZMYND8 PE=1 SV=2;tr|A0A087WVZ6|A0A087WVZ6_HUMAN Protein kinase C-binding protein 1 OS=Homo sapiens OX=9606 GN=ZMYND8 PE=1 SV=2;Isoform 4 of Protein kinase C-bin	1	71.3915	3.92619E-05	89.846	81.247	89.846	0	0		NaN	1	71.3915	3.92619E-05	89.846	0	0		NaN	0	0		NaN	0.999951	43.1308	0.000339321	68.639													0	0		NaN
H7C4X9;A0A087WVZ6;Q9ULU4-4;Q9ULU4-3;Q9ULU4-23;Q9ULU4-21;Q9ULU4-14;Q9ULU4-12;Q9ULU4-16;Q9ULU4-9;Q9ULU4-5;Q9ULU4-20;Q9ULU4;Q9ULU4-10;Q9ULU4-11;Q9ULU4-7;Q9ULU4-19;Q9ULU4-22;Q9ULU4-13;Q9ULU4-6;A0A087WV57;A0A087WYS3;Q9ULU4-17;Q9ULU4-8	413;481;110;341;423;461;481;506;481;486;481;486;486;506;486;506;513;506;506;341;461;486;481;506	H7C4X9	H7C4X9	Protein kinase C-binding protein 1	ZMYND8	tr|H7C4X9|H7C4X9_HUMAN Protein kinase C-binding protein 1 (Fragment) OS=Homo sapiens OX=9606 GN=ZMYND8 PE=1 SV=2;tr|A0A087WVZ6|A0A087WVZ6_HUMAN Protein kinase C-binding protein 1 OS=Homo sapiens OX=9606 GN=ZMYND8 PE=1 SV=2;Isoform 4 of Protein kinase C-bin	0.996699	23.0975	1.56526E-24	128.89	115.16	109.65	0.990038	20.3295	1.56526E-24	128.89	0.811571	7.06617	0.000462639	54.072	0.79854	3.54171	8.35475E-05	56.959	0.876361	9.1043	0.000741914	54.072	0.996699	23.0975	3.62489E-18	109.65	0.996384	23.9145	4.48138E-18	108.07	0.744924	5.10525	0.000538613	55.366	0.807551	7.83774	0.000143924	55.366	0.876843	9.08108	1.30531E-20	122.39
H7C4X9;A0A087WVZ6;Q9ULU4-4;Q9ULU4-3;Q9ULU4-23;Q9ULU4-21;Q9ULU4-14;Q9ULU4-12;Q9ULU4-16;Q9ULU4-9;Q9ULU4-5;Q9ULU4-20;Q9ULU4;Q9ULU4-10;Q9ULU4-11;Q9ULU4-7;Q9ULU4-19;Q9ULU4-22;Q9ULU4-13;Q9ULU4-6;A0A087WV57;A0A087WYS3;Q9ULU4-17;Q9ULU4-8	415;483;112;343;425;463;483;508;483;488;483;488;488;508;488;508;515;508;508;343;463;488;483;508	H7C4X9	H7C4X9	Protein kinase C-binding protein 1	ZMYND8	tr|H7C4X9|H7C4X9_HUMAN Protein kinase C-binding protein 1 (Fragment) OS=Homo sapiens OX=9606 GN=ZMYND8 PE=1 SV=2;tr|A0A087WVZ6|A0A087WVZ6_HUMAN Protein kinase C-binding protein 1 OS=Homo sapiens OX=9606 GN=ZMYND8 PE=1 SV=2;Isoform 4 of Protein kinase C-bin	0.631017	0.745536	2.99586E-11	90.858	82.572	49.944	0.532423	0.889397	1.26428E-10	84.962	0.591866	0	0.000106525	56.383	0.631017	0.745536	1.80216E-07	77.733	0.541791	0.502855	0.000741914	54.072	0.605627	1.7598	2.13628E-06	70.378	0.599435	0.68993	2.99586E-11	90.858	0.581063	0.66366	0.000538613	55.366	0.548867	0	0.000143924	55.366	0	0		NaN
H7C4X9;A0A087WVZ6;Q9ULU4-4;Q9ULU4-3;Q9ULU4-23;Q9ULU4-21;Q9ULU4-14;Q9ULU4-12;Q9ULU4-16;Q9ULU4-9;Q9ULU4-5;Q9ULU4-20;Q9ULU4;Q9ULU4-10;Q9ULU4-11;Q9ULU4-7;Q9ULU4-19;Q9ULU4-22;Q9ULU4-13;Q9ULU4-6;A0A087WV57;A0A087WYS3;Q9ULU4-17;Q9ULU4-8	417;485;114;345;427;465;485;510;485;490;485;490;490;510;490;510;517;510;510;345;465;490;485;510	H7C4X9	H7C4X9	Protein kinase C-binding protein 1	ZMYND8	tr|H7C4X9|H7C4X9_HUMAN Protein kinase C-binding protein 1 (Fragment) OS=Homo sapiens OX=9606 GN=ZMYND8 PE=1 SV=2;tr|A0A087WVZ6|A0A087WVZ6_HUMAN Protein kinase C-binding protein 1 OS=Homo sapiens OX=9606 GN=ZMYND8 PE=1 SV=2;Isoform 4 of Protein kinase C-bin	0.996781	26.6283	1.56526E-24	128.89	115.16	98.533	0.96673	14.6676	1.56526E-24	128.89	0.591866	0	0.000106525	56.383	0.61965	0	8.35475E-05	56.959	0.788827	5.97998	2.03438E-20	118.93	0.996781	26.6283	3.93008E-21	126.34	0.829196	6.86699	4.48138E-18	108.07	0.716831	6.15468	3.22224E-07	75.248	0.548867	0	0.000143924	55.366	0.995963	24.0913	1.30531E-20	122.39
H7C4X9;A0A087WVZ6;Q9ULU4-4;Q9ULU4-3;Q9ULU4-23;Q9ULU4-21;Q9ULU4-14;Q9ULU4-12;Q9ULU4-16;Q9ULU4-9;Q9ULU4-5;Q9ULU4-20;Q9ULU4;Q9ULU4-10;Q9ULU4-11;Q9ULU4-7;Q9ULU4-19;Q9ULU4-22;Q9ULU4-13;Q9ULU4-6;A0A087WV57;A0A087WYS3;Q9ULU4-17;Q9ULU4-8	422;490;119;350;432;470;490;515;490;495;490;495;495;515;495;515;522;515;515;350;470;495;490;515	H7C4X9	H7C4X9	Protein kinase C-binding protein 1	ZMYND8	tr|H7C4X9|H7C4X9_HUMAN Protein kinase C-binding protein 1 (Fragment) OS=Homo sapiens OX=9606 GN=ZMYND8 PE=1 SV=2;tr|A0A087WVZ6|A0A087WVZ6_HUMAN Protein kinase C-binding protein 1 OS=Homo sapiens OX=9606 GN=ZMYND8 PE=1 SV=2;Isoform 4 of Protein kinase C-bin	0.997568	27.4418	1.38985E-06	74.05	67.686	74.05	0	0		NaN	0.992027	23.5264	0.000741914	54.072	0.977105	15.4852	0.00139016	49.944	0.965288	13.7441	0.000741914	54.072	0.996081	24.7261	2.13628E-06	70.378	0.986448	19.257	0.000174299	60.527	0.992194	22.8833	0.000538613	55.366	0.992418	22.5109	0.000538613	55.366	0.997568	27.4418	1.38985E-06	74.05
H7C4X9;A0A087WVZ6;Q9ULU4-4;Q9ULU4-3;Q9ULU4-23;Q9ULU4-21;Q9ULU4-14;Q9ULU4-12;Q9ULU4-16;Q9ULU4-9;Q9ULU4-5;Q9ULU4-20;Q9ULU4;Q9ULU4-10;Q9ULU4-11;Q9ULU4-7;Q9ULU4-19;Q9ULU4-22;Q9ULU4-13;Q9ULU4-6;Q9ULU4-2;Q9ULU4-15;Q9ULU4-18	681;749;378;609;691;729;749;774;749;754;749;754;754;774;754;774;781;774;774;609;228;702;702	H7C4X9	H7C4X9	Protein kinase C-binding protein 1	ZMYND8	tr|H7C4X9|H7C4X9_HUMAN Protein kinase C-binding protein 1 (Fragment) OS=Homo sapiens OX=9606 GN=ZMYND8 PE=1 SV=2;tr|A0A087WVZ6|A0A087WVZ6_HUMAN Protein kinase C-binding protein 1 OS=Homo sapiens OX=9606 GN=ZMYND8 PE=1 SV=2;Isoform 4 of Protein kinase C-bin	0.62484	6.39037	3.88545E-08	103.75	91.299	57.616													0.585243	1.54107	3.88545E-08	103.75					0.62484	6.39037	3.88545E-08	103.75	0.561666	1.21837	6.02984E-08	98.121
H7C4X9;A0A087WVZ6;Q9ULU4-4;Q9ULU4-3;Q9ULU4-23;Q9ULU4-21;Q9ULU4-14;Q9ULU4-12;Q9ULU4-16;Q9ULU4-9;Q9ULU4-5;Q9ULU4-20;Q9ULU4;Q9ULU4-10;Q9ULU4-11;Q9ULU4-7;Q9ULU4-19;Q9ULU4-22;Q9ULU4-13;Q9ULU4-6;Q9ULU4-2;Q9ULU4-15;Q9ULU4-18	683;751;380;611;693;731;751;776;751;756;751;756;756;776;756;776;783;776;776;611;230;704;704	H7C4X9	H7C4X9	Protein kinase C-binding protein 1	ZMYND8	tr|H7C4X9|H7C4X9_HUMAN Protein kinase C-binding protein 1 (Fragment) OS=Homo sapiens OX=9606 GN=ZMYND8 PE=1 SV=2;tr|A0A087WVZ6|A0A087WVZ6_HUMAN Protein kinase C-binding protein 1 OS=Homo sapiens OX=9606 GN=ZMYND8 PE=1 SV=2;Isoform 4 of Protein kinase C-bin	0.981056	17.3512	1.76348E-11	127.41	115.4	127.41	0.969877	15.7045	7.39437E-08	94.542	0.945359	12.8407	1.38854E-05	76.471	0.981056	17.3512	1.76348E-11	127.41					0.83184	10.3158	1.82792E-08	110.36									0.923585	11.9147	4.594E-07	86.791	0.964994	14.5249	1.41396E-10	122.51
A0A087WW12;A0A087WZ11;Q6P158-3;Q6P158-2;Q6P158-1;Q6P158	25;25;25;127;127;127	A0A087WW12	A0A087WW12	Putative ATP-dependent RNA helicase DHX57	DHX57	tr|A0A087WW12|A0A087WW12_HUMAN Putative ATP-dependent RNA helicase DHX57 (Fragment) OS=Homo sapiens OX=9606 GN=DHX57 PE=1 SV=1;tr|A0A087WZ11|A0A087WZ11_HUMAN Putative ATP-dependent RNA helicase DHX57 OS=Homo sapiens OX=9606 GN=DHX57 PE=1 SV=1;Isoform 3 of	1	75.8201	1.37787E-09	76.51	70.544	75.82													1	41.7342	0.000427854	41.734	1	48.0878	3.13851E-05	48.088					1	76.5099	1.37787E-09	76.51					1	75.8201	1.59516E-09	75.82
A0A087WW12;A0A087WZ11;Q6P158-3;Q6P158-2;Q6P158-1;Q6P158	30;30;30;132;132;132	A0A087WW12	A0A087WW12	Putative ATP-dependent RNA helicase DHX57	DHX57	tr|A0A087WW12|A0A087WW12_HUMAN Putative ATP-dependent RNA helicase DHX57 (Fragment) OS=Homo sapiens OX=9606 GN=DHX57 PE=1 SV=1;tr|A0A087WZ11|A0A087WZ11_HUMAN Putative ATP-dependent RNA helicase DHX57 OS=Homo sapiens OX=9606 GN=DHX57 PE=1 SV=1;Isoform 3 of	1	75.8201	1.37787E-09	76.51	70.544	75.82													1	41.7342	0.000427854	41.734	1	48.0878	3.13851E-05	48.088					1	76.5099	1.37787E-09	76.51					1	75.8201	1.59516E-09	75.82
Q6P2C6;A0A087WW39;P55198	220;220;220	Q6P2C6	Q6P2C6	Protein AF-17	MLLT6	tr|Q6P2C6|Q6P2C6_HUMAN MLLT6 protein OS=Homo sapiens OX=9606 GN=MLLT6 PE=1 SV=1;tr|A0A087WW39|A0A087WW39_HUMAN Protein AF-17 OS=Homo sapiens OX=9606 GN=MLLT6 PE=1 SV=1;Protein AF-17 [OS=Homo sapiens]	0.995793	24.0509	2.62331E-06	105.77	93.578	105.77	0.854544	8.0028	6.62597E-05	68.567	0.909143	11.9332	0.00293085	44.089	0.849548	6.39365	0.000812604	51.487					0.995793	24.0509	2.62331E-06	105.77	0.874	7.12767	9.97543E-06	80.238					0.982843	18.2315	2.42219E-05	77.08	0.968404	14.9118	3.96559E-06	98.165
Q6P2C6;A0A087WW39;P55198	222;222;222	Q6P2C6	Q6P2C6	Protein AF-17	MLLT6	tr|Q6P2C6|Q6P2C6_HUMAN MLLT6 protein OS=Homo sapiens OX=9606 GN=MLLT6 PE=1 SV=1;tr|A0A087WW39|A0A087WW39_HUMAN Protein AF-17 OS=Homo sapiens OX=9606 GN=MLLT6 PE=1 SV=1;Protein AF-17 [OS=Homo sapiens]	0.995793	24.0509	2.51513E-07	119.38	108.18	105.77	0.854544	8.0028	6.62597E-05	68.567	0.909149	11.9332	0.00293085	44.089	0.849551	6.39365	0.000812604	51.487	0.989642	21.1075	0.00014626	69.763	0.995793	24.0509	2.51513E-07	119.38	0.874	7.12767	9.97543E-06	80.238					0.9855	20.8064	2.42219E-05	83.423	0.968404	14.9118	3.96559E-06	98.165
Q6P2C6;A0A087WW39;P55198	218;218;218	Q6P2C6	Q6P2C6	Protein AF-17	MLLT6	tr|Q6P2C6|Q6P2C6_HUMAN MLLT6 protein OS=Homo sapiens OX=9606 GN=MLLT6 PE=1 SV=1;tr|A0A087WW39|A0A087WW39_HUMAN Protein AF-17 OS=Homo sapiens OX=9606 GN=MLLT6 PE=1 SV=1;Protein AF-17 [OS=Homo sapiens]	0.995793	24.0509	2.62331E-06	105.77	93.578	105.77	0.854543	8.0028	6.62597E-05	68.567	0.909134	11.9332	0.00293085	44.089	0.849544	6.39365	0.000812604	51.487					0.995793	24.0509	2.62331E-06	105.77	0.827978	5.71895	9.97543E-06	80.238					0.982843	18.2315	2.42219E-05	77.08	0.968404	14.9118	3.96559E-06	98.165
A0A087WW59;Q7Z7L8	118;431	A0A087WW59	A0A087WW59	Uncharacterized protein C11orf96	C11orf96	tr|A0A087WW59|A0A087WW59_HUMAN Uncharacterized protein C11orf96 OS=Homo sapiens OX=9606 GN=C11orf96 PE=1 SV=1;Uncharacterized protein C11orf96 [OS=Homo sapiens]	0.820369	8.28511	0.0440745	49.929	37.953	49.929					0	0		NaN	0	0		NaN	0.820369	8.28511	0.0440745	49.929					0	0		NaN	0	0		NaN	0	0		NaN	0	0		NaN
A0A087WW59;Q7Z7L8	86;399	A0A087WW59	A0A087WW59	Uncharacterized protein C11orf96	C11orf96	tr|A0A087WW59|A0A087WW59_HUMAN Uncharacterized protein C11orf96 OS=Homo sapiens OX=9606 GN=C11orf96 PE=1 SV=1;Uncharacterized protein C11orf96 [OS=Homo sapiens]	0.999995	52.9082	0.000135546	94.191	75.359	94.191	0.999995	52.9082	0.000135546	94.191					0	0		NaN					0.997615	26.2156	0.0182798	41.092	0.999991	50.6251	0.000595112	78.653	0	0		NaN	0	0		NaN	0.999504	33.0388	0.00783494	47.915
A0A087WW59;Q7Z7L8	93;406	A0A087WW59	A0A087WW59	Uncharacterized protein C11orf96	C11orf96	tr|A0A087WW59|A0A087WW59_HUMAN Uncharacterized protein C11orf96 OS=Homo sapiens OX=9606 GN=C11orf96 PE=1 SV=1;Uncharacterized protein C11orf96 [OS=Homo sapiens]	0.993856	22.0886	4.36199E-05	148.91	98.441	142.36	0	0		NaN	0.783387	5.59466	0.0105897	71.221	0.92141	10.6908	0.000125166	131.45	0.874949	8.44897	0.000587974	109.83	0.933229	11.454	0.000122778	130.98	0.933246	11.4552	4.36199E-05	148.91	0.907434	9.9137	0.000951246	105.4	0.901984	9.63905	0.00258321	99.788	0.993856	22.0886	0.000134217	142.36
J3QRV5;A0A087WW77;Q6P1M3-1;Q6P1M3;Q15334;Q6P1M3-2	649;654;649;649;659;649	J3QRV5	J3QRV5	Lethal(2) giant larvae protein homolog 2;Lethal(2) giant larvae protein homolog 1	LLGL2;LLGL1	tr|J3QRV5|J3QRV5_HUMAN Lethal(2) giant larvae protein homolog 2 OS=Homo sapiens OX=9606 GN=LLGL2 PE=1 SV=1;tr|A0A087WW77|A0A087WW77_HUMAN Lethal(2) giant larvae protein homolog 1 OS=Homo sapiens OX=9606 GN=LLGL1 PE=1 SV=1;Lethal(2) giant larvae protein hom	1	40.6159	0.0498812	40.616	28.39	40.616	0	0		NaN	1	40.6159	0.0498812	40.616					0	0		NaN									0	0		NaN	0	0		NaN
J3QRV5;A0A087WW77;Q6P1M3-1;Q6P1M3;Q15334;Q6P1M3-2	653;658;653;653;663;653	J3QRV5	J3QRV5	Lethal(2) giant larvae protein homolog 2;Lethal(2) giant larvae protein homolog 1	LLGL2;LLGL1	tr|J3QRV5|J3QRV5_HUMAN Lethal(2) giant larvae protein homolog 2 OS=Homo sapiens OX=9606 GN=LLGL2 PE=1 SV=1;tr|A0A087WW77|A0A087WW77_HUMAN Lethal(2) giant larvae protein homolog 1 OS=Homo sapiens OX=9606 GN=LLGL1 PE=1 SV=1;Lethal(2) giant larvae protein hom	1	40.6159	0.0498812	40.616	28.39	40.616	0	0		NaN	1	40.6159	0.0498812	40.616					0	0		NaN									0	0		NaN	0	0		NaN
G3V4P9;G3V347;A0A087WW79;J3KPI6;P80192-1;P80192;P80192-4	282;239;282;545;545;545;545	G3V4P9	G3V4P9	Mitogen-activated protein kinase kinase kinase 9	MAP3K9	tr|G3V4P9|G3V4P9_HUMAN Mitogen-activated protein kinase kinase kinase 9 OS=Homo sapiens OX=9606 GN=MAP3K9 PE=1 SV=1;tr|G3V347|G3V347_HUMAN Mitogen-activated protein kinase kinase kinase 9 OS=Homo sapiens OX=9606 GN=MAP3K9 PE=1 SV=1;tr|A0A087WW79|A0A087WW79	0.599889	4.64662	0.000650611	54.235	35.725	46.558	0.286229	0	0.00244815	47.09	0.599889	4.64662	0.00173067	46.558					0	0		NaN	0	0		NaN	0.270693	0	0.000650611	54.235									0.37181	0	0.00107284	51.234
G3V4P9;G3V347;A0A087WW79;J3KPI6;P80192-1;P80192;P80192-4	284;241;284;547;547;547;547	G3V4P9	G3V4P9	Mitogen-activated protein kinase kinase kinase 9	MAP3K9	tr|G3V4P9|G3V4P9_HUMAN Mitogen-activated protein kinase kinase kinase 9 OS=Homo sapiens OX=9606 GN=MAP3K9 PE=1 SV=1;tr|G3V347|G3V347_HUMAN Mitogen-activated protein kinase kinase kinase 9 OS=Homo sapiens OX=9606 GN=MAP3K9 PE=1 SV=1;tr|A0A087WW79|A0A087WW79	0.366109	0	0.000650611	54.235	35.725	51.234	0.294589	0	0.00244815	47.09									0	0		NaN	0	0		NaN	0.270682	0	0.000650611	54.235	0	0		NaN	0	0		NaN	0.366109	0	0.00107284	51.234
G3V4P9;G3V347;A0A087WW79;J3KPI6;P80192-1;P80192;P80192-4	285;242;285;548;548;548;548	G3V4P9	G3V4P9	Mitogen-activated protein kinase kinase kinase 9	MAP3K9	tr|G3V4P9|G3V4P9_HUMAN Mitogen-activated protein kinase kinase kinase 9 OS=Homo sapiens OX=9606 GN=MAP3K9 PE=1 SV=1;tr|G3V347|G3V347_HUMAN Mitogen-activated protein kinase kinase kinase 9 OS=Homo sapiens OX=9606 GN=MAP3K9 PE=1 SV=1;tr|A0A087WW79|A0A087WW79	0.58233	1.44619	0.000143166	75.736	61.529	75.736	0.58233	1.44619	0.000143166	75.736	0.530984	0.544552	0.00942668	46.408	0.567968	1.1944	0.000193504	69.456	0.541696	0.555871	0.00929842	46.964	0.367624	0.616309	0.00140515	48.872					0.322095	0.493555	0.00214521	48.547	0	0		NaN
G3V4P9;G3V347;A0A087WW79;J3KPI6;P80192-1;P80192;P80192-4	289;246;289;552;552;552;552	G3V4P9	G3V4P9	Mitogen-activated protein kinase kinase kinase 9	MAP3K9	tr|G3V4P9|G3V4P9_HUMAN Mitogen-activated protein kinase kinase kinase 9 OS=Homo sapiens OX=9606 GN=MAP3K9 PE=1 SV=1;tr|G3V347|G3V347_HUMAN Mitogen-activated protein kinase kinase kinase 9 OS=Homo sapiens OX=9606 GN=MAP3K9 PE=1 SV=1;tr|A0A087WW79|A0A087WW79	0.963653	14.9381	0.000143166	75.736	61.529	41.412	0.963016	14.3209	0.000143166	75.736	0.963653	14.9381	0.00173067	46.558	0.944951	12.4217	0.000193504	69.456	0.842387	7.95951	0.00929842	46.964	0.939611	12.3678	0.00140515	48.872	0.948337	12.7434	0.000650611	54.235	0.955811	15.6211	0.00214521	48.547	0	0		NaN	0.865707	9.82122	0.00107284	51.234
A0A087WWA3;Q4R9M9;O60333-2;O60333;O60333-4	867;879;847;893;893	A0A087WWA3	A0A087WWA3	Kinesin-like protein;Kinesin-like protein KIF1B	KIF1B;KIF1Bbeta	tr|A0A087WWA3|A0A087WWA3_HUMAN Kinesin-like protein KIF1B OS=Homo sapiens OX=9606 GN=KIF1B PE=1 SV=1;tr|Q4R9M9|Q4R9M9_HUMAN Kinesin family member 1Bbeta isoform II OS=Homo sapiens OX=9606 GN=KIF1B PE=1 SV=1;Isoform 2 of Kinesin-like protein KIF1B [OS=Homo	0.83537	7.05369	0.00833162	43.534	30.686	43.534									0	0		NaN	0	0		NaN					0.83537	7.05369	0.00833162	43.534	0	0		NaN	0	0		NaN	0	0		NaN
A0A087WWA3;Q4R9M9;O60333-2;O60333;O60333-4	1031;1043;1011;1057;1057	A0A087WWA3	A0A087WWA3	Kinesin-like protein;Kinesin-like protein KIF1B	KIF1B;KIF1Bbeta	tr|A0A087WWA3|A0A087WWA3_HUMAN Kinesin-like protein KIF1B OS=Homo sapiens OX=9606 GN=KIF1B PE=1 SV=1;tr|Q4R9M9|Q4R9M9_HUMAN Kinesin family member 1Bbeta isoform II OS=Homo sapiens OX=9606 GN=KIF1B PE=1 SV=1;Isoform 2 of Kinesin-like protein KIF1B [OS=Homo	0.999957	43.6225	1.07356E-07	123.11	85.603	123.11	0.986781	18.7303	0.00734951	87.066	0	0		NaN	0.999862	38.605	0.00606677	90.05	0.95886	13.6749	0.00697297	87.942	0.903046	9.69146	0.0186832	62.408	0.999957	43.6225	1.07356E-07	123.11	0.993807	22.0542	0.0104523	73.499	0.923847	10.8392	0.0106066	70.942	0.979179	16.7236	0.00167538	102.53
A0A087WWA3;Q4R9M9;O60333-2;O60333;O60333-4;A0A0U1RQL3	1629;1641;1609;1655;1655;337	A0A087WWA3	A0A087WWA3	Kinesin-like protein;Kinesin-like protein KIF1B	KIF1B;KIF1Bbeta	tr|A0A087WWA3|A0A087WWA3_HUMAN Kinesin-like protein KIF1B OS=Homo sapiens OX=9606 GN=KIF1B PE=1 SV=1;tr|Q4R9M9|Q4R9M9_HUMAN Kinesin family member 1Bbeta isoform II OS=Homo sapiens OX=9606 GN=KIF1B PE=1 SV=1;Isoform 2 of Kinesin-like protein KIF1B [OS=Homo	0.795908	7.12687	6.15245E-52	138.82	134.51	83.619																	0.734307	5.7913	2.91801E-17	85.53	0.795908	7.12687	6.15245E-52	138.82									0.544277	4.18638	1.24287E-07	59.23
A0A087WWA3;Q4R9M9;O60333-2;O60333;O60333-4;A0A0U1RQL3	1632;1644;1612;1658;1658;340	A0A087WWA3	A0A087WWA3	Kinesin-like protein;Kinesin-like protein KIF1B	KIF1B;KIF1Bbeta	tr|A0A087WWA3|A0A087WWA3_HUMAN Kinesin-like protein KIF1B OS=Homo sapiens OX=9606 GN=KIF1B PE=1 SV=1;tr|Q4R9M9|Q4R9M9_HUMAN Kinesin family member 1Bbeta isoform II OS=Homo sapiens OX=9606 GN=KIF1B PE=1 SV=1;Isoform 2 of Kinesin-like protein KIF1B [OS=Homo	0.664036	3.0472	6.15245E-52	138.82	134.51	138.82	0.535484	0.489867	5.40143E-07	57.925													0.544253	0.345692	2.91801E-17	85.53	0.664036	3.0472	6.15245E-52	138.82									0.459762	0.270408	1.24287E-07	59.23
A0A087WWA3;Q4R9M9;O60333-2;O60333;O60333-4;A0A0U1RQL3	1633;1645;1613;1659;1659;341	A0A087WWA3	A0A087WWA3	Kinesin-like protein;Kinesin-like protein KIF1B	KIF1B;KIF1Bbeta	tr|A0A087WWA3|A0A087WWA3_HUMAN Kinesin-like protein KIF1B OS=Homo sapiens OX=9606 GN=KIF1B PE=1 SV=1;tr|Q4R9M9|Q4R9M9_HUMAN Kinesin family member 1Bbeta isoform II OS=Homo sapiens OX=9606 GN=KIF1B PE=1 SV=1;Isoform 2 of Kinesin-like protein KIF1B [OS=Homo	0.487566	0.489867	5.40143E-07	57.925	48.213	57.925	0.487566	0.489867	5.40143E-07	57.925																													0	0		NaN
A0A087WWC8;A0A0A0MQW0;A0A0A0MR39;Q9P2K5-2;Q9P2K5-1;Q9P2K5;Q9P2K5-4	17;17;17;17;17;17;17	A0A087WWC8	A0A087WWC8	Myelin expression factor 2	MYEF2	tr|A0A087WWC8|A0A087WWC8_HUMAN Myelin expression factor 2 OS=Homo sapiens OX=9606 GN=MYEF2 PE=1 SV=1;tr|A0A0A0MQW0|A0A0A0MQW0_HUMAN Myelin expression factor 2, isoform CRA_b OS=Homo sapiens OX=9606 GN=MYEF2 PE=1 SV=1;tr|A0A0A0MR39|A0A0A0MR39_HUMAN Myelin e	0.99829	27.6618	4.88448E-80	188.8	176.61	185.17	0.765441	5.1366	9.20804E-24	106.18	0.978425	16.5657	2.61037E-11	84.408	0.990148	20.0217	1.04567E-23	104.81	0.989023	19.547	4.88448E-80	188.8	0.981269	17.1923	1.16417E-38	145.01	0.979878	16.8749	1.83638E-32	130.84	0.842983	7.29874	4.04285E-06	66.1	0.949704	12.7605	5.88114E-24	109.84	0.99829	27.6618	7.78211E-68	185.17
A0A087WWF4;A0A087X0M4;Q9BWU0;H7C256	82;258;312;74	A0A087WWF4	A0A087WWF4	Kanadaptin	SLC4A1AP	tr|A0A087WWF4|A0A087WWF4_HUMAN Kanadaptin (Fragment) OS=Homo sapiens OX=9606 GN=SLC4A1AP PE=1 SV=1;tr|A0A087X0M4|A0A087X0M4_HUMAN Kanadaptin OS=Homo sapiens OX=9606 GN=SLC4A1AP PE=1 SV=1;kanadaptin [OS=Homo sapiens];tr|H7C256|H7C256_HUMAN Kanadaptin (Fragm	1	91.5392	7.61785E-12	139.6	118.83	104.41	1	65.0629	1.46329E-05	113.69	0	0		NaN	0.99955	34.9488	0.000851537	51.695	0	0		NaN	1	91.5392	1.81465E-10	132.5	1	68.6538	5.502E-05	73.831	0.999572	35.0351	0.000961186	59.502	1	71.9587	7.61785E-12	139.6	0	0		NaN
A0A087WWF4;A0A087X0M4;Q9BWU0	236;412;466	A0A087WWF4	A0A087WWF4	Kanadaptin	SLC4A1AP	tr|A0A087WWF4|A0A087WWF4_HUMAN Kanadaptin (Fragment) OS=Homo sapiens OX=9606 GN=SLC4A1AP PE=1 SV=1;tr|A0A087X0M4|A0A087X0M4_HUMAN Kanadaptin OS=Homo sapiens OX=9606 GN=SLC4A1AP PE=1 SV=1;kanadaptin [OS=Homo sapiens]	0.999996	54.178	3.26457E-185	286.14	264.38	278.15																	0.999951	43.0549	3.26457E-185	286.14	0.999996	54.178	1.88729E-165	278.15					0	0		NaN	0.999989	49.7163	2.51521E-130	250.41
A0A087WWH3;Q9NZM4-2;Q9NZM4	1361;1171;1413	A0A087WWH3	A0A087WWH3	Glioma tumor suppressor candidate region gene 1 protein	GLTSCR1	tr|A0A087WWH3|A0A087WWH3_HUMAN BRD4-interacting chromatin-remodeling complex-associated protein OS=Homo sapiens OX=9606 GN=BICRA PE=1 SV=1;Isoform 2 of BRD4-interacting chromatin-remodeling complex-associated protein [OS=Homo sapiens];BRD4-interacting chro	1	100.822	4.48784E-12	115.88	99.992	115.88	1	98.7207	4.48784E-12	111.95	1	76.7489	1.01274E-05	78.236	1	84.6934	4.71803E-07	87.659	1	78.5617	7.5748E-07	83.849	1	100.822	1.85385E-09	115.88	1	77.8036	6.28177E-07	85.573	0.999999	62.2285	1.49701E-05	68.516	1	82.9704	8.85719E-08	94.057	1	87.64	1.78316E-11	99.446
A0A087WWK8;A0A3B3IRZ4;A0A2R8Y7T6;Q6DN90-1;Q6DN90;A0A2R8Y695;Q6DN90-2;A0A3B3IU98;A0A0C4DGT3	498;606;513;512;512;516;390;390;390	A0A087WWK8;A0A0C4DGT3	A0A087WWK8	IQ motif and SEC7 domain-containing protein 1	IQSEC1	tr|A0A087WWK8|A0A087WWK8_HUMAN IQ motif and SEC7 domain-containing protein 1 OS=Homo sapiens OX=9606 GN=IQSEC1 PE=1 SV=1;tr|A0A3B3IRZ4|A0A3B3IRZ4_HUMAN IQ motif and SEC7 domain-containing protein 1 OS=Homo sapiens OX=9606 GN=IQSEC1 PE=1 SV=1;tr|A0A2R8Y7T6|	0.999522	33.2124	5.93213E-16	99.603	89.682	72.145													0.976405	16.1883	0.00413906	44.953	0.998887	29.5307	5.93213E-16	99.603					0	0		NaN	0.999522	33.2124	0.000140032	72.145	0.99828	27.6374	0.000122528	73.796
A0A087WWK8;A0A3B3IRZ4;A0A2R8Y7T6;Q6DN90-1;Q6DN90;A0A2R8Y695	73;181;88;87;87;91	A0A087WWK8	A0A087WWK8	IQ motif and SEC7 domain-containing protein 1	IQSEC1	tr|A0A087WWK8|A0A087WWK8_HUMAN IQ motif and SEC7 domain-containing protein 1 OS=Homo sapiens OX=9606 GN=IQSEC1 PE=1 SV=1;tr|A0A3B3IRZ4|A0A3B3IRZ4_HUMAN IQ motif and SEC7 domain-containing protein 1 OS=Homo sapiens OX=9606 GN=IQSEC1 PE=1 SV=1;tr|A0A2R8Y7T6|	0.586967	2.72832	0.0102878	76.228	35.504	76.228	0	0		NaN	0	0		NaN	0	0		NaN	0	0		NaN	0	0		NaN	0.586967	2.72832	0.0102878	76.228	0	0		NaN	0	0		NaN	0	0		NaN
A0A087WWK8;A0A3B3IRZ4;A0A2R8Y7T6;Q6DN90-1;Q6DN90;A0A2R8Y695	75;183;90;89;89;93	A0A087WWK8	A0A087WWK8	IQ motif and SEC7 domain-containing protein 1	IQSEC1	tr|A0A087WWK8|A0A087WWK8_HUMAN IQ motif and SEC7 domain-containing protein 1 OS=Homo sapiens OX=9606 GN=IQSEC1 PE=1 SV=1;tr|A0A3B3IRZ4|A0A3B3IRZ4_HUMAN IQ motif and SEC7 domain-containing protein 1 OS=Homo sapiens OX=9606 GN=IQSEC1 PE=1 SV=1;tr|A0A2R8Y7T6|	0.767691	6.40955	0.00644461	89.171	52.151	40.377	0	0		NaN	0.718133	4.89779	0.00955172	46.378	0.75799	5.97275	0.0685921	40.727	0.763948	5.38085	0.00644461	89.171	0.767691	6.40955	0.0197411	40.377					0	0		NaN	0.71548	7.01515	0.0177959	41.401	0	0		NaN
A0A087WWK8;A0A3B3IRZ4	925;1033	A0A087WWK8	A0A087WWK8		IQSEC1	tr|A0A087WWK8|A0A087WWK8_HUMAN IQ motif and SEC7 domain-containing protein 1 OS=Homo sapiens OX=9606 GN=IQSEC1 PE=1 SV=1;tr|A0A3B3IRZ4|A0A3B3IRZ4_HUMAN IQ motif and SEC7 domain-containing protein 1 OS=Homo sapiens OX=9606 GN=IQSEC1 PE=1 SV=1	0.679116	0.533368	2.2122E-05	66.828	58.739	66.828	0	0		NaN	0	0		NaN	0	0		NaN	0	0		NaN	0.379138	0.48278	0.00027244	54.997	0.411997	0.438084	0.000307891	54.425	0.679116	0.533368	2.2122E-05	66.828	0	0		NaN	0	0		NaN
A0A087WWK8;A0A3B3IRZ4	926;1034	A0A087WWK8	A0A087WWK8		IQSEC1	tr|A0A087WWK8|A0A087WWK8_HUMAN IQ motif and SEC7 domain-containing protein 1 OS=Homo sapiens OX=9606 GN=IQSEC1 PE=1 SV=1;tr|A0A3B3IRZ4|A0A3B3IRZ4_HUMAN IQ motif and SEC7 domain-containing protein 1 OS=Homo sapiens OX=9606 GN=IQSEC1 PE=1 SV=1	0.860802	7.48738	7.61685E-79	207.55	191.25	95.435	0.795307	5.89027	5.4526E-15	124.9	0.78834	5.31858	1.18467E-09	92.089	0.611995	4.68473	3.40793E-06	72.666	0	0		NaN	0.822609	7.99289	4.42266E-19	137.28	0.852472	8.63557	7.61685E-79	207.55	0.639809	0	2.2122E-05	66.828	0.860802	7.48738	1.49196E-11	95.435	0.76989	5.20201	3.87891E-41	168.45
A0A087WWK8;A0A3B3IRZ4	929;1037	A0A087WWK8	A0A087WWK8		IQSEC1	tr|A0A087WWK8|A0A087WWK8_HUMAN IQ motif and SEC7 domain-containing protein 1 OS=Homo sapiens OX=9606 GN=IQSEC1 PE=1 SV=1;tr|A0A3B3IRZ4|A0A3B3IRZ4_HUMAN IQ motif and SEC7 domain-containing protein 1 OS=Homo sapiens OX=9606 GN=IQSEC1 PE=1 SV=1	0.965148	16.0096	2.56511E-12	107.18	94.11	89.285	0.965148	16.0096	6.77233E-09	89.285	0.733872	3.57824	1.66677E-08	83.639	0.480032	3.33214	2.20835E-06	73.361	0	0		NaN	0.484668	0.634312	2.56511E-12	107.18	0.889276	8.29981	2.57386E-06	72.103	0.643848	0	4.46615E-06	68.942	0.911407	9.49791	2.92346E-12	105.9	0.945923	13.226	3.52961E-06	69.7
A0A087WWK8;A0A3B3IRZ4	940;1048	A0A087WWK8	A0A087WWK8		IQSEC1	tr|A0A087WWK8|A0A087WWK8_HUMAN IQ motif and SEC7 domain-containing protein 1 OS=Homo sapiens OX=9606 GN=IQSEC1 PE=1 SV=1;tr|A0A3B3IRZ4|A0A3B3IRZ4_HUMAN IQ motif and SEC7 domain-containing protein 1 OS=Homo sapiens OX=9606 GN=IQSEC1 PE=1 SV=1	0.629414	2.3024	4.24635E-12	105.61	94.095	105.61	0.629414	2.3024	4.24635E-12	105.61	0.57425	1.34682	0.000276487	53.545	0.591059	1.69065	2.20835E-06	73.361	0	0		NaN	0.524343	1.43416	0.00027244	54.997	0.567606	1.30184	0.000307891	54.425	0.594986	1.70719	4.46615E-06	68.942	0	0		NaN	0.627349	2.30577	1.52373E-11	94.929
A0A087WWK8;A0A3B3IRZ4	941;1049	A0A087WWK8	A0A087WWK8		IQSEC1	tr|A0A087WWK8|A0A087WWK8_HUMAN IQ motif and SEC7 domain-containing protein 1 OS=Homo sapiens OX=9606 GN=IQSEC1 PE=1 SV=1;tr|A0A3B3IRZ4|A0A3B3IRZ4_HUMAN IQ motif and SEC7 domain-containing protein 1 OS=Homo sapiens OX=9606 GN=IQSEC1 PE=1 SV=1	0.951275	12.9184	7.61685E-79	207.55	191.25	168.45	0.861337	7.86297	5.4526E-15	124.9	0.670163	3.10306	1.18467E-09	92.089	0.647131	2.72024	3.40793E-06	72.666	0	0		NaN	0.747949	4.74549	2.2254E-15	126.8	0.601008	1.86439	7.61685E-79	207.55	0.55892	1.56578	0.000319284	54.241	0.706888	3.83237	2.92346E-12	105.9	0.951275	12.9184	3.87891E-41	168.45
A0A087WWK8;A0A3B3IRZ4;A0A2R8Y7T6;Q6DN90-1;Q6DN90;Q6DN90-2	910;1018;925;924;924;802	A0A087WWK8	A0A087WWK8	IQ motif and SEC7 domain-containing protein 1	IQSEC1	tr|A0A087WWK8|A0A087WWK8_HUMAN IQ motif and SEC7 domain-containing protein 1 OS=Homo sapiens OX=9606 GN=IQSEC1 PE=1 SV=1;tr|A0A3B3IRZ4|A0A3B3IRZ4_HUMAN IQ motif and SEC7 domain-containing protein 1 OS=Homo sapiens OX=9606 GN=IQSEC1 PE=1 SV=1;tr|A0A2R8Y7T6|	0.616187	2.07645	8.01923E-55	201.4	175.86	201.4	0	0		NaN	0	0		NaN									0.616187	2.07645	8.01923E-55	201.4					0.467151	0	0.000411813	70.335
A0A087WWK8;A0A3B3IRZ4;A0A2R8Y7T6;Q6DN90-1;Q6DN90;Q6DN90-2	911;1019;926;925;925;803	A0A087WWK8	A0A087WWK8	IQ motif and SEC7 domain-containing protein 1	IQSEC1	tr|A0A087WWK8|A0A087WWK8_HUMAN IQ motif and SEC7 domain-containing protein 1 OS=Homo sapiens OX=9606 GN=IQSEC1 PE=1 SV=1;tr|A0A3B3IRZ4|A0A3B3IRZ4_HUMAN IQ motif and SEC7 domain-containing protein 1 OS=Homo sapiens OX=9606 GN=IQSEC1 PE=1 SV=1;tr|A0A2R8Y7T6|	0.978405	18.8059	1.06605E-38	184.44	151.23	88.781	0.974683	16.6225	2.14325E-22	157.07	0.958087	14.5723	5.17654E-05	98.035	0.963512	14.7364	1.06605E-38	184.44	0.950017	12.8198	1.48793E-15	146.75	0.978405	18.8059	7.54228E-07	120.71	0.965141	14.6037	5.74495E-23	161.8	0.84313	7.4396	5.95013E-05	91.475	0.951373	13.1196	2.14325E-22	157.07	0.958584	13.7154	4.11471E-16	150.35
A0A087WWK8;A0A3B3IRZ4;A0A2R8Y7T6;Q6DN90-1;Q6DN90;A0A2R8Y695;Q6DN90-2;A0A3B3IU98;A0A0C4DGT3	239;347;254;253;253;257;131;131;131	A0A087WWK8;A0A0C4DGT3	A0A087WWK8	IQ motif and SEC7 domain-containing protein 1	IQSEC1	tr|A0A087WWK8|A0A087WWK8_HUMAN IQ motif and SEC7 domain-containing protein 1 OS=Homo sapiens OX=9606 GN=IQSEC1 PE=1 SV=1;tr|A0A3B3IRZ4|A0A3B3IRZ4_HUMAN IQ motif and SEC7 domain-containing protein 1 OS=Homo sapiens OX=9606 GN=IQSEC1 PE=1 SV=1;tr|A0A2R8Y7T6|	0.999999	59.6401	7.35223E-08	121.28	100.03	112.43	0.999982	47.3973	1.44503E-05	100.19	0.9998	36.992	6.51577E-06	105.65	0.999828	37.632	0.00066367	79.633	0.998891	29.5471	0.00215082	71.548	0.999998	56.9824	7.35223E-08	121.28	0.999999	59.6401	2.44942E-06	112.43	0.99999	49.831	1.03592E-05	102.62	0.999899	39.9469	7.63025E-06	104.24	0.99999	49.8568	5.56985E-05	91.858
A0A087WWK8;A0A3B3IRZ4;A0A2R8Y7T6;Q6DN90-1;Q6DN90;A0A2R8Y695;Q6DN90-2;A0A3B3IU98;A0A0C4DGT3	403;511;418;417;417;421;295;295;295	A0A087WWK8;A0A0C4DGT3	A0A087WWK8	IQ motif and SEC7 domain-containing protein 1	IQSEC1	tr|A0A087WWK8|A0A087WWK8_HUMAN IQ motif and SEC7 domain-containing protein 1 OS=Homo sapiens OX=9606 GN=IQSEC1 PE=1 SV=1;tr|A0A3B3IRZ4|A0A3B3IRZ4_HUMAN IQ motif and SEC7 domain-containing protein 1 OS=Homo sapiens OX=9606 GN=IQSEC1 PE=1 SV=1;tr|A0A2R8Y7T6|	0.999983	49.2241	3.61616E-06	101.29	87.554	101.29	0	0		NaN					0.999983	49.2241	3.61616E-06	101.29	0	0		NaN	0	0		NaN	0	0		NaN					0.979891	18.8049	0.00720926	40.404	0.947259	12.7479	0.00409149	43.176
A0A0B4J281;H0YMG3;H0YKK3;H0YN74;H0YMR9;H0YMV5;H0YNH0;H0YMB3;H0YLV5;A0A087WWM4;F8WAN9;H0YNJ6;Q9P2T1-1;Q9P2T1;Q9P2T1-2;Q9P2T1-3	28;28;46;46;28;28;28;28;46;28;28;46;28;28;46;28	A0A0B4J281	A0A0B4J281	GMP reductase;GMP reductase 2	GMPR2	tr|A0A0B4J281|A0A0B4J281_HUMAN GMP reductase 2 OS=Homo sapiens OX=9606 GN=GMPR2 PE=1 SV=1;tr|H0YMG3|H0YMG3_HUMAN GMP reductase 2 OS=Homo sapiens OX=9606 GN=GMPR2 PE=1 SV=1;tr|H0YKK3|H0YKK3_HUMAN GMP reductase 2 OS=Homo sapiens OX=9606 GN=GMPR2 PE=1 SV=1;tr	0.992925	21.5102	0.0107146	77.597	45.074	77.597					0	0		NaN					0.992925	21.5102	0.0107146	77.597	0	0		NaN	0	0		NaN	0.856383	8.38164	0.0357302	55.261	0.984468	19.0884	0.0587531	46.378
A0A087WWN2;Q13619-1;Q13619	10;10;10	A0A087WWN2	A0A087WWN2	Cullin-4A	CUL4A	tr|A0A087WWN2|A0A087WWN2_HUMAN Cullin-4A OS=Homo sapiens OX=9606 GN=CUL4A PE=1 SV=1;cullin-4A [OS=Homo sapiens];sp|Q13619|CUL4A_HUMAN Cullin-4A OS=Homo sapiens OX=9606 GN=CUL4A PE=1 SV=3	0.999993	51.3334	3.35441E-09	160.72	143.21	160.72	0.999506	33.0596	0.00132873	97.163	0	0		NaN	0	0		NaN	0.999711	35.3866	0.00476151	84.687	0.999993	51.3334	3.35441E-09	160.72	0.999961	44.0447	0.0015638	95.498	0.99953	33.2751	0.00610954	80.834	0.997867	26.7	0.00853151	73.655	0.999909	40.4051	0.000156032	110.08
A0A087WWP4;Q96T37-4;Q96T37-2;Q96T37-3;Q96T37-1;Q96T37	626;626;670;670;670;670	A0A087WWP4	A0A087WWP4	Putative RNA-binding protein 15	RBM15	tr|A0A087WWP4|A0A087WWP4_HUMAN RNA-binding protein 15 OS=Homo sapiens OX=9606 GN=RBM15 PE=1 SV=1;Isoform 4 of Putative RNA-binding protein 15 [OS=Homo sapiens];Isoform 2 of Putative RNA-binding protein 15 [OS=Homo sapiens];Isoform 3 of Putative RNA-binding	1	90.0222	9.72705E-42	175.48	157.99	132.73	1	84.2032	9.93865E-16	144.73	0.999998	59.7173	5.99191E-05	99.055	1	90.0222	1.2576E-10	132.73	1	76.7563	5.77841E-11	136.61	1	82.9183	9.72705E-42	175.48	0.999995	53.7499	1.204E-15	143.25	0.999998	63.9248	5.90442E-07	121.03	1	69.3575	7.23785E-32	172.6	1	89.2993	3.92623E-16	147.64
A0A087WWP4;Q96T37-4;Q96T37-2;Q96T37-3;Q96T37-1;Q96T37	630;630;674;674;674;674	A0A087WWP4	A0A087WWP4	Putative RNA-binding protein 15	RBM15	tr|A0A087WWP4|A0A087WWP4_HUMAN RNA-binding protein 15 OS=Homo sapiens OX=9606 GN=RBM15 PE=1 SV=1;Isoform 4 of Putative RNA-binding protein 15 [OS=Homo sapiens];Isoform 2 of Putative RNA-binding protein 15 [OS=Homo sapiens];Isoform 3 of Putative RNA-binding	0.99995	44.1914	9.72705E-42	175.48	157.99	139.46	0.999711	39.6423	9.93865E-16	144.73	0.992836	22.4691	5.99191E-05	99.055	0.999721	36.0945	1.2576E-10	132.73	0.989859	21.221	5.77841E-11	136.61	0.99995	44.1914	9.72705E-42	175.48	0.989634	20.3784	1.204E-15	143.25	0.997614	27.9393	5.90442E-07	121.03	0.995375	27.4472	1.06257E-05	96.016	0.999863	38.9985	3.92623E-16	147.64
A0A087WWP4;Q96T37-4;Q96T37-2;Q96T37-3;Q96T37-1;Q96T37	634;634;678;678;678;678	A0A087WWP4	A0A087WWP4	Putative RNA-binding protein 15	RBM15	tr|A0A087WWP4|A0A087WWP4_HUMAN RNA-binding protein 15 OS=Homo sapiens OX=9606 GN=RBM15 PE=1 SV=1;Isoform 4 of Putative RNA-binding protein 15 [OS=Homo sapiens];Isoform 2 of Putative RNA-binding protein 15 [OS=Homo sapiens];Isoform 3 of Putative RNA-binding	0.558287	1.56517	7.23785E-32	172.6	154.01	172.6					0	0		NaN	0	0		NaN									0	0		NaN					0.558287	1.56517	7.23785E-32	172.6
A0A087WWP4;Q96T37-4;Q96T37-2;Q96T37-3;Q96T37-1;Q96T37	635;635;679;679;679;679	A0A087WWP4	A0A087WWP4	Putative RNA-binding protein 15	RBM15	tr|A0A087WWP4|A0A087WWP4_HUMAN RNA-binding protein 15 OS=Homo sapiens OX=9606 GN=RBM15 PE=1 SV=1;Isoform 4 of Putative RNA-binding protein 15 [OS=Homo sapiens];Isoform 2 of Putative RNA-binding protein 15 [OS=Homo sapiens];Isoform 3 of Putative RNA-binding	0.439265	0.809841	1.92588E-05	95.666	72.787	95.666					0	0		NaN	0	0		NaN					0.439265	0.809841	1.92588E-05	95.666	0	0		NaN					0	0		NaN
A0A087WWP4;Q96T37-4;Q96T37-2;Q96T37-3;Q96T37-1;Q96T37	612;612;656;656;656;656	A0A087WWP4	A0A087WWP4	Putative RNA-binding protein 15	RBM15	tr|A0A087WWP4|A0A087WWP4_HUMAN RNA-binding protein 15 OS=Homo sapiens OX=9606 GN=RBM15 PE=1 SV=1;Isoform 4 of Putative RNA-binding protein 15 [OS=Homo sapiens];Isoform 2 of Putative RNA-binding protein 15 [OS=Homo sapiens];Isoform 3 of Putative RNA-binding	1	57.1063	1.52379E-23	180.11	150.37	57.106	1	107.529	1.79498E-12	139.77	1	83.54	4.55593E-13	148.72	1	57.1063	1.78441E-05	103.88	1	56.5991	8.90681E-09	126.48	1	76.588	1.22188E-12	143.38	1	92.6498	4.40703E-14	156	1	72.8912	8.66447E-13	145.86	1	59.1163	2.42972E-12	138.57	1	71.8061	1.52379E-23	180.11
A0A087WWP4;Q96T37-4;Q96T37-2;Q96T37-3;Q96T37-1;Q96T37	615;615;659;659;659;659	A0A087WWP4	A0A087WWP4	Putative RNA-binding protein 15	RBM15	tr|A0A087WWP4|A0A087WWP4_HUMAN RNA-binding protein 15 OS=Homo sapiens OX=9606 GN=RBM15 PE=1 SV=1;Isoform 4 of Putative RNA-binding protein 15 [OS=Homo sapiens];Isoform 2 of Putative RNA-binding protein 15 [OS=Homo sapiens];Isoform 3 of Putative RNA-binding	1	57.1063	2.4593E-23	183	133.58	57.106	1	107.529	1.27158E-05	107.53	1	83.54	0.000161958	83.54	1	57.1063	0.00209537	62.378	1	56.5991	0.00329206	56.599	1	76.588	2.4593E-23	183	1	92.6498	8.20405E-05	92.65	1	72.8912	0.00106545	72.891	1	59.1163	0.00084681	70.98	1	71.8061	0.00117138	71.806
A0A087WWP4;Q96T37-4;Q96T37-2;Q96T37-3;Q96T37-1;Q96T37	83;83;127;127;127;127	A0A087WWP4	A0A087WWP4	Putative RNA-binding protein 15	RBM15	tr|A0A087WWP4|A0A087WWP4_HUMAN RNA-binding protein 15 OS=Homo sapiens OX=9606 GN=RBM15 PE=1 SV=1;Isoform 4 of Putative RNA-binding protein 15 [OS=Homo sapiens];Isoform 2 of Putative RNA-binding protein 15 [OS=Homo sapiens];Isoform 3 of Putative RNA-binding	0.425677	0	4.29725E-06	100.19	78.2	100.19					0	0		NaN	0	0		NaN	0.31521	0	0.000120925	65.47	0.425677	0	4.29725E-06	100.19	0	0		NaN					0	0		NaN
A0A087WWP4;Q96T37-4;Q96T37-2;Q96T37-3;Q96T37-1;Q96T37	84;84;128;128;128;128	A0A087WWP4	A0A087WWP4	Putative RNA-binding protein 15	RBM15	tr|A0A087WWP4|A0A087WWP4_HUMAN RNA-binding protein 15 OS=Homo sapiens OX=9606 GN=RBM15 PE=1 SV=1;Isoform 4 of Putative RNA-binding protein 15 [OS=Homo sapiens];Isoform 2 of Putative RNA-binding protein 15 [OS=Homo sapiens];Isoform 3 of Putative RNA-binding	0.984184	17.9912	4.67467E-18	183.99	117.29	159.09					0	0		NaN	0	0		NaN	0.984184	17.9912	2.63951E-09	159.09	0.818406	6.54219	6.66022E-13	172.17	0	0		NaN	0.984029	17.9912	2.63951E-09	159.09	0.818396	6.54219	6.66022E-13	172.17	0.818666	6.54735	4.67467E-18	183.99
A0A087WWP4;Q96T37-4;Q96T37-2;Q96T37-3;Q96T37-1;Q96T37	721;721;765;765;765;765	A0A087WWP4	A0A087WWP4	Putative RNA-binding protein 15	RBM15	tr|A0A087WWP4|A0A087WWP4_HUMAN RNA-binding protein 15 OS=Homo sapiens OX=9606 GN=RBM15 PE=1 SV=1;Isoform 4 of Putative RNA-binding protein 15 [OS=Homo sapiens];Isoform 2 of Putative RNA-binding protein 15 [OS=Homo sapiens];Isoform 3 of Putative RNA-binding	0.99604	24.092	1.49962E-08	110.08	93.146	78.752	0	0		NaN					0.891772	9.2244	0.000715805	52.465	0.818715	6.61923	0.000171298	60.398	0.99604	24.092	6.25606E-06	78.752	0.974849	15.8849	1.49962E-08	110.08	0.985011	18.1771	6.57182E-07	81.315	0.982301	17.7917	1.46897E-05	75.529	0.982976	17.6174	9.50573E-06	77.51
A0A087WWP4;Q96T37-4;Q96T37-2;Q96T37-3;Q96T37-1;Q96T37	723;723;767;767;767;767	A0A087WWP4	A0A087WWP4	Putative RNA-binding protein 15	RBM15	tr|A0A087WWP4|A0A087WWP4_HUMAN RNA-binding protein 15 OS=Homo sapiens OX=9606 GN=RBM15 PE=1 SV=1;Isoform 4 of Putative RNA-binding protein 15 [OS=Homo sapiens];Isoform 2 of Putative RNA-binding protein 15 [OS=Homo sapiens];Isoform 3 of Putative RNA-binding	0.528619	0.60714	0.000386158	55.67	41.798	55.67	0	0		NaN	0.528619	0.60714	0.000386158	55.67
A0A087WWP4;Q96T37-4;Q96T37-2;Q96T37-3;Q96T37-1;Q96T37	656;656;700;700;700;700	A0A087WWP4	A0A087WWP4	Putative RNA-binding protein 15	RBM15	tr|A0A087WWP4|A0A087WWP4_HUMAN RNA-binding protein 15 OS=Homo sapiens OX=9606 GN=RBM15 PE=1 SV=1;Isoform 4 of Putative RNA-binding protein 15 [OS=Homo sapiens];Isoform 2 of Putative RNA-binding protein 15 [OS=Homo sapiens];Isoform 3 of Putative RNA-binding	1	49.4818	1.00719E-05	108.34	57.494	49.482	1	82.6513	0.000196605	82.651	1	49.2981	0.000117125	89.624	1	58.8852	0.00345625	58.885	1	73.8341	0.000848733	73.834	1	49.4818	1.00719E-05	108.34	1	74.7687	0.000148834	87.519	1	65.4716	2.37227E-05	102.64	1	45.8629	0.00366719	57.802	1	102.63	2.37541E-05	102.63
A0A087WWP4;Q96T37-4;Q96T37-2;Q96T37-3;Q96T37-1;Q96T37	248;248;292;292;292;292	A0A087WWP4	A0A087WWP4	Putative RNA-binding protein 15	RBM15	tr|A0A087WWP4|A0A087WWP4_HUMAN RNA-binding protein 15 OS=Homo sapiens OX=9606 GN=RBM15 PE=1 SV=1;Isoform 4 of Putative RNA-binding protein 15 [OS=Homo sapiens];Isoform 2 of Putative RNA-binding protein 15 [OS=Homo sapiens];Isoform 3 of Putative RNA-binding	0.543802	0.767158	0.0177467	45.207	28.857	45.207					0	0		NaN	0	0		NaN	0	0		NaN	0	0		NaN	0.543802	0.767158	0.0177467	45.207	0	0		NaN	0	0		NaN	0	0		NaN
A0A087WWP4;Q96T37-4;Q96T37-2;Q96T37-3;Q96T37-1;Q96T37	250;250;294;294;294;294	A0A087WWP4	A0A087WWP4	Putative RNA-binding protein 15	RBM15	tr|A0A087WWP4|A0A087WWP4_HUMAN RNA-binding protein 15 OS=Homo sapiens OX=9606 GN=RBM15 PE=1 SV=1;Isoform 4 of Putative RNA-binding protein 15 [OS=Homo sapiens];Isoform 2 of Putative RNA-binding protein 15 [OS=Homo sapiens];Isoform 3 of Putative RNA-binding	0.999814	37.3155	1.56292E-12	147.72	98.725	102.62	0.999814	37.3155	6.21156E-05	102.62	0.959302	13.7244	0.00093628	62.94	0.988814	19.5841	0.00581746	64.121	0.999798	36.9504	0.000122104	97.779	0.999813	37.2829	1.56292E-12	147.72	0.999596	33.9326	4.65374E-06	114.93	0.991103	20.4789	0.00228309	54.964	0.989732	19.9103	0.00581746	49.418	0.991812	20.8497	0.00887023	59.153
A0A087WWP4;Q96T37-4;Q96T37-2;Q96T37-3;Q96T37-1;Q96T37	213;213;257;257;257;257	A0A087WWP4	A0A087WWP4	Putative RNA-binding protein 15	RBM15	tr|A0A087WWP4|A0A087WWP4_HUMAN RNA-binding protein 15 OS=Homo sapiens OX=9606 GN=RBM15 PE=1 SV=1;Isoform 4 of Putative RNA-binding protein 15 [OS=Homo sapiens];Isoform 2 of Putative RNA-binding protein 15 [OS=Homo sapiens];Isoform 3 of Putative RNA-binding	0.596287	3.55235	0.000313383	51.089	35.449	51.089	0.53247	0	0.00169988	41.139	0	0		NaN													0.596287	3.55235	0.000313383	51.089	0.440709	0	0.00787693	41.432
A0A087WWP4;Q96T37-4;Q96T37-2;Q96T37-3;Q96T37-1;Q96T37	215;215;259;259;259;259	A0A087WWP4	A0A087WWP4	Putative RNA-binding protein 15	RBM15	tr|A0A087WWP4|A0A087WWP4_HUMAN RNA-binding protein 15 OS=Homo sapiens OX=9606 GN=RBM15 PE=1 SV=1;Isoform 4 of Putative RNA-binding protein 15 [OS=Homo sapiens];Isoform 2 of Putative RNA-binding protein 15 [OS=Homo sapiens];Isoform 3 of Putative RNA-binding	0.610019	3.55235	0.000313383	51.089	35.449	51.089	0.565107	0.676876	0.00169988	41.139	0	0		NaN													0.610019	3.55235	0.000313383	51.089	0.458166	0	0.00787693	41.432
J3KRD7;J3QQZ3;J3KT14;A0A087WWS1;Q96FV9-2;Q96FV9-1;Q96FV9	2;2;2;2;2;2;2	J3KRD7	J3KRD7	THO complex subunit 1	THOC1	tr|J3KRD7|J3KRD7_HUMAN THO complex subunit 1 OS=Homo sapiens OX=9606 GN=THOC1 PE=1 SV=1;tr|J3QQZ3|J3QQZ3_HUMAN THO complex subunit 1 OS=Homo sapiens OX=9606 GN=THOC1 PE=1 SV=1;tr|J3KT14|J3KT14_HUMAN THO complex subunit 1 OS=Homo sapiens OX=9606 GN=THOC1 PE	0.989561	19.7678	7.61892E-06	98.531	84.567	98.531	0.974032	15.7414	5.34236E-05	85.457					0.989561	19.7678	7.61892E-06	98.531	0	0		NaN	0.985863	18.4349	9.10498E-05	87.498	0.982072	17.386	5.94373E-05	85.42	0	0		NaN	0.985281	18.2569	8.14623E-05	86.291	0.886667	8.93718	0.00378256	56.225
A0A087WWW0;Q12846;H3BMK2;C9JFM5	37;36;36;88	A0A087WWW0	A0A087WWW0	Syntaxin-4	STX4	tr|A0A087WWW0|A0A087WWW0_HUMAN Syntaxin-4 (Fragment) OS=Homo sapiens OX=9606 GN=STX4 PE=1 SV=1;Syntaxin-4 [OS=Homo sapiens];tr|H3BMK2|H3BMK2_HUMAN Syntaxin-4 OS=Homo sapiens OX=9606 GN=STX4 PE=1 SV=1;tr|C9JFM5|C9JFM5_HUMAN Syntaxin-4 (Fragment) OS=Homo sap	1	78.692	0.00167455	78.692	67.982	78.692					1	78.692	0.00167455	78.692	0	0		NaN
A0A087WWW0;Q12846;H3BMK2	15;14;14	A0A087WWW0	A0A087WWW0	Syntaxin-4	STX4	tr|A0A087WWW0|A0A087WWW0_HUMAN Syntaxin-4 (Fragment) OS=Homo sapiens OX=9606 GN=STX4 PE=1 SV=1;Syntaxin-4 [OS=Homo sapiens];tr|H3BMK2|H3BMK2_HUMAN Syntaxin-4 OS=Homo sapiens OX=9606 GN=STX4 PE=1 SV=1	1	74.2453	2.19612E-43	176.17	151.88	176.17	1	74.2453	2.19612E-43	176.17	0.999986	48.6946	9.3416E-08	116.45	0.999999	58.9766	4.36066E-06	112.43	0	0		NaN	0.999975	46.0065	4.27723E-08	124.84	0.999998	57.7303	7.02592E-08	120.39	0.999994	52.1915	9.14065E-06	101.75	0.999994	52.5248	5.31133E-08	122.46	0.999995	53.2692	6.08249E-25	162.77
A0A087WWW0;Q12846;H3BMK2	16;15;15	A0A087WWW0	A0A087WWW0	Syntaxin-4	STX4	tr|A0A087WWW0|A0A087WWW0_HUMAN Syntaxin-4 (Fragment) OS=Homo sapiens OX=9606 GN=STX4 PE=1 SV=1;Syntaxin-4 [OS=Homo sapiens];tr|H3BMK2|H3BMK2_HUMAN Syntaxin-4 OS=Homo sapiens OX=9606 GN=STX4 PE=1 SV=1	1	83.9328	2.19612E-43	176.17	151.88	176.17	1	83.9328	2.19612E-43	176.17	1	65.1512	9.3416E-08	116.45	0.999999	60.5888	4.36066E-06	112.43	0	0		NaN	0.999997	55.0812	4.27723E-08	124.84	1	74.2435	7.02592E-08	120.39	1	65.1204	9.14065E-06	101.75	0.999998	56.1927	5.31133E-08	122.46	0.999991	50.4729	6.08249E-25	162.77
H0Y4U1;A0A087WWW7;E9PGF5;E9PF55;A0A2R8Y4T1;Q9HBL0	288;807;1156;1164;1302;1177	H0Y4U1	H0Y4U1	Tensin-1	TNS1	tr|H0Y4U1|H0Y4U1_HUMAN Tensin-1 OS=Homo sapiens OX=9606 GN=TNS1 PE=1 SV=1;tr|A0A087WWW7|A0A087WWW7_HUMAN Tensin-1 OS=Homo sapiens OX=9606 GN=TNS1 PE=1 SV=1;tr|E9PGF5|E9PGF5_HUMAN Tensin-1 OS=Homo sapiens OX=9606 GN=TNS1 PE=1 SV=1;tr|E9PF55|E9PF55_HUMAN Ten	0.872356	8.40847	7.65226E-05	71.592	61.253	71.592																					0.872356	8.40847	7.65226E-05	71.592
A0A087WX11;J3KNG8;Q8TF40-2;Q8TF40-3;Q8TF40-1;Q8TF40	19;214;259;231;259;259	A0A087WX11	A0A087WX11	Folliculin-interacting protein 1	FNIP1	tr|A0A087WX11|A0A087WX11_HUMAN Folliculin-interacting protein 1 OS=Homo sapiens OX=9606 GN=FNIP1 PE=1 SV=1;tr|J3KNG8|J3KNG8_HUMAN Folliculin-interacting protein 1 OS=Homo sapiens OX=9606 GN=FNIP1 PE=1 SV=1;Isoform 2 of Folliculin-interacting protein 1 [OS=	0.573419	1.29136	2.99794E-20	149.73	129.99	149.73	0.573419	1.29136	2.99794E-20	149.73													0.553745	1.01384	7.07852E-11	126.19	0.566734	1.3284	7.40845E-20	146.81									0.519027	0.999708	1.08124E-10	125.18
A0A087WX11;J3KNG8;Q8TF40-2;Q8TF40-3;Q8TF40-1;Q8TF40	21;216;261;233;261;261	A0A087WX11	A0A087WX11	Folliculin-interacting protein 1	FNIP1	tr|A0A087WX11|A0A087WX11_HUMAN Folliculin-interacting protein 1 OS=Homo sapiens OX=9606 GN=FNIP1 PE=1 SV=1;tr|J3KNG8|J3KNG8_HUMAN Folliculin-interacting protein 1 OS=Homo sapiens OX=9606 GN=FNIP1 PE=1 SV=1;Isoform 2 of Folliculin-interacting protein 1 [OS=	0.596142	1.90702	5.40391E-20	141.1	126.14	133.09	0.596142	1.90702	1.25079E-14	133.09																	0.54349	0.927608	5.40391E-20	141.1
A0A087WX11;J3KNG8;Q8TF40-2;Q8TF40-3;Q8TF40-1;Q8TF40	23;218;263;235;263;263	A0A087WX11	A0A087WX11	Folliculin-interacting protein 1	FNIP1	tr|A0A087WX11|A0A087WX11_HUMAN Folliculin-interacting protein 1 OS=Homo sapiens OX=9606 GN=FNIP1 PE=1 SV=1;tr|J3KNG8|J3KNG8_HUMAN Folliculin-interacting protein 1 OS=Homo sapiens OX=9606 GN=FNIP1 PE=1 SV=1;Isoform 2 of Folliculin-interacting protein 1 [OS=	0.448429	2.27818	4.11829E-07	81.356	68.729	74.364																	0.415212	2.36833	4.11829E-07	81.356													0.448429	2.27818	1.11522E-05	74.364
A0A087WX11;J3KNG8;Q8TF40-2;Q8TF40-3;Q8TF40-1;Q8TF40	32;227;272;244;272;272	A0A087WX11	A0A087WX11	Folliculin-interacting protein 1	FNIP1	tr|A0A087WX11|A0A087WX11_HUMAN Folliculin-interacting protein 1 OS=Homo sapiens OX=9606 GN=FNIP1 PE=1 SV=1;tr|J3KNG8|J3KNG8_HUMAN Folliculin-interacting protein 1 OS=Homo sapiens OX=9606 GN=FNIP1 PE=1 SV=1;Isoform 2 of Folliculin-interacting protein 1 [OS=	0.826166	10.5632	5.40391E-20	141.1	126.14	133.09	0.826166	10.5632	1.25079E-14	133.09													0.693976	9.82087	4.11829E-07	81.356	0.72774	7.72142	5.40391E-20	141.1									0.772358	9.64129	1.11522E-05	74.364
A0A087WXA3;A6NNA2	469;469	A0A087WXA3	A0A087WXA3	Serine/arginine repetitive matrix protein 3	SRRM3	tr|A0A087WXA3|A0A087WXA3_HUMAN Serine/arginine repetitive matrix protein 3 OS=Homo sapiens OX=9606 GN=SRRM3 PE=4 SV=1;Serine/arginine repetitive matrix protein 3 [OS=Homo sapiens]	0.939338	14.6463	0.000338489	71.279	50.22	70.235	0.932684	12.2382	0.000531395	67.136	0	0		NaN	0.939338	14.6463	0.000570791	70.235	0.806114	6.21911	0.0159917	43.813	0.605858	0.979425	0.0115024	41.257	0.937857	11.0831	0.000338489	71.279	0.59633	0	0.00534766	50.843	0.68149	3.50845	0.00584868	44.831	0	0		NaN
A0A087WXA3;A6NNA2	471;471	A0A087WXA3	A0A087WXA3	Serine/arginine repetitive matrix protein 3	SRRM3	tr|A0A087WXA3|A0A087WXA3_HUMAN Serine/arginine repetitive matrix protein 3 OS=Homo sapiens OX=9606 GN=SRRM3 PE=4 SV=1;Serine/arginine repetitive matrix protein 3 [OS=Homo sapiens]	0.725655	4.55364	0.000338489	71.279	50.22	44.831	0.613026	0	0.00233007	56.482	0	0		NaN					0.594107	0	0.0159917	42.568	0.605858	0.979425	0.0115024	41.257	0.653416	0	0.000338489	71.279	0.59633	0	0.00534766	50.843	0.725655	4.55364	0.00584868	44.831	0	0		NaN
A0A087WXA3;A6NNA2	473;473	A0A087WXA3	A0A087WXA3	Serine/arginine repetitive matrix protein 3	SRRM3	tr|A0A087WXA3|A0A087WXA3_HUMAN Serine/arginine repetitive matrix protein 3 OS=Homo sapiens OX=9606 GN=SRRM3 PE=4 SV=1;Serine/arginine repetitive matrix protein 3 [OS=Homo sapiens]	0.84281	8.2508	0.000531395	67.136	50.298	67.136	0.84281	8.2508	0.000531395	67.136	0	0		NaN									0	0		NaN	0	0		NaN	0	0		NaN	0	0		NaN	0	0		NaN
A0A087WXA3;A6NNA2	333;333	A0A087WXA3	A0A087WXA3	Serine/arginine repetitive matrix protein 3	SRRM3	tr|A0A087WXA3|A0A087WXA3_HUMAN Serine/arginine repetitive matrix protein 3 OS=Homo sapiens OX=9606 GN=SRRM3 PE=4 SV=1;Serine/arginine repetitive matrix protein 3 [OS=Homo sapiens]	0.937425	14.6636	0.00798329	41.139	26.83	41.139	0	0		NaN	0	0		NaN									0	0		NaN	0	0		NaN	0.937425	14.6636	0.00798329	41.139	0	0		NaN	0.933551	12.7768	0.00875763	40.544
A0A087WXA3;A6NNA2	339;339	A0A087WXA3	A0A087WXA3	Serine/arginine repetitive matrix protein 3	SRRM3	tr|A0A087WXA3|A0A087WXA3_HUMAN Serine/arginine repetitive matrix protein 3 OS=Homo sapiens OX=9606 GN=SRRM3 PE=4 SV=1;Serine/arginine repetitive matrix protein 3 [OS=Homo sapiens]	0.693102	1.34016	0.00798329	41.139	26.83	41.139	0	0		NaN	0	0		NaN									0	0		NaN	0	0		NaN	0.693102	1.34016	0.00798329	41.139	0	0		NaN	0.68873	1.14439	0.00875763	40.544
A0A087WXA3;A6NNA2	340;340	A0A087WXA3	A0A087WXA3	Serine/arginine repetitive matrix protein 3	SRRM3	tr|A0A087WXA3|A0A087WXA3_HUMAN Serine/arginine repetitive matrix protein 3 OS=Homo sapiens OX=9606 GN=SRRM3 PE=4 SV=1;Serine/arginine repetitive matrix protein 3 [OS=Homo sapiens]	0.693102	1.34016	0.00798329	41.139	26.83	41.139	0	0		NaN	0	0		NaN									0	0		NaN	0	0		NaN	0.693102	1.34016	0.00798329	41.139	0	0		NaN	0.688379	1.14439	0.00875763	40.544
A0A087X1Z0;A0A087WXD8;B4DKF8	44;44;44	A0A087X1Z0	A0A087X1Z0		PSD3	tr|A0A087X1Z0|A0A087X1Z0_HUMAN PH and SEC7 domain-containing protein 3 OS=Homo sapiens OX=9606 GN=PSD3 PE=1 SV=1;tr|A0A087WXD8|A0A087WXD8_HUMAN PH and SEC7 domain-containing protein 3 OS=Homo sapiens OX=9606 GN=PSD3 PE=1 SV=1;tr|B4DKF8|B4DKF8_HUMAN PH and	0.949343	12.7317	2.2841E-32	154.1	130.78	154.1	0	0		NaN	0	0		NaN	0	0		NaN	0.922152	10.8244	2.70077E-07	143	0.949343	12.7317	2.2841E-32	154.1	0	0		NaN	0	0		NaN	0	0		NaN	0	0		NaN
A0A087X1Z0;A0A087WXD8;B4DKF8;Q9NYI0-3;E5RJ29;Q9NYI0-2;Q9NYI0-1;Q9NYI0	232;232;339;476;945;1010;1011;1011	A0A087X1Z0;E5RJ29	A0A087X1Z0	PH and SEC7 domain-containing protein 3	PSD3	tr|A0A087X1Z0|A0A087X1Z0_HUMAN PH and SEC7 domain-containing protein 3 OS=Homo sapiens OX=9606 GN=PSD3 PE=1 SV=1;tr|A0A087WXD8|A0A087WXD8_HUMAN PH and SEC7 domain-containing protein 3 OS=Homo sapiens OX=9606 GN=PSD3 PE=1 SV=1;tr|B4DKF8|B4DKF8_HUMAN PH and	0.999962	43.7023	7.95613E-218	308.39	254.41	308.39	0.999078	30.7181	4.30211E-118	252.51	0.999871	39.7872	4.13597E-103	235.75	0.99991	40.7464	3.07854E-173	289.68	0.998772	29.0349	3.4644E-66	204.63	0.999267	31.2553	1.21954E-118	252.77	0.999215	30.8551	8.57227E-119	254.32	0.999962	43.7023	7.95613E-218	308.39	0.999913	41.381	6.42955E-153	279.19	0.999652	36.7004	1.35071E-118	252.21
A0A087X1Z0;A0A087WXD8;B4DKF8;Q9NYI0-3;E5RJ29;Q9NYI0-2;Q9NYI0-1;Q9NYI0	233;233;340;477;946;1011;1012;1012	A0A087X1Z0;E5RJ29	A0A087X1Z0	PH and SEC7 domain-containing protein 3	PSD3	tr|A0A087X1Z0|A0A087X1Z0_HUMAN PH and SEC7 domain-containing protein 3 OS=Homo sapiens OX=9606 GN=PSD3 PE=1 SV=1;tr|A0A087WXD8|A0A087WXD8_HUMAN PH and SEC7 domain-containing protein 3 OS=Homo sapiens OX=9606 GN=PSD3 PE=1 SV=1;tr|B4DKF8|B4DKF8_HUMAN PH and	0.998422	30.1877	6.71813E-66	201.14	174.25	199.91	0	0		NaN	0	0		NaN	0.997739	28.1995	2.40505E-55	197.45	0	0		NaN	0	0		NaN	0.993579	21.6731	8.80127E-32	165.66	0.998422	30.1877	7.57602E-66	199.91	0.970516	16.8127	6.71813E-66	201.14	0.967203	14.6531	1.914E-42	180.32
A0A087X1Z0;A0A087WXD8;B4DKF8;Q9NYI0-3;E5RJ29;Q9NYI0-2;Q9NYI0-1;Q9NYI0	235;235;342;479;948;1013;1014;1014	A0A087X1Z0;E5RJ29	A0A087X1Z0	PH and SEC7 domain-containing protein 3	PSD3	tr|A0A087X1Z0|A0A087X1Z0_HUMAN PH and SEC7 domain-containing protein 3 OS=Homo sapiens OX=9606 GN=PSD3 PE=1 SV=1;tr|A0A087WXD8|A0A087WXD8_HUMAN PH and SEC7 domain-containing protein 3 OS=Homo sapiens OX=9606 GN=PSD3 PE=1 SV=1;tr|B4DKF8|B4DKF8_HUMAN PH and	0.981233	16.371	3.30067E-32	171.71	145.89	71.148	0	0		NaN	0	0		NaN	0	0		NaN	0.800466	6.04831	3.30067E-32	171.71	0	0		NaN	0.981233	16.371	0.000458421	71.148	0	0		NaN	0.650746	1.21241	0.0026573	71.527	0.869471	7.21099	0.0205305	54.582
A0A087X1Z0;A0A087WXD8;B4DKF8;Q9NYI0-3;E5RJ29;Q9NYI0-2;Q9NYI0-1;Q9NYI0	241;241;348;485;954;1019;1020;1020	A0A087X1Z0;E5RJ29	A0A087X1Z0	PH and SEC7 domain-containing protein 3	PSD3	tr|A0A087X1Z0|A0A087X1Z0_HUMAN PH and SEC7 domain-containing protein 3 OS=Homo sapiens OX=9606 GN=PSD3 PE=1 SV=1;tr|A0A087WXD8|A0A087WXD8_HUMAN PH and SEC7 domain-containing protein 3 OS=Homo sapiens OX=9606 GN=PSD3 PE=1 SV=1;tr|B4DKF8|B4DKF8_HUMAN PH and	0.971892	17.6241	7.95613E-218	308.39	254.41	199.91	0	0		NaN	0	0		NaN	0.751846	5.3928	3.07854E-173	289.68	0.764253	5.2327	3.4644E-66	204.63	0.580999	1.41996	1.21954E-118	252.77	0.797346	5.96818	8.57227E-119	254.32	0.971892	17.6241	7.95613E-218	308.39	0.891168	9.52282	6.71813E-66	201.14	0.924913	10.9081	1.35071E-118	252.21
A0A0G2JS92;B7Z879;A0A087WXL6;Q9H270	269;803;813;813	A0A0G2JS92	A0A0G2JS92	Vacuolar protein sorting-associated protein 11 homolog	VPS11	tr|A0A0G2JS92|A0A0G2JS92_HUMAN Vacuolar protein sorting-associated protein 11 homolog OS=Homo sapiens OX=9606 GN=VPS11 PE=1 SV=1;tr|B7Z879|B7Z879_HUMAN Vacuolar protein sorting-associated protein 11 homolog OS=Homo sapiens OX=9606 GN=VPS11 PE=1 SV=1;tr|A0A	1	66.9768	0.00193627	66.977	55.932	66.977	0	0		NaN	0	0		NaN	0	0		NaN					1	66.9768	0.00193627	66.977	0	0		NaN	0	0		NaN	0	0		NaN	0	0		NaN
E9PGI3;A0A087WXN4;Q96CB8	127;127;127	E9PGI3	E9PGI3	Integrator complex subunit 12	INTS12	tr|E9PGI3|E9PGI3_HUMAN Integrator complex subunit 12 (Fragment) OS=Homo sapiens OX=9606 GN=INTS12 PE=1 SV=1;tr|A0A087WXN4|A0A087WXN4_HUMAN Integrator complex subunit 12 OS=Homo sapiens OX=9606 GN=INTS12 PE=1 SV=1;integrator complex subunit 12 [OS=Homo sapi	0.332458	0	0.00727142	46.621	36.699	46.621	0	0		NaN	0	0		NaN	0	0		NaN	0.332458	0	0.00727142	46.621	0	0		NaN									0	0		NaN	0	0		NaN
E9PGI3;A0A087WXN4;Q96CB8	128;128;128	E9PGI3	E9PGI3	Integrator complex subunit 12	INTS12	tr|E9PGI3|E9PGI3_HUMAN Integrator complex subunit 12 (Fragment) OS=Homo sapiens OX=9606 GN=INTS12 PE=1 SV=1;tr|A0A087WXN4|A0A087WXN4_HUMAN Integrator complex subunit 12 OS=Homo sapiens OX=9606 GN=INTS12 PE=1 SV=1;integrator complex subunit 12 [OS=Homo sapi	0.649643	3.68072	0.00575771	46.621	36.699	43.328	0	0		NaN	0	0		NaN	0	0		NaN	0.332458	0	0.00727142	46.621	0	0		NaN	0.649643	3.68072	0.00575771	43.328					0	0		NaN	0	0		NaN
A0A087WXN9;Q765P7	611;612	A0A087WXN9	A0A087WXN9	MTSS1-like protein	MTSS1L	tr|A0A087WXN9|A0A087WXN9_HUMAN MTSS1-like protein OS=Homo sapiens OX=9606 GN=MTSS1L PE=1 SV=1;MTSS1-like protein [OS=Homo sapiens]	0.999986	49.1427	9.25919E-16	101.17	88.537	101.17	0.990133	22.8802	0.000143154	52.259	0.997758	28.2563	0.00027506	57.989	0.992539	22.8833	0.00021043	57.496	0.999955	43.9427	2.53649E-11	97.271	0	0		NaN	0.999918	41.3233	3.4159E-11	93.776	0.999402	34.972	2.94456E-07	71.244	0.999986	49.1427	9.25919E-16	101.17	0.99819	33.0506	5.00843E-05	56.504
A0A087WXN9;Q765P7	633;634	A0A087WXN9	A0A087WXN9	MTSS1-like protein	MTSS1L	tr|A0A087WXN9|A0A087WXN9_HUMAN MTSS1-like protein OS=Homo sapiens OX=9606 GN=MTSS1L PE=1 SV=1;MTSS1-like protein [OS=Homo sapiens]	0.999978	48.0693	9.25919E-16	92.819	83.598	92.819	0.996858	28.077	0.000143154	52.259					0.970861	17.962	0.00021043	49.191					0	0		NaN	0.999917	41.2446	7.17905E-11	82.835	0.999087	33.1904	2.94456E-07	71.244	0.999978	48.0693	9.25919E-16	92.819	0.996937	26.7935	5.00843E-05	56.504
A0A087WXN9;Q765P7	299;300	A0A087WXN9	A0A087WXN9	MTSS1-like protein	MTSS1L	tr|A0A087WXN9|A0A087WXN9_HUMAN MTSS1-like protein OS=Homo sapiens OX=9606 GN=MTSS1L PE=1 SV=1;MTSS1-like protein [OS=Homo sapiens]	0.688015	5.60253	0.000238464	65.105	45.463	65.105									0.688015	5.60253	0.000238464	65.105
A0A087WXN9;Q765P7;H3BPV0	254;255;77	A0A087WXN9	A0A087WXN9	MTSS1-like protein	MTSS1L	tr|A0A087WXN9|A0A087WXN9_HUMAN MTSS1-like protein OS=Homo sapiens OX=9606 GN=MTSS1L PE=1 SV=1;MTSS1-like protein [OS=Homo sapiens];tr|H3BPV0|H3BPV0_HUMAN MTSS1-like protein (Fragment) OS=Homo sapiens OX=9606 GN=MTSS1L PE=1 SV=2	0.316808	1.20951	0.000296811	54.834	46.364	54.834					0.297836	1.83025	0.00311433	42.64	0.316808	1.20951	0.000296811	54.834																					0	0		NaN
A0A087WXN9;Q765P7;H3BPV0	262;263;85	A0A087WXN9	A0A087WXN9	MTSS1-like protein	MTSS1L	tr|A0A087WXN9|A0A087WXN9_HUMAN MTSS1-like protein OS=Homo sapiens OX=9606 GN=MTSS1L PE=1 SV=1;MTSS1-like protein [OS=Homo sapiens];tr|H3BPV0|H3BPV0_HUMAN MTSS1-like protein (Fragment) OS=Homo sapiens OX=9606 GN=MTSS1L PE=1 SV=2	0.508919	1.41552	0.00154804	52.298	37.044	52.298					0.44418	0.46805	0.00311433	42.64																	0.508919	1.41552	0.00154804	52.298					0	0		NaN
A0A087WXN9;Q765P7;H3BPV0	263;264;86	A0A087WXN9	A0A087WXN9	MTSS1-like protein	MTSS1L	tr|A0A087WXN9|A0A087WXN9_HUMAN MTSS1-like protein OS=Homo sapiens OX=9606 GN=MTSS1L PE=1 SV=1;MTSS1-like protein [OS=Homo sapiens];tr|H3BPV0|H3BPV0_HUMAN MTSS1-like protein (Fragment) OS=Homo sapiens OX=9606 GN=MTSS1L PE=1 SV=2	0.727955	6.45625	4.79468E-07	89.557	71.499	80.975									0.557637	3.01478	0.000296811	54.834									0.643443	4.35413	4.79468E-07	89.557					0.727955	6.45625	1.42551E-06	80.975	0	0		NaN
H7BXI1;A0A087WXU3;A0FGR8-5;A0FGR8-2;A0FGR8;A0FGR8-6;A0FGR8-1	718;755;162;727;755;776;755	H7BXI1	H7BXI1	Extended synaptotagmin-2	ESYT2	tr|H7BXI1|H7BXI1_HUMAN Extended synaptotagmin-2 (Fragment) OS=Homo sapiens OX=9606 GN=ESYT2 PE=1 SV=1;tr|A0A087WXU3|A0A087WXU3_HUMAN Extended synaptotagmin-2 OS=Homo sapiens OX=9606 GN=ESYT2 PE=1 SV=1;Isoform 5 of Extended synaptotagmin-2 [OS=Homo sapiens]	0.965214	14.4543	2.70258E-08	107.72	94.32	107.72					0	0		NaN									0.576563	1.66973	4.87229E-05	67.995	0.965214	14.4543	2.70258E-08	107.72	0	0		NaN	0	0		NaN	0.538387	0.671228	4.93773E-07	86.479
H7BXI1;A0A087WXU3;A0FGR8-5;A0FGR8-2;A0FGR8;A0FGR8-6;A0FGR8-1	721;758;165;730;758;779;758	H7BXI1	H7BXI1	Extended synaptotagmin-2	ESYT2	tr|H7BXI1|H7BXI1_HUMAN Extended synaptotagmin-2 (Fragment) OS=Homo sapiens OX=9606 GN=ESYT2 PE=1 SV=1;tr|A0A087WXU3|A0A087WXU3_HUMAN Extended synaptotagmin-2 OS=Homo sapiens OX=9606 GN=ESYT2 PE=1 SV=1;Isoform 5 of Extended synaptotagmin-2 [OS=Homo sapiens]	0.663727	0	0.00203455	51.546	40.441	51.546					0	0		NaN													0.663727	0	0.00203455	51.546	0	0		NaN	0	0		NaN	0	0		NaN
H7BXI1;A0A087WXU3;A0FGR8-5;A0FGR8-2;A0FGR8;A0FGR8-6;A0FGR8-1	724;761;168;733;761;782;761	H7BXI1	H7BXI1	Extended synaptotagmin-2	ESYT2	tr|H7BXI1|H7BXI1_HUMAN Extended synaptotagmin-2 (Fragment) OS=Homo sapiens OX=9606 GN=ESYT2 PE=1 SV=1;tr|A0A087WXU3|A0A087WXU3_HUMAN Extended synaptotagmin-2 OS=Homo sapiens OX=9606 GN=ESYT2 PE=1 SV=1;Isoform 5 of Extended synaptotagmin-2 [OS=Homo sapiens]	0.994574	23.3484	2.70258E-08	107.72	94.32	107.72					0	0		NaN									0.944748	12.3068	4.87229E-05	67.995	0.994574	23.3484	2.70258E-08	107.72	0	0		NaN	0	0		NaN	0.968209	14.9212	4.93773E-07	86.479
A0A087WXV2;O14917	413;1026	A0A087WXV2	A0A087WXV2	Protocadherin-17	PCDH17	tr|A0A087WXV2|A0A087WXV2_HUMAN Protocadherin-17 (Fragment) OS=Homo sapiens OX=9606 GN=PCDH17 PE=1 SV=1;Protocadherin-17 [OS=Homo sapiens]	1	71.0031	4.94345E-05	84.14	70.477	84.14					1	71.0031	4.94345E-05	84.14	0.999961	44.714	0.000151723	64.454	0.998835	33.7385	0.016318	42.789	0.995626	25.6468	0.00125076	40.351	0.999997	59.2859	0.000155362	67.995	0.997822	29.0003	0.000385698	44.641	0.999999	60.1501	7.08997E-05	79.97
A0A087WXV2;O14917	421;1034	A0A087WXV2	A0A087WXV2	Protocadherin-17	PCDH17	tr|A0A087WXV2|A0A087WXV2_HUMAN Protocadherin-17 (Fragment) OS=Homo sapiens OX=9606 GN=PCDH17 PE=1 SV=1;Protocadherin-17 [OS=Homo sapiens]	0.683418	4.41444	0.000151723	49.585	39.958	40.351									0.482801	0.219471	0.000151723	49.585					0.683418	4.41444	0.00125076	40.351									0.471562	0.332118	0.00018197	47.761
A0A087WXV2;O14917	423;1036	A0A087WXV2	A0A087WXV2	Protocadherin-17	PCDH17	tr|A0A087WXV2|A0A087WXV2_HUMAN Protocadherin-17 (Fragment) OS=Homo sapiens OX=9606 GN=PCDH17 PE=1 SV=1;Protocadherin-17 [OS=Homo sapiens]	0.483496	0.271998	0.000151723	49.585	39.958	44.641									0.482801	0.219471	0.000151723	49.585					0.404525	0.32849	0.00125076	40.351	0.482674	0.217944	0.000155362	49.366	0.483496	0.271998	0.000385698	44.641	0.471562	0.332118	0.00018197	47.761
A0A087WXV2;O14917	424;1037	A0A087WXV2	A0A087WXV2	Protocadherin-17	PCDH17	tr|A0A087WXV2|A0A087WXV2_HUMAN Protocadherin-17 (Fragment) OS=Homo sapiens OX=9606 GN=PCDH17 PE=1 SV=1;Protocadherin-17 [OS=Homo sapiens]	0.47551	0.217944	0.000155362	49.366	39.971	49.366																	0	0		NaN	0.47551	0.217944	0.000155362	49.366	0.474714	0.271998	0.000385698	44.641
A0A087WXV2;O14917;O14917-2	195;807;807	A0A087WXV2	A0A087WXV2	Protocadherin-17	PCDH17	tr|A0A087WXV2|A0A087WXV2_HUMAN Protocadherin-17 (Fragment) OS=Homo sapiens OX=9606 GN=PCDH17 PE=1 SV=1;Protocadherin-17 [OS=Homo sapiens];Isoform 2 of Protocadherin-17 [OS=Homo sapiens]	0.732405	4.37273	0.0109058	111.95	18.785	111.95	0.712432	3.94002	0.0135789	99.442	0.712432	3.94002	0.0135789	99.442	0.712432	3.94002	0.0135789	99.442	0.5	0	0.019906	87.476					0.732405	4.37273	0.0109058	111.95
A0A087WXV2;O14917;O14917-2	196;808;808	A0A087WXV2	A0A087WXV2	Protocadherin-17	PCDH17	tr|A0A087WXV2|A0A087WXV2_HUMAN Protocadherin-17 (Fragment) OS=Homo sapiens OX=9606 GN=PCDH17 PE=1 SV=1;Protocadherin-17 [OS=Homo sapiens];Isoform 2 of Protocadherin-17 [OS=Homo sapiens]	0.5	0	0.019906	87.476	15.975	87.476													0.5	0	0.019906	87.476
A0A087WXV6;Q96G74-2;Q96G74-3;Q96G74-5;Q96G74-1;Q96G74	40;40;64;64;64;64	A0A087WXV6	A0A087WXV6	OTU domain-containing protein 5	OTUD5	tr|A0A087WXV6|A0A087WXV6_HUMAN OTU domain-containing protein 5 OS=Homo sapiens OX=9606 GN=OTUD5 PE=1 SV=1;Isoform 2 of OTU domain-containing protein 5 [OS=Homo sapiens];Isoform 3 of OTU domain-containing protein 5 [OS=Homo sapiens];Isoform 5 of OTU domain-	1	70.315	8.46443E-05	70.315	66.144	70.315	1	47.3921	0.00465822	47.392	0	0		NaN	0	0		NaN					0	0		NaN	1	70.315	8.46443E-05	70.315	0	0		NaN	0	0		NaN	0	0		NaN
A0A087WXV6;Q96G74-2;Q96G74-3;Q96G74-5;Q96G74-1;Q96G74;H7BZQ3;Q96G74-4	479;479;503;503;508;508;381;286	A0A087WXV6	A0A087WXV6	OTU domain-containing protein 5	OTUD5	tr|A0A087WXV6|A0A087WXV6_HUMAN OTU domain-containing protein 5 OS=Homo sapiens OX=9606 GN=OTUD5 PE=1 SV=1;Isoform 2 of OTU domain-containing protein 5 [OS=Homo sapiens];Isoform 3 of OTU domain-containing protein 5 [OS=Homo sapiens];Isoform 5 of OTU domain-	0.818464	6.54037	2.79047E-05	112.96	95.155	112.96	0	0		NaN									0.5	0	0.00180184	86.497	0.771403	5.28216	0.000111693	93.106	0.818464	6.54037	2.79047E-05	112.96	0.499996	0	0.00405556	78.69	0.816964	6.49667	7.90965E-05	106.42	0.499434	0	0.0225464	63.091
A0A087WXV6;Q96G74-2;Q96G74-3;Q96G74-5;Q96G74-1;Q96G74;H7BZQ3	141;141;165;165;165;165;38	A0A087WXV6	A0A087WXV6	OTU domain-containing protein 5	OTUD5	tr|A0A087WXV6|A0A087WXV6_HUMAN OTU domain-containing protein 5 OS=Homo sapiens OX=9606 GN=OTUD5 PE=1 SV=1;Isoform 2 of OTU domain-containing protein 5 [OS=Homo sapiens];Isoform 3 of OTU domain-containing protein 5 [OS=Homo sapiens];Isoform 5 of OTU domain-	0.999623	34.2508	3.27942E-10	73.141	59.752	73.141																	0.999623	34.2508	3.27942E-10	73.141	0.999365	31.9827	7.70266E-08	65.609	0.944739	12.2957	0.000302289	41.297	0	0		NaN
A0A087WXV6;Q96G74-2;Q96G74-3;Q96G74-5;Q96G74-1;Q96G74;H7BZQ3	153;153;177;177;177;177;50	A0A087WXV6	A0A087WXV6	OTU domain-containing protein 5	OTUD5	tr|A0A087WXV6|A0A087WXV6_HUMAN OTU domain-containing protein 5 OS=Homo sapiens OX=9606 GN=OTUD5 PE=1 SV=1;Isoform 2 of OTU domain-containing protein 5 [OS=Homo sapiens];Isoform 3 of OTU domain-containing protein 5 [OS=Homo sapiens];Isoform 5 of OTU domain-	0.999886	39.5152	3.27942E-10	73.141	59.752	73.141																	0.999886	39.5152	3.27942E-10	73.141	0.999673	34.9259	7.70266E-08	65.609	0.979527	16.7134	0.000302289	41.297	0	0		NaN
A9JR48;A0A087WXW6;A0A140TA74;A0A140TA70;Q9BXA9-3;Q9BXA9-2;Q9BXA9;Q9BXA9-4	650;651;915;919;786;919;919;786	A9JR48	A9JR48	Sal-like protein 3	SALL3	tr|A9JR48|A9JR48_HUMAN SALL3 protein OS=Homo sapiens OX=9606 GN=SALL3 PE=1 SV=1;tr|A0A087WXW6|A0A087WXW6_HUMAN Sal-like protein 3 OS=Homo sapiens OX=9606 GN=SALL3 PE=1 SV=1;tr|A0A140TA74|A0A140TA74_HUMAN Sal-like protein 3 (Fragment) OS=Homo sapiens OX=960	0.957297	13.5347	9.48566E-18	91.391	80.825	91.391													0	0		NaN	0.717723	5.18894	1.2955E-11	73.744	0.843176	6.63422	9.40146E-12	77.425	0.621866	1.85511	9.31644E-06	53.377	0.957297	13.5347	9.48566E-18	91.391	0.910066	10.4668	0.00011915	43.049
A9JR48;A0A087WXW6;A0A140TA74;A0A140TA70;Q9BXA9-3;Q9BXA9-2;Q9BXA9;Q9BXA9-4	671;672;936;940;807;940;940;807	A9JR48	A9JR48	Sal-like protein 3	SALL3	tr|A9JR48|A9JR48_HUMAN SALL3 protein OS=Homo sapiens OX=9606 GN=SALL3 PE=1 SV=1;tr|A0A087WXW6|A0A087WXW6_HUMAN Sal-like protein 3 OS=Homo sapiens OX=9606 GN=SALL3 PE=1 SV=1;tr|A0A140TA74|A0A140TA74_HUMAN Sal-like protein 3 (Fragment) OS=Homo sapiens OX=960	0.872775	8.39851	9.48566E-18	91.391	80.825	91.391													0	0		NaN	0.760705	6.44723	1.2955E-11	73.744					0.820359	6.08853	9.31644E-06	53.377	0.872775	8.39851	9.48566E-18	91.391	0.642716	3.61824	0.00011915	43.049
A9JR48;A0A087WXW6;A0A140TA74;A0A140TA70;Q9BXA9-3;Q9BXA9-2;Q9BXA9;Q9BXA9-4	927;928;1192;1268;1063;1196;1268;1135	A9JR48	A9JR48	Sal-like protein 3	SALL3	tr|A9JR48|A9JR48_HUMAN SALL3 protein OS=Homo sapiens OX=9606 GN=SALL3 PE=1 SV=1;tr|A0A087WXW6|A0A087WXW6_HUMAN Sal-like protein 3 OS=Homo sapiens OX=9606 GN=SALL3 PE=1 SV=1;tr|A0A140TA74|A0A140TA74_HUMAN Sal-like protein 3 (Fragment) OS=Homo sapiens OX=960	0.799263	6.01896	0.000558202	83.204	70.935	83.204													0	0		NaN	0	0		NaN									0.799263	6.01896	0.000558202	83.204
A0A087WXX9;P54646	491;491	A0A087WXX9	A0A087WXX9	5'-AMP-activated protein kinase catalytic subunit alpha-2	PRKAA2	tr|A0A087WXX9|A0A087WXX9_HUMAN Non-specific serine/threonine protein kinase OS=Homo sapiens OX=9606 GN=PRKAA2 PE=1 SV=1;5'-AMP-activated protein kinase catalytic subunit alpha-2 [OS=Homo sapiens]	0.999848	38.1743	1.5656E-08	128.28	91.301	128.28	0.79604	5.91389	0.00886924	47.915	0.981465	17.2389	0.000410897	80.522	0	0		NaN	0.676106	3.19613	0.00104715	72.089	0.974893	15.8917	0.00033439	83.617	0.999848	38.1743	1.5656E-08	128.28					0.986585	18.6654	0.000156116	93.959	0	0		NaN
A0A087WXX9;P54646	481;481	A0A087WXX9	A0A087WXX9	5'-AMP-activated protein kinase catalytic subunit alpha-2	PRKAA2	tr|A0A087WXX9|A0A087WXX9_HUMAN Non-specific serine/threonine protein kinase OS=Homo sapiens OX=9606 GN=PRKAA2 PE=1 SV=1;5'-AMP-activated protein kinase catalytic subunit alpha-2 [OS=Homo sapiens]	0.876434	11.8796	0.00431033	51.265	40.319	51.265	0	0		NaN	0.876434	11.8796	0.00431033	51.265	0	0		NaN									0	0		NaN	0	0		NaN	0	0		NaN	0	0		NaN
A0A087WXX9;P54646	483;483	A0A087WXX9	A0A087WXX9	5'-AMP-activated protein kinase catalytic subunit alpha-2	PRKAA2	tr|A0A087WXX9|A0A087WXX9_HUMAN Non-specific serine/threonine protein kinase OS=Homo sapiens OX=9606 GN=PRKAA2 PE=1 SV=1;5'-AMP-activated protein kinase catalytic subunit alpha-2 [OS=Homo sapiens]	0.610095	2.46429	0.000863763	52.72	37.239	52.72	0	0		NaN	0	0		NaN	0.610095	2.46429	0.000863763	52.72									0	0		NaN	0	0		NaN	0	0		NaN	0	0		NaN
A0A087WXX9;P54646	484;484	A0A087WXX9	A0A087WXX9	5'-AMP-activated protein kinase catalytic subunit alpha-2	PRKAA2	tr|A0A087WXX9|A0A087WXX9_HUMAN Non-specific serine/threonine protein kinase OS=Homo sapiens OX=9606 GN=PRKAA2 PE=1 SV=1;5'-AMP-activated protein kinase catalytic subunit alpha-2 [OS=Homo sapiens]	0.541829	0.629901	0.000863763	52.72	37.239	52.72	0	0		NaN	0	0		NaN	0.541829	0.629901	0.000863763	52.72									0	0		NaN	0	0		NaN	0	0		NaN	0	0		NaN
K7ELR8;A0A087WXZ7;K7EIX2;Q6AI08	336;183;336;336	K7ELR8	K7ELR8	HEAT repeat-containing protein 6	HEATR6	tr|K7ELR8|K7ELR8_HUMAN HEAT repeat-containing protein 6 OS=Homo sapiens OX=9606 GN=HEATR6 PE=1 SV=1;tr|A0A087WXZ7|A0A087WXZ7_HUMAN HEAT repeat-containing protein 6 OS=Homo sapiens OX=9606 GN=HEATR6 PE=1 SV=1;tr|K7EIX2|K7EIX2_HUMAN HEAT repeat-containing pr	0.856625	7.76482	0.00064306	47.241	39.965	47.241																					0	0		NaN	0	0		NaN	0.856625	7.76482	0.00064306	47.241
A0A087WY00;G3V394;F8WE88;F8W6H6;Q9Y4I1-2;Q9Y4I1-1;Q9Y4I1;Q9Y4I1-3	600;600;600;600;600;600;600;600	A0A087WY00	A0A087WY00	Unconventional myosin-Va	MYO5A	tr|A0A087WY00|A0A087WY00_HUMAN Unconventional myosin-Va OS=Homo sapiens OX=9606 GN=MYO5A PE=1 SV=1;tr|G3V394|G3V394_HUMAN Unconventional myosin-Va OS=Homo sapiens OX=9606 GN=MYO5A PE=1 SV=1;tr|F8WE88|F8WE88_HUMAN Unconventional myosin-Va OS=Homo sapiens OX	0.996056	24.8883	5.0366E-24	143.95	125.35	69.345	0.950722	14.5143	4.65126E-08	81.65	0.994373	23.1999	5.0366E-24	143.95	0.96942	16.0207	1.70484E-17	129.32	0	0		NaN	0.996056	24.8883	2.50288E-12	107.45	0.991063	21.3964	9.71818E-13	114.84	0.955724	14.7054	0.000165411	56.366	0.953682	13.9995	5.38854E-15	124.08	0.983193	18.4685	9.96388E-09	87.339
A0A087WY00;G3V394;F8WE88;F8W6H6;Q9Y4I1-2;Q9Y4I1-1;Q9Y4I1;Q9Y4I1-3	1115;1115;1115;1115;1115;1115;1115;1115	A0A087WY00	A0A087WY00	Unconventional myosin-Va	MYO5A	tr|A0A087WY00|A0A087WY00_HUMAN Unconventional myosin-Va OS=Homo sapiens OX=9606 GN=MYO5A PE=1 SV=1;tr|G3V394|G3V394_HUMAN Unconventional myosin-Va OS=Homo sapiens OX=9606 GN=MYO5A PE=1 SV=1;tr|F8WE88|F8WE88_HUMAN Unconventional myosin-Va OS=Homo sapiens OX	0.720018	7.30673	8.34875E-40	126.36	120.39	126.36	0.617507	5.85132	1.82386E-11	76.31													0.720018	7.30673	8.34875E-40	126.36
A0A087WY00;G3V394;F8WE88;F8W6H6;Q9Y4I1-2;Q9Y4I1-1;Q9Y4I1;Q9Y4I1-3	1118;1118;1118;1118;1118;1118;1118;1118	A0A087WY00	A0A087WY00	Unconventional myosin-Va	MYO5A	tr|A0A087WY00|A0A087WY00_HUMAN Unconventional myosin-Va OS=Homo sapiens OX=9606 GN=MYO5A PE=1 SV=1;tr|G3V394|G3V394_HUMAN Unconventional myosin-Va OS=Homo sapiens OX=9606 GN=MYO5A PE=1 SV=1;tr|F8WE88|F8WE88_HUMAN Unconventional myosin-Va OS=Homo sapiens OX	0.437434	0	1.82386E-11	76.31	70.477	76.31	0.437434	0	1.82386E-11	76.31
A0A087WY00;G3V394;F8WE88;F8W6H6;Q9Y4I1-2;Q9Y4I1-1;Q9Y4I1;Q9Y4I1-3	1119;1119;1119;1119;1119;1119;1119;1119	A0A087WY00	A0A087WY00	Unconventional myosin-Va	MYO5A	tr|A0A087WY00|A0A087WY00_HUMAN Unconventional myosin-Va OS=Homo sapiens OX=9606 GN=MYO5A PE=1 SV=1;tr|G3V394|G3V394_HUMAN Unconventional myosin-Va OS=Homo sapiens OX=9606 GN=MYO5A PE=1 SV=1;tr|F8WE88|F8WE88_HUMAN Unconventional myosin-Va OS=Homo sapiens OX	0.421877	0	1.82386E-11	77.376	68.953	76.31	0.421877	0	1.82386E-11	77.376
A0A087WY00;G3V394;F8WE88;F8W6H6;Q9Y4I1-2;Q9Y4I1-1;Q9Y4I1;Q9Y4I1-3	1122;1122;1122;1122;1122;1122;1122;1122	A0A087WY00	A0A087WY00	Unconventional myosin-Va	MYO5A	tr|A0A087WY00|A0A087WY00_HUMAN Unconventional myosin-Va OS=Homo sapiens OX=9606 GN=MYO5A PE=1 SV=1;tr|G3V394|G3V394_HUMAN Unconventional myosin-Va OS=Homo sapiens OX=9606 GN=MYO5A PE=1 SV=1;tr|F8WE88|F8WE88_HUMAN Unconventional myosin-Va OS=Homo sapiens OX	0.465113	1.09597	2.68016E-11	77.376	68.953	77.376	0.465113	1.09597	2.68016E-11	77.376
A0A087WY00;G3V394;F8WE88;F8W6H6;Q9Y4I1-2;Q9Y4I1-1;Q9Y4I1;Q9Y4I1-3;E7ERV5	1624;1649;1651;1651;1624;1651;1651;1676;381	A0A087WY00	A0A087WY00	Unconventional myosin-Va	MYO5A	tr|A0A087WY00|A0A087WY00_HUMAN Unconventional myosin-Va OS=Homo sapiens OX=9606 GN=MYO5A PE=1 SV=1;tr|G3V394|G3V394_HUMAN Unconventional myosin-Va OS=Homo sapiens OX=9606 GN=MYO5A PE=1 SV=1;tr|F8WE88|F8WE88_HUMAN Unconventional myosin-Va OS=Homo sapiens OX	0.352131	0	2.37734E-05	115.5	84.958	86.378					0.333328	0	0.00107883	83.418	0.333333	0	0.000674415	99.451	0.352131	0	2.37734E-05	86.378	0.333333	0	0.000347671	109.35					0.333333	0	0.000501726	106.19	0.333333	0	4.83822E-05	115.5
A0A087WY00;G3V394;F8WE88;F8W6H6;Q9Y4I1-2;Q9Y4I1-1;Q9Y4I1;Q9Y4I1-3;E7ERV5	1625;1650;1652;1652;1625;1652;1652;1677;382	A0A087WY00	A0A087WY00	Unconventional myosin-Va	MYO5A	tr|A0A087WY00|A0A087WY00_HUMAN Unconventional myosin-Va OS=Homo sapiens OX=9606 GN=MYO5A PE=1 SV=1;tr|G3V394|G3V394_HUMAN Unconventional myosin-Va OS=Homo sapiens OX=9606 GN=MYO5A PE=1 SV=1;tr|F8WE88|F8WE88_HUMAN Unconventional myosin-Va OS=Homo sapiens OX	0.989348	22.6893	2.76619E-54	191.78	140.93	191.78	0.989348	22.6893	2.76619E-54	191.78	0.333328	0	0.00107883	83.418	0.333333	0	0.000674415	99.451					0.333333	0	0.000347671	109.35	0.826974	9.80412	1.22532E-16	150.76	0.333333	0	0.000501726	106.19	0.333333	0	4.83822E-05	115.5	0.413601	1.49418	9.44169E-07	117
A0A087WY61;Q14980-2;Q14980-1;Q14980;Q14980-5;Q14980-4;Q14980-3;F5H0Z7;F5H763;F5H6Y5;F5H4J1	169;169;169;169;169;169;169;169;169;169;169	A0A087WY61	A0A087WY61	Nuclear mitotic apparatus protein 1	NUMA1	tr|A0A087WY61|A0A087WY61_HUMAN Nuclear mitotic apparatus protein 1 OS=Homo sapiens OX=9606 GN=NUMA1 PE=1 SV=1;Isoform 2 of Nuclear mitotic apparatus protein 1 [OS=Homo sapiens];nuclear mitotic apparatus protein 1 [OS=Homo sapiens];sp|Q14980|NUMA1_HUMAN Nuc	0.993006	21.5261	2.58841E-12	100.27	89.06	78.429	0.983683	18.1981	4.81117E-05	63.323	0.97734	16.6009	0.000535763	49.888	0.902258	9.85648	0.0029093	42.468	0.993006	21.5261	5.83623E-07	78.429	0.948072	12.6841	2.58841E-12	97.469	0.9904	20.1356	5.84356E-12	100.27	0.902061	9.64382	3.29875E-06	69.016	0.929929	12.3682	0.00126522	44.365	0.982207	17.6049	4.35552E-05	63.901
A0A087WY61;Q14980-2;Q14980-1;Q14980;Q14980-5;H0YFY6	1975;1977;1991;1991;855;840	A0A087WY61	A0A087WY61	Nuclear mitotic apparatus protein 1	NUMA1	tr|A0A087WY61|A0A087WY61_HUMAN Nuclear mitotic apparatus protein 1 OS=Homo sapiens OX=9606 GN=NUMA1 PE=1 SV=1;Isoform 2 of Nuclear mitotic apparatus protein 1 [OS=Homo sapiens];nuclear mitotic apparatus protein 1 [OS=Homo sapiens];sp|Q14980|NUMA1_HUMAN Nuc	0.999978	44.1032	0.000395564	58.294	46.006	58.294									0	0		NaN	0	0		NaN	0	0		NaN	0	0		NaN	0.999978	44.1032	0.000395564	58.294	0	0		NaN	0	0		NaN
A0A087WY61;Q14980-2;Q14980-1;Q14980;Q14980-5;H0YFY6	1987;1989;2003;2003;867;852	A0A087WY61	A0A087WY61	Nuclear mitotic apparatus protein 1	NUMA1	tr|A0A087WY61|A0A087WY61_HUMAN Nuclear mitotic apparatus protein 1 OS=Homo sapiens OX=9606 GN=NUMA1 PE=1 SV=1;Isoform 2 of Nuclear mitotic apparatus protein 1 [OS=Homo sapiens];nuclear mitotic apparatus protein 1 [OS=Homo sapiens];sp|Q14980|NUMA1_HUMAN Nuc	0.69524	3.58259	0.000395564	58.294	46.006	56.064									0	0		NaN	0	0		NaN	0	0		NaN	0.69524	3.58259	0.00158769	56.064	0.571126	1.24385	0.000395564	58.294	0	0		NaN	0	0		NaN
A0A087WY61;Q14980-2;Q14980-1;Q14980;Q14980-5;H0YFY6	1846;1848;1862;1862;726;711	A0A087WY61	A0A087WY61	Nuclear mitotic apparatus protein 1	NUMA1	tr|A0A087WY61|A0A087WY61_HUMAN Nuclear mitotic apparatus protein 1 OS=Homo sapiens OX=9606 GN=NUMA1 PE=1 SV=1;Isoform 2 of Nuclear mitotic apparatus protein 1 [OS=Homo sapiens];nuclear mitotic apparatus protein 1 [OS=Homo sapiens];sp|Q14980|NUMA1_HUMAN Nuc	0.999993	51.9033	1.05196E-11	99.711	86.256	99.711					0.996247	24.6414	0.000274269	54.117	0	0		NaN					0.995695	23.6824	2.67127E-06	73.21	0.999813	37.3663	2.31593E-09	91.637	0.988256	19.2572	1.91215E-08	83.936	0.98351	17.8591	6.53128E-05	62.274	0.999993	51.9033	1.05196E-11	99.711
A0A087WY61;Q14980-2;Q14980-1;Q14980;Q14980-5;H0YFY6	1741;1743;1757;1757;621;606	A0A087WY61	A0A087WY61	Nuclear mitotic apparatus protein 1	NUMA1	tr|A0A087WY61|A0A087WY61_HUMAN Nuclear mitotic apparatus protein 1 OS=Homo sapiens OX=9606 GN=NUMA1 PE=1 SV=1;Isoform 2 of Nuclear mitotic apparatus protein 1 [OS=Homo sapiens];nuclear mitotic apparatus protein 1 [OS=Homo sapiens];sp|Q14980|NUMA1_HUMAN Nuc	0.978361	16.807	3.08998E-17	147.9	130.83	147.9	0.896464	10.4673	0.00112868	55.688	0.71728	4.60614	9.60063E-05	75.548	0.932957	11.6471	2.08861E-05	82.449	0.970592	15.1915	7.41333E-06	106.67	0.94042	12.1064	2.24069E-06	113.49	0.978361	16.807	3.08998E-17	147.9	0.904328	10.8605	0.000416673	62.658	0.93243	11.4071	9.41444E-05	75.682	0.920281	10.6398	1.67804E-05	89.557
A0A087WY71;E9PFW3;Q96CW1-2;Q96CW1	148;174;147;149	A0A087WY71	A0A087WY71	AP-2 complex subunit mu	AP2M1	tr|A0A087WY71|A0A087WY71_HUMAN AP-2 complex subunit mu OS=Homo sapiens OX=9606 GN=AP2M1 PE=1 SV=1;tr|E9PFW3|E9PFW3_HUMAN AP-2 complex subunit mu OS=Homo sapiens OX=9606 GN=AP2M1 PE=1 SV=1;Isoform 2 of AP-2 complex subunit mu [OS=Homo sapiens];AP-2 complex	0.822134	6.75828	0.0040962	44.382	24.627	44.382	0	0		NaN	0	0		NaN	0.822134	6.75828	0.0040962	44.382	0	0		NaN	0	0		NaN	0	0		NaN					0	0		NaN
A0A087WY71;E9PFW3;Q96CW1-2;Q96CW1	152;178;151;153	A0A087WY71	A0A087WY71	AP-2 complex subunit mu	AP2M1	tr|A0A087WY71|A0A087WY71_HUMAN AP-2 complex subunit mu OS=Homo sapiens OX=9606 GN=AP2M1 PE=1 SV=1;tr|E9PFW3|E9PFW3_HUMAN AP-2 complex subunit mu OS=Homo sapiens OX=9606 GN=AP2M1 PE=1 SV=1;Isoform 2 of AP-2 complex subunit mu [OS=Homo sapiens];AP-2 complex	0.570303	1.26247	0.0040962	44.382	24.627	44.382	0	0		NaN	0	0		NaN	0.570303	1.26247	0.0040962	44.382	0	0		NaN	0	0		NaN	0	0		NaN					0	0		NaN
E9PFH7;A0A087WYG2;Q9UPT6	1185;1192;1191	E9PFH7	E9PFH7	C-Jun-amino-terminal kinase-interacting protein 3	MAPK8IP3	tr|E9PFH7|E9PFH7_HUMAN C-Jun-amino-terminal kinase-interacting protein 3 OS=Homo sapiens OX=9606 GN=MAPK8IP3 PE=1 SV=1;tr|A0A087WYG2|A0A087WYG2_HUMAN C-Jun-amino-terminal kinase-interacting protein 3 OS=Homo sapiens OX=9606 GN=MAPK8IP3 PE=1 SV=1;C-Jun-amin	0.97334	16.5953	3.73948E-28	122.45	110.25	122.08	0	0		NaN	0.961577	14.2013	9.24358E-24	110.23	0.835481	7.92857	3.73948E-28	122.45	0.420729	0	0.000370208	44.811	0.963085	15.1313	1.63465E-11	89.577	0.944234	15.6969	2.13005E-17	103.5	0.858781	8.8087	2.10427E-11	88.683	0.97334	16.5953	3.98917E-28	122.08	0.828598	7.34061	1.81198E-16	96.024
E9PFH7;A0A087WYG2;Q9UPT6;Q9UPT6-2	207;208;207;207	E9PFH7	E9PFH7	C-Jun-amino-terminal kinase-interacting protein 3	MAPK8IP3	tr|E9PFH7|E9PFH7_HUMAN C-Jun-amino-terminal kinase-interacting protein 3 OS=Homo sapiens OX=9606 GN=MAPK8IP3 PE=1 SV=1;tr|A0A087WYG2|A0A087WYG2_HUMAN C-Jun-amino-terminal kinase-interacting protein 3 OS=Homo sapiens OX=9606 GN=MAPK8IP3 PE=1 SV=1;C-Jun-amin	0.5	0	9.9498E-12	106.39	94.363	106.39	0.5	0	4.81023E-05	106.39	0.5	0	0.000340304	71.894	0.5	0	0.000195261	77.631					0.5	0	9.9498E-12	91.64	0.5	0	8.01676E-05	91.889	0	0		NaN	0	0		NaN
E9PFH7;A0A087WYG2;Q9UPT6	364;365;364	E9PFH7	E9PFH7	C-Jun-amino-terminal kinase-interacting protein 3	MAPK8IP3	tr|E9PFH7|E9PFH7_HUMAN C-Jun-amino-terminal kinase-interacting protein 3 OS=Homo sapiens OX=9606 GN=MAPK8IP3 PE=1 SV=1;tr|A0A087WYG2|A0A087WYG2_HUMAN C-Jun-amino-terminal kinase-interacting protein 3 OS=Homo sapiens OX=9606 GN=MAPK8IP3 PE=1 SV=1;C-Jun-amin	0.592779	4.64967	1.79835E-10	136.39	111.54	62.438					0.592779	4.64967	1.79835E-10	136.39													0.403062	0	0.00133392	57.936					0.522982	2.00164	0.000100676	103.39	0.446534	0	0.000445522	69.188
E9PFH7;A0A087WYG2;Q9UPT6	365;366;365	E9PFH7	E9PFH7	C-Jun-amino-terminal kinase-interacting protein 3	MAPK8IP3	tr|E9PFH7|E9PFH7_HUMAN C-Jun-amino-terminal kinase-interacting protein 3 OS=Homo sapiens OX=9606 GN=MAPK8IP3 PE=1 SV=1;tr|A0A087WYG2|A0A087WYG2_HUMAN C-Jun-amino-terminal kinase-interacting protein 3 OS=Homo sapiens OX=9606 GN=MAPK8IP3 PE=1 SV=1;C-Jun-amin	0.997787	26.9289	4.12467E-55	205.95	164.73	137.01	0.976662	16.219	2.33445E-22	156.49	0.847423	7.58591	8.30489E-05	100.93	0.997787	26.9289	4.1299E-46	195.89	0.86637	8.25154	4.10055E-23	162.29	0.98236	17.5891	4.29239E-31	168.93	0.988586	19.5861	3.76878E-38	177.58	0.874661	8.57128	1.01349E-22	160.47	0.823233	6.84303	0.000117426	98.156	0.986465	18.6307	4.12467E-55	205.95
E9PFH7;A0A087WYG2;Q9UPT6	578;585;584	E9PFH7	E9PFH7	C-Jun-amino-terminal kinase-interacting protein 3	MAPK8IP3	tr|E9PFH7|E9PFH7_HUMAN C-Jun-amino-terminal kinase-interacting protein 3 OS=Homo sapiens OX=9606 GN=MAPK8IP3 PE=1 SV=1;tr|A0A087WYG2|A0A087WYG2_HUMAN C-Jun-amino-terminal kinase-interacting protein 3 OS=Homo sapiens OX=9606 GN=MAPK8IP3 PE=1 SV=1;C-Jun-amin	0.467608	0	0.00280587	71.176	43.847	71.176	0	0		NaN	0	0		NaN	0.467608	0	0.00280587	71.176	0	0		NaN	0	0		NaN					0	0		NaN					0	0		NaN
E9PFH7;A0A087WYG2;Q9UPT6	579;586;585	E9PFH7	E9PFH7	C-Jun-amino-terminal kinase-interacting protein 3	MAPK8IP3	tr|E9PFH7|E9PFH7_HUMAN C-Jun-amino-terminal kinase-interacting protein 3 OS=Homo sapiens OX=9606 GN=MAPK8IP3 PE=1 SV=1;tr|A0A087WYG2|A0A087WYG2_HUMAN C-Jun-amino-terminal kinase-interacting protein 3 OS=Homo sapiens OX=9606 GN=MAPK8IP3 PE=1 SV=1;C-Jun-amin	0.999367	32.023	5.97943E-18	170.66	105.31	163.71	0	0		NaN	0	0		NaN	0.467608	0	0.00280587	71.176	0	0		NaN	0	0		NaN	0.963676	14.2953	5.97943E-18	170.66	0	0		NaN	0.999367	32.023	1.4854E-17	163.71	0.934846	11.6033	7.20661E-12	137.95
E9PFH7;A0A087WYG2;Q9UPT6	670;677;676	E9PFH7	E9PFH7	C-Jun-amino-terminal kinase-interacting protein 3	MAPK8IP3	tr|E9PFH7|E9PFH7_HUMAN C-Jun-amino-terminal kinase-interacting protein 3 OS=Homo sapiens OX=9606 GN=MAPK8IP3 PE=1 SV=1;tr|A0A087WYG2|A0A087WYG2_HUMAN C-Jun-amino-terminal kinase-interacting protein 3 OS=Homo sapiens OX=9606 GN=MAPK8IP3 PE=1 SV=1;C-Jun-amin	1	112.909	2.2659E-45	192.46	156.17	190.44	1	64.7805	7.17644E-38	180.11	1	64.2984	1.11266E-37	176.23	0.999995	53.6063	1.24679E-07	124.09	0.990215	21.2076	5.39197E-06	94.09	1	74.4817	2.2659E-45	192.46	1	112.909	2.97153E-45	190.44	0.999992	51.2347	6.92741E-16	146	0.999571	34.9469	1.40146E-05	103.39	1	65.8155	1.6404E-10	128.22
A0A087WYN9;Q7Z478	200;200	A0A087WYN9	A0A087WYN9	ATP-dependent RNA helicase DHX29	DHX29	tr|A0A087WYN9|A0A087WYN9_HUMAN ATP-dependent RNA helicase DHX29 OS=Homo sapiens OX=9606 GN=DHX29 PE=1 SV=1;ATP-dependent RNA helicase Dhx29 [OS=Homo sapiens]	0.992986	21.5098	4.16546E-16	148.46	135.03	132.25	0.941708	12.0831	0.000109081	85.362	0.992986	21.5098	1.87716E-10	132.25	0.990239	20.0625	8.22242E-05	94.203	0.987582	19.0053	8.42392E-05	93.152	0.977979	16.4749	1.90409E-10	132.14	0.98703	18.814	4.16546E-16	148.46	0	0		NaN	0.992673	21.3188	6.0153E-07	121.03	0.977979	16.4749	1.90409E-10	132.14
A0A087WYW3;P30414	163;463	A0A087WYW3	A0A087WYW3	NK-tumor recognition protein;Putative peptidyl-prolyl cis-trans isomerase	NKTR	tr|A0A087WYW3|A0A087WYW3_HUMAN NK-tumor recognition protein OS=Homo sapiens OX=9606 GN=NKTR PE=1 SV=1;NK-tumor recognition protein [OS=Homo sapiens]	0.999064	33.2939	0.00192743	77.593	61.704	77.593	0.98419	20.9517	0.0201282	51.841	0	0		NaN	0.978879	19.6703	0.00547595	66.262	0.916594	12.8738	0.0506449	42.809	0.999064	33.2939	0.00192743	77.593	0.978585	19.0241	0.0259018	48.568	0	0		NaN	0.990147	22.5438	0.0230098	50.207	0.978551	19.022	0.0230098	50.207
A0A087WZ02;C9JY42;A0A096LNI6;Q86XP1-2;Q16760-1;Q16760;Q86XP1	40;44;27;56;44;44;56	A0A087WZ02	A0A087WZ02	Diacylglycerol kinase eta;Diacylglycerol kinase delta	DGKH;DGKD	tr|A0A087WZ02|A0A087WZ02_HUMAN Diacylglycerol kinase eta (Fragment) OS=Homo sapiens OX=9606 GN=DGKH PE=4 SV=1;tr|C9JY42|C9JY42_HUMAN Diacylglycerol kinase delta (Fragment) OS=Homo sapiens OX=9606 GN=DGKD PE=1 SV=1;tr|A0A096LNI6|A0A096LNI6_HUMAN Diacylglyce	0.995842	24.3449	0.0017548	106.35	74.975	106.35	0.995842	24.3449	0.0017548	106.35	0.994867	24.0106	0.0087719	94.409	0.991873	21.443	0.0207692	75.509
A0A087WZ13;Q8IY67-2;E9PAU2;Q8IY67-3;Q8IY67	6;6;23;6;6	A0A087WZ13	A0A087WZ13	Ribonucleoprotein PTB-binding 1	RAVER1	tr|A0A087WZ13|A0A087WZ13_HUMAN Ribonucleoprotein PTB-binding 1 OS=Homo sapiens OX=9606 GN=RAVER1 PE=1 SV=1;Isoform 2 of Ribonucleoprotein PTB-binding 1 [OS=Homo sapiens];tr|E9PAU2|E9PAU2_HUMAN Ribonucleoprotein PTB-binding 1 OS=Homo sapiens OX=9606 GN=RAVE	0.773591	6.39766	2.69442E-07	72.495	62.867	72.495	0	0		NaN	0.400734	0	0.000154348	48.085	0	0		NaN	0	0		NaN	0.734949	4.53645	2.93844E-07	71.735					0.773591	6.39766	2.69442E-07	72.495	0	0		NaN	0	0		NaN
A0A087WZ13;Q8IY67-2;E9PAU2;Q8IY67-3;Q8IY67	14;14;31;14;14	A0A087WZ13	A0A087WZ13	Ribonucleoprotein PTB-binding 1	RAVER1	tr|A0A087WZ13|A0A087WZ13_HUMAN Ribonucleoprotein PTB-binding 1 OS=Homo sapiens OX=9606 GN=RAVER1 PE=1 SV=1;Isoform 2 of Ribonucleoprotein PTB-binding 1 [OS=Homo sapiens];tr|E9PAU2|E9PAU2_HUMAN Ribonucleoprotein PTB-binding 1 OS=Homo sapiens OX=9606 GN=RAVE	0.999978	46.5484	7.11282E-28	148.25	133.56	148.25	0.999978	46.5484	3.21767E-16	148.25	0.999433	33.1729	3.12002E-05	94.188	0.999159	31.6075	1.85288E-05	108.18	0.997398	25.8443	2.20422E-07	122.94	0.999972	45.5615	7.11282E-28	133.24	0.999686	35.3688	8.94075E-08	107.84	0.806985	6.73934	2.91512E-05	98.889	0.999955	43.6264	1.5852E-16	99.442	0.991575	21.1197	3.43209E-11	87.712
A0A087WZ13;Q8IY67-2;E9PAU2;Q8IY67-3;Q8IY67	17;17;34;17;17	A0A087WZ13	A0A087WZ13	Ribonucleoprotein PTB-binding 1	RAVER1	tr|A0A087WZ13|A0A087WZ13_HUMAN Ribonucleoprotein PTB-binding 1 OS=Homo sapiens OX=9606 GN=RAVER1 PE=1 SV=1;Isoform 2 of Ribonucleoprotein PTB-binding 1 [OS=Homo sapiens];tr|E9PAU2|E9PAU2_HUMAN Ribonucleoprotein PTB-binding 1 OS=Homo sapiens OX=9606 GN=RAVE	0.999632	34.4503	3.43209E-11	87.712	80.217	87.712	0.989246	22.1148	0.000135488	52.829	0	0		NaN	0	0		NaN	0.988463	19.4797	2.44807E-05	60.527	0.9966	24.8365	2.93844E-07	71.735	0.974241	14.9966	8.26013E-05	53.091	0.99686	25.0082	2.69442E-07	72.495	0	0		NaN	0.999632	34.4503	3.43209E-11	87.712
A0A087WZ13;Q8IY67-2;E9PAU2;K7EQG2	617;617;634;35	A0A087WZ13	A0A087WZ13	Ribonucleoprotein PTB-binding 1	RAVER1	tr|A0A087WZ13|A0A087WZ13_HUMAN Ribonucleoprotein PTB-binding 1 OS=Homo sapiens OX=9606 GN=RAVER1 PE=1 SV=1;Isoform 2 of Ribonucleoprotein PTB-binding 1 [OS=Homo sapiens];tr|E9PAU2|E9PAU2_HUMAN Ribonucleoprotein PTB-binding 1 OS=Homo sapiens OX=9606 GN=RAVE	0.998885	29.5222	0.0183965	40.962	26.704	40.962	0	0		NaN	0	0		NaN	0.998885	29.5222	0.0183965	40.962					0	0		NaN	0	0		NaN
A0A087WZ13;Q8IY67-2;E9PAU2	567;567;584	A0A087WZ13	A0A087WZ13	Ribonucleoprotein PTB-binding 1	RAVER1	tr|A0A087WZ13|A0A087WZ13_HUMAN Ribonucleoprotein PTB-binding 1 OS=Homo sapiens OX=9606 GN=RAVER1 PE=1 SV=1;Isoform 2 of Ribonucleoprotein PTB-binding 1 [OS=Homo sapiens];tr|E9PAU2|E9PAU2_HUMAN Ribonucleoprotein PTB-binding 1 OS=Homo sapiens OX=9606 GN=RAVE	1	67.9508	2.33869E-06	157.78	89.785	157.78	0.99999	51.1863	0.00258321	99.788	0.999939	43.2909	0.0103312	75.509	0.999896	40.6865	0.0102878	76.228	0.999594	34.878	0.0105166	72.434	1	67.9508	2.33869E-06	157.78	0.999972	46.4364	0.00111586	104.22	0.999949	43.8933	0.0103385	75.387	0.999634	36.2944	0.0102929	76.143	0.999811	38.2638	0.00872657	83.862
B7Z385;A0A087X0J3;A0A087WZ15;E9PDI2;P40123-2;P40123	189;218;218;275;237;301	B7Z385	B7Z385	Adenylyl cyclase-associated protein;Adenylyl cyclase-associated protein 2	CAP2	tr|B7Z385|B7Z385_HUMAN Adenylyl cyclase-associated protein OS=Homo sapiens OX=9606 GN=CAP2 PE=1 SV=1;tr|A0A087X0J3|A0A087X0J3_HUMAN Adenylyl cyclase-associated protein OS=Homo sapiens OX=9606 GN=CAP2 PE=1 SV=1;tr|A0A087WZ15|A0A087WZ15_HUMAN Adenylyl cyclas	0.999294	31.8117	2.37978E-36	165.9	145.99	165.9	0.569983	2.38939	2.18562E-05	69.435	0.989262	20.3985	1.58926E-14	137.13	0.454345	0	3.73265E-07	83.881	0.838236	7.72222	3.31305E-08	112.74	0.853584	7.69277	3.20346E-09	114.75	0.999294	31.8117	2.37978E-36	165.9	0.878035	9.85718	2.36841E-14	128.52	0.820089	6.76436	1.07689E-08	108.19	0.910041	10.0863	1.07573E-10	121.46
B7Z385;A0A087X0J3;A0A087WZ15;E9PDI2;P40123-2;P40123	193;222;222;279;241;305	B7Z385	B7Z385	Adenylyl cyclase-associated protein;Adenylyl cyclase-associated protein 2	CAP2	tr|B7Z385|B7Z385_HUMAN Adenylyl cyclase-associated protein OS=Homo sapiens OX=9606 GN=CAP2 PE=1 SV=1;tr|A0A087X0J3|A0A087X0J3_HUMAN Adenylyl cyclase-associated protein OS=Homo sapiens OX=9606 GN=CAP2 PE=1 SV=1;tr|A0A087WZ15|A0A087WZ15_HUMAN Adenylyl cyclas	0.674182	5.82878	2.32703E-07	85.849	70.533	85.849	0.302739	0	0.000685497	47.38					0	0		NaN	0.486598	0.839454	8.9926E-05	60.943	0.586356	4.4659	5.97326E-05	65.881	0.568357	0.71347	1.13913E-06	80.355	0.437945	0.735442	0.000836893	48.115	0.377997	0	0.000116266	63.697	0.674182	5.82878	2.32703E-07	85.849
B7Z385;A0A087X0J3;A0A087WZ15;E9PDI2;P40123-2;P40123	197;226;226;283;245;309	B7Z385	B7Z385	Adenylyl cyclase-associated protein;Adenylyl cyclase-associated protein 2	CAP2	tr|B7Z385|B7Z385_HUMAN Adenylyl cyclase-associated protein OS=Homo sapiens OX=9606 GN=CAP2 PE=1 SV=1;tr|A0A087X0J3|A0A087X0J3_HUMAN Adenylyl cyclase-associated protein OS=Homo sapiens OX=9606 GN=CAP2 PE=1 SV=1;tr|A0A087WZ15|A0A087WZ15_HUMAN Adenylyl cyclas	0.85038	8.21464	3.4765E-08	107.78	87.961	76.704	0.786284	8.53643	0.000685497	47.38	0.658186	3.69771	0.0010359	49.186	0.3674	2.01512	2.20328E-05	72.584	0.846527	9.35764	8.9926E-05	60.943	0.824599	9.64226	5.8717E-05	67.33	0.838303	8.80838	3.4765E-08	107.78	0.85038	8.21464	1.97537E-05	76.704	0.77454	7.71152	0.000116266	63.697	0.815179	8.16999	2.32703E-07	85.849
B7Z385;A0A087X0J3;A0A087WZ15;E9PDI2;P40123-2;P40123	200;229;229;286;248;312	B7Z385	B7Z385	Adenylyl cyclase-associated protein;Adenylyl cyclase-associated protein 2	CAP2	tr|B7Z385|B7Z385_HUMAN Adenylyl cyclase-associated protein OS=Homo sapiens OX=9606 GN=CAP2 PE=1 SV=1;tr|A0A087X0J3|A0A087X0J3_HUMAN Adenylyl cyclase-associated protein OS=Homo sapiens OX=9606 GN=CAP2 PE=1 SV=1;tr|A0A087WZ15|A0A087WZ15_HUMAN Adenylyl cyclas	0.957467	15.5678	2.37978E-36	165.9	145.99	73.675	0.715248	4.27627	3.62123E-05	66.972					0	0		NaN	0.841891	7.6223	5.50425E-07	81.016	0.857409	9.93706	3.20346E-09	114.75	0.940946	12.1373	2.37978E-36	165.9	0.957467	15.5678	1.59884E-05	73.675	0.703758	4.1854	1.07689E-08	108.19	0.951736	13.0896	1.07573E-10	121.46
A0A087WZ40;Q14244-5;Q14244-3;Q14244-6;Q14244;Q14244-7	224;56;108;187;202;224	A0A087WZ40	A0A087WZ40	Ensconsin	MAP7	tr|A0A087WZ40|A0A087WZ40_HUMAN Ensconsin OS=Homo sapiens OX=9606 GN=MAP7 PE=1 SV=1;Isoform 5 of Ensconsin [OS=Homo sapiens];Isoform 3 of Ensconsin [OS=Homo sapiens];Isoform 6 of Ensconsin [OS=Homo sapiens];Ensconsin [OS=Homo sapiens];Isoform 7 of Ensconsin	0.858687	10.7302	3.96271E-38	183.06	155.38	183.06					0	0		NaN					0.7941	8.87342	0.00107193	74.678	0	0		NaN	0.858687	10.7302	3.96271E-38	183.06	0	0		NaN	0.671827	6.74805	0.00107193	74.678	0.588115	2.05026	2.24954E-31	170.66
A0A087WZ40;Q14244-5;Q14244-3;Q14244-6;Q14244;Q14244-7	205;37;89;168;183;205	A0A087WZ40	A0A087WZ40	Ensconsin	MAP7	tr|A0A087WZ40|A0A087WZ40_HUMAN Ensconsin OS=Homo sapiens OX=9606 GN=MAP7 PE=1 SV=1;Isoform 5 of Ensconsin [OS=Homo sapiens];Isoform 3 of Ensconsin [OS=Homo sapiens];Isoform 6 of Ensconsin [OS=Homo sapiens];Ensconsin [OS=Homo sapiens];Isoform 7 of Ensconsin	0.983615	20.139	0.0102239	77.288	56.341	77.288																					0.983615	20.139	0.0102239	77.288					0	0		NaN
A0A087WZD4;K7ENL9;Q96DM3	279;279;327	A0A087WZD4	A0A087WZD4	Uncharacterized protein C18orf8	C18orf8	tr|A0A087WZD4|A0A087WZD4_HUMAN Regulator of MON1-CCZ1 complex OS=Homo sapiens OX=9606 GN=RMC1 PE=1 SV=1;tr|K7ENL9|K7ENL9_HUMAN Regulator of MON1-CCZ1 complex OS=Homo sapiens OX=9606 GN=RMC1 PE=1 SV=1;Uncharacterized protein C18orf8 [OS=Homo sapiens]	0.469995	0	1.0719E-11	95.5	75.947	61.963									0.469995	0	0.00015239	61.963	0.449465	0	1.0719E-11	95.5
A0A087WZD4;K7ENL9;Q96DM3	281;281;329	A0A087WZD4	A0A087WZD4	Uncharacterized protein C18orf8	C18orf8	tr|A0A087WZD4|A0A087WZD4_HUMAN Regulator of MON1-CCZ1 complex OS=Homo sapiens OX=9606 GN=RMC1 PE=1 SV=1;tr|K7ENL9|K7ENL9_HUMAN Regulator of MON1-CCZ1 complex OS=Homo sapiens OX=9606 GN=RMC1 PE=1 SV=1;Uncharacterized protein C18orf8 [OS=Homo sapiens]	0.732977	5.19177	1.0719E-11	95.5	75.947	95.138					0.732977	5.19177	1.10462E-11	95.138	0.469995	0	0.00015239	61.963	0.449465	0	1.0719E-11	95.5
A0A087WZD8;Q8WUA4-2;Q8WUA4-1;Q8WUA4	165;165;165;165	A0A087WZD8	A0A087WZD8	General transcription factor 3C polypeptide 2	GTF3C2	tr|A0A087WZD8|A0A087WZD8_HUMAN General transcription factor 3C polypeptide 2 OS=Homo sapiens OX=9606 GN=GTF3C2 PE=1 SV=1;Isoform 2 of General transcription factor 3C polypeptide 2 [OS=Homo sapiens];General transcription factor 3C polypeptide 2 [OS=Homo sap	0.999274	33.991	0.0011714	43.579	36.78	43.579	0	0		NaN									0	0		NaN													0	0		NaN	0.999274	33.991	0.0011714	43.579
A0A087WZD8;Q8WUA4-2;Q8WUA4-1;Q8WUA4	167;167;167;167	A0A087WZD8	A0A087WZD8	General transcription factor 3C polypeptide 2	GTF3C2	tr|A0A087WZD8|A0A087WZD8_HUMAN General transcription factor 3C polypeptide 2 OS=Homo sapiens OX=9606 GN=GTF3C2 PE=1 SV=1;Isoform 2 of General transcription factor 3C polypeptide 2 [OS=Homo sapiens];General transcription factor 3C polypeptide 2 [OS=Homo sap	0.999342	34.5353	1.33672E-30	142.38	121.79	43.579	0	0		NaN	0.931145	11.3109	3.09372E-12	92.49	0.997775	26.5209	1.85978E-19	115.92	0.988831	19.5085	3.0141E-05	63.776	0.989753	19.8495	1.00556E-24	131.03	0.991781	20.824	1.53999E-10	82.765	0.997152	25.4415	1.33672E-30	142.38	0.812707	6.37414	1.19902E-10	84.962	0.999342	34.5353	1.49473E-20	119.18
M0QZS0;A0A087WZG4;A0A3B3IPE9;Q6ZSZ5-2;Q6ZSZ5	750;1045;1111;953;1111	M0QZS0	M0QZS0	Rho guanine nucleotide exchange factor 18	ARHGEF18	tr|M0QZS0|M0QZS0_HUMAN Rho guanine nucleotide exchange factor 18 (Fragment) OS=Homo sapiens OX=9606 GN=ARHGEF18 PE=1 SV=1;tr|A0A087WZG4|A0A087WZG4_HUMAN Rho guanine nucleotide exchange factor 18 (Fragment) OS=Homo sapiens OX=9606 GN=ARHGEF18 PE=4 SV=2;tr|A	0.834235	4.33745	1.85034E-07	58.158	47.519	42.799	0.798992	3.11414	1.85034E-07	58.158	0	0		NaN	0	0		NaN					0.834235	4.33745	0.000140725	42.799	0	0		NaN					0	0		NaN	0.769226	2.3837	0.000209134	41.073
M0QZS0;A0A087WZG4;A0A3B3IPE9;Q6ZSZ5-2;Q6ZSZ5	763;1058;1124;966;1124	M0QZS0	M0QZS0	Rho guanine nucleotide exchange factor 18	ARHGEF18	tr|M0QZS0|M0QZS0_HUMAN Rho guanine nucleotide exchange factor 18 (Fragment) OS=Homo sapiens OX=9606 GN=ARHGEF18 PE=1 SV=1;tr|A0A087WZG4|A0A087WZG4_HUMAN Rho guanine nucleotide exchange factor 18 (Fragment) OS=Homo sapiens OX=9606 GN=ARHGEF18 PE=4 SV=2;tr|A	0.995573	24.6119	4.80591E-05	54.376	48.117	48.909	0.995573	24.6119	0.000110451	48.909	0	0		NaN	0.985051	19.5003	0.000329251	44.369	0.994928	23.3203	4.80591E-05	54.376	0	0		NaN	0	0		NaN					0	0		NaN
M0QZS0;A0A087WZG4;A0A3B3IPE9;Q6ZSZ5-2;Q6ZSZ5	769;1064;1130;972;1130	M0QZS0	M0QZS0	Rho guanine nucleotide exchange factor 18	ARHGEF18	tr|M0QZS0|M0QZS0_HUMAN Rho guanine nucleotide exchange factor 18 (Fragment) OS=Homo sapiens OX=9606 GN=ARHGEF18 PE=1 SV=1;tr|A0A087WZG4|A0A087WZG4_HUMAN Rho guanine nucleotide exchange factor 18 (Fragment) OS=Homo sapiens OX=9606 GN=ARHGEF18 PE=4 SV=2;tr|A	0.773401	6.38464	4.80591E-05	54.376	48.117	48.909	0.773401	6.38464	0.000110451	48.909	0	0		NaN	0.751595	5.89058	0.000329251	44.369	0.750026	5.94301	4.80591E-05	54.376	0	0		NaN	0	0		NaN					0	0		NaN
M0QZS0;A0A087WZG4;A0A3B3IPE9;Q6ZSZ5-2;Q6ZSZ5	740;1035;1101;943;1101	M0QZS0	M0QZS0	Rho guanine nucleotide exchange factor 18	ARHGEF18	tr|M0QZS0|M0QZS0_HUMAN Rho guanine nucleotide exchange factor 18 (Fragment) OS=Homo sapiens OX=9606 GN=ARHGEF18 PE=1 SV=1;tr|A0A087WZG4|A0A087WZG4_HUMAN Rho guanine nucleotide exchange factor 18 (Fragment) OS=Homo sapiens OX=9606 GN=ARHGEF18 PE=4 SV=2;tr|A	1	53.9812	0.00514154	53.981	42.507	53.981	1	44.2941	0.0127622	44.294	0	0		NaN	0	0		NaN					1	53.9812	0.00514154	53.981	0	0		NaN	0	0		NaN	0	0		NaN
M0QZS0;A0A087WZG4;A0A3B3IPE9;Q6ZSZ5-2;Q6ZSZ5	742;1037;1103;945;1103	M0QZS0	M0QZS0	Rho guanine nucleotide exchange factor 18	ARHGEF18	tr|M0QZS0|M0QZS0_HUMAN Rho guanine nucleotide exchange factor 18 (Fragment) OS=Homo sapiens OX=9606 GN=ARHGEF18 PE=1 SV=1;tr|A0A087WZG4|A0A087WZG4_HUMAN Rho guanine nucleotide exchange factor 18 (Fragment) OS=Homo sapiens OX=9606 GN=ARHGEF18 PE=4 SV=2;tr|A	1	53.9812	1.85034E-07	153.97	113.91	53.981	1	44.2941	1.85034E-07	81.338	0.999894	39.7655	0.00857581	84.213	0.999969	45.0687	0.000132363	132.88	0.999051	30.2255	0.000109037	128.27	1	53.9812	0.000140725	108.57	0.999973	45.6371	0.000102572	144.65	0.997033	25.2645	0.0181872	62.823	0.999983	47.7714	3.88483E-06	153.97	0.998816	29.2595	5.84711E-05	116.52
A0A087WZQ1;Q9NS40-1;Q9NS40	1089;1189;1189	A0A087WZQ1	A0A087WZQ1	Potassium voltage-gated channel subfamily H member 7	KCNH7	tr|A0A087WZQ1|A0A087WZQ1_HUMAN Potassium voltage-gated channel subfamily H member 7 OS=Homo sapiens OX=9606 GN=KCNH7 PE=1 SV=1;Potassium voltage-gated channel subfamily H member 7 [OS=Homo sapiens];sp|Q9NS40|KCNH7_HUMAN Potassium voltage-gated channel subf	1	70.4116	0.002511	83.869	67.725	70.412	0	0		NaN	1	70.4116	0.00478806	70.412					0	0		NaN	0	0		NaN	1	83.8686	0.002511	83.869	0	0		NaN	0	0		NaN
A0A087WZT0;M0QZ22;Q5PRF9;M0R0X3	271;271;271;271	A0A087WZT0	A0A087WZT0	Protein Smaug homolog 2	SAMD4B	tr|A0A087WZT0|A0A087WZT0_HUMAN Protein Smaug homolog 2 OS=Homo sapiens OX=9606 GN=SAMD4B PE=1 SV=1;tr|M0QZ22|M0QZ22_HUMAN Protein Smaug homolog 2 OS=Homo sapiens OX=9606 GN=SAMD4B PE=1 SV=1;protein Smaug homolog 2 [OS=Homo sapiens];tr|M0R0X3|M0R0X3_HUMAN P	0.991044	21.4163	2.55449E-48	146.78	135.97	146.78	0.632997	5.47139	1.24526E-18	93.955	0.425627	0	4.22465E-13	81.446	0.314564	0	3.05993E-08	68.434	0.689859	4.89202	7.2051E-19	98.397	0.430563	0	4.22465E-13	81.446	0.884679	10.6893	3.07348E-26	110.68	0.324596	0	1.32288E-10	80.342	0.991044	21.4163	2.55449E-48	146.78	0.918209	12.055	6.25982E-26	104.84
A0A087WZT0;M0QZ22;Q5PRF9;M0R0X3	274;274;274;274	A0A087WZT0	A0A087WZT0	Protein Smaug homolog 2	SAMD4B	tr|A0A087WZT0|A0A087WZT0_HUMAN Protein Smaug homolog 2 OS=Homo sapiens OX=9606 GN=SAMD4B PE=1 SV=1;tr|M0QZ22|M0QZ22_HUMAN Protein Smaug homolog 2 OS=Homo sapiens OX=9606 GN=SAMD4B PE=1 SV=1;protein Smaug homolog 2 [OS=Homo sapiens];tr|M0R0X3|M0R0X3_HUMAN P	0.430563	0	4.22465E-13	81.446	75.219	81.446					0.425627	0	4.22465E-13	81.446	0.314564	0	3.05993E-08	68.434					0.430563	0	4.22465E-13	81.446					0.324596	0	1.32288E-10	80.342
A0A087WZT0;M0QZ22;Q5PRF9;M0R0X3	275;275;275;275	A0A087WZT0	A0A087WZT0	Protein Smaug homolog 2	SAMD4B	tr|A0A087WZT0|A0A087WZT0_HUMAN Protein Smaug homolog 2 OS=Homo sapiens OX=9606 GN=SAMD4B PE=1 SV=1;tr|M0QZ22|M0QZ22_HUMAN Protein Smaug homolog 2 OS=Homo sapiens OX=9606 GN=SAMD4B PE=1 SV=1;protein Smaug homolog 2 [OS=Homo sapiens];tr|M0R0X3|M0R0X3_HUMAN P	0.324596	0	1.32288E-10	80.342	71.609	80.342									0.314564	0	3.05993E-08	68.434													0.324596	0	1.32288E-10	80.342
A0A087WZT0;M0QZ22;Q5PRF9	592;592;592	A0A087WZT0	A0A087WZT0	Protein Smaug homolog 2	SAMD4B	tr|A0A087WZT0|A0A087WZT0_HUMAN Protein Smaug homolog 2 OS=Homo sapiens OX=9606 GN=SAMD4B PE=1 SV=1;tr|M0QZ22|M0QZ22_HUMAN Protein Smaug homolog 2 OS=Homo sapiens OX=9606 GN=SAMD4B PE=1 SV=1;protein Smaug homolog 2 [OS=Homo sapiens]	0.998944	29.7582	0.00049569	67.646	48.571	65.231													0	0		NaN	0.971917	15.3879	0.0011025	58.98	0.998944	29.7582	0.000664793	65.231									0.996084	24.0536	0.00049569	67.646
A0A087WZT0;M0QZ22;Q5PRF9	600;600;600	A0A087WZT0	A0A087WZT0	Protein Smaug homolog 2	SAMD4B	tr|A0A087WZT0|A0A087WZT0_HUMAN Protein Smaug homolog 2 OS=Homo sapiens OX=9606 GN=SAMD4B PE=1 SV=1;tr|M0QZ22|M0QZ22_HUMAN Protein Smaug homolog 2 OS=Homo sapiens OX=9606 GN=SAMD4B PE=1 SV=1;protein Smaug homolog 2 [OS=Homo sapiens]	0.999852	38.2909	0.00049569	67.646	48.571	67.646													0	0		NaN	0.999121	30.4347	0.0011025	58.98	0.999772	36.4189	0.000664793	65.231									0.999852	38.2909	0.00049569	67.646
E5RGN0;A0A087WZU2;Q00536-1;Q00536;Q00536-3;Q00536-2;E5RJM2;E5RIY8;H0YBX5;E5RIU4	138;90;138;138;144;212;138;138;98;138	E5RGN0	E5RGN0	Cyclin-dependent kinase 16	CDK16	tr|E5RGN0|E5RGN0_HUMAN Cyclin-dependent kinase 16 (Fragment) OS=Homo sapiens OX=9606 GN=CDK16 PE=1 SV=1;tr|A0A087WZU2|A0A087WZU2_HUMAN Cyclin-dependent kinase 16 OS=Homo sapiens OX=9606 GN=CDK16 PE=1 SV=1;Cyclin-dependent kinase 16 [OS=Homo sapiens];sp|Q00	1	69.694	8.95395E-38	177.93	151.88	177.93	0.996171	24.1565	2.79376E-05	89.261	0.996861	25.0198	0.000243594	81.619	0.999757	36.1696	5.77465E-05	84.874	0	0		NaN	1	69.694	8.95395E-38	177.93	0	0		NaN	0.99981	37.2122	4.48948E-05	91.207	0.992687	21.3365	0.000511954	70.942	0.998033	27.0559	0.000403589	78.069
E5RGN0;A0A087WZU2;Q00536-1;Q00536;Q00536-3;Q00536-2;E5RJM2;E5RIY8;E5RIU4;E5RJQ8;E5RGV7	12;12;12;12;18;86;12;12;12;12;18	E5RGN0	E5RGN0	Cyclin-dependent kinase 16	CDK16	tr|E5RGN0|E5RGN0_HUMAN Cyclin-dependent kinase 16 (Fragment) OS=Homo sapiens OX=9606 GN=CDK16 PE=1 SV=1;tr|A0A087WZU2|A0A087WZU2_HUMAN Cyclin-dependent kinase 16 OS=Homo sapiens OX=9606 GN=CDK16 PE=1 SV=1;Cyclin-dependent kinase 16 [OS=Homo sapiens];sp|Q00	0.989387	19.6954	0.0218535	85.161	47.553	85.161	0	0		NaN	0	0		NaN					0	0		NaN	0	0		NaN	0.989387	19.6954	0.0218535	85.161					0	0		NaN	0	0		NaN
E5RGN0;A0A087WZU2;Q00536-1;Q00536;Q00536-3;Q00536-2;E5RJM2;E5RIY8;H0YBX5;E5RIU4	119;71;119;119;125;193;119;119;79;119	E5RGN0	E5RGN0	Cyclin-dependent kinase 16	CDK16	tr|E5RGN0|E5RGN0_HUMAN Cyclin-dependent kinase 16 (Fragment) OS=Homo sapiens OX=9606 GN=CDK16 PE=1 SV=1;tr|A0A087WZU2|A0A087WZU2_HUMAN Cyclin-dependent kinase 16 OS=Homo sapiens OX=9606 GN=CDK16 PE=1 SV=1;Cyclin-dependent kinase 16 [OS=Homo sapiens];sp|Q00	1	78.5125	1.96319E-05	99.343	48.99	78.513	0.999902	40.0861	0.000398197	64.87	1	89.1712	1.96319E-05	89.171	1	78.5125	0.0204051	78.513	0	0		NaN	0.999389	32.135	0.00137623	55.208	0	0		NaN	0	0		NaN	1	98.0402	0.00635594	98.04	1	99.343	0.00066071	99.343
E5RGN0;A0A087WZU2;Q00536-1;Q00536;Q00536-3;Q00536-2;E5RJM2;H0YBX5	153;105;153;153;159;227;153;113	E5RGN0	E5RGN0	Cyclin-dependent kinase 16	CDK16	tr|E5RGN0|E5RGN0_HUMAN Cyclin-dependent kinase 16 (Fragment) OS=Homo sapiens OX=9606 GN=CDK16 PE=1 SV=1;tr|A0A087WZU2|A0A087WZU2_HUMAN Cyclin-dependent kinase 16 OS=Homo sapiens OX=9606 GN=CDK16 PE=1 SV=1;Cyclin-dependent kinase 16 [OS=Homo sapiens];sp|Q00	0.970924	15.2364	0.000104593	110.51	81.886	110.51	0.970924	15.2364	0.000104593	110.51	0.865978	8.10329	0.0191195	59.116	0.961467	13.9711	0.00254446	80.469	0.799968	6.01974	0.00532434	74.46	0	0		NaN	0.904692	9.77369	0.000122519	109.51	0.969294	14.9923	0.0206117	57.802	0.941031	12.0298	0.00150473	88.552	0	0		NaN
A0A087X1Q1;A0A087WZU8;P04637-7;P04637-4;P04637;A0A087WXZ1;A0A087WT22;E7ESS1;J3KP33;A0A0U1RQC9;P04637-8;P04637-9;P04637-5;P04637-6;P04637-2;P04637-3	154;302;181;274;313;154;154;181;313;274;181;181;274;274;313;313	A0A087X1Q1	A0A087X1Q1	Cellular tumor antigen p53	TP53	tr|A0A087X1Q1|A0A087X1Q1_HUMAN Cellular tumor antigen p53 OS=Homo sapiens OX=9606 GN=TP53 PE=1 SV=1;tr|A0A087WZU8|A0A087WZU8_HUMAN Cellular tumor antigen p53 OS=Homo sapiens OX=9606 GN=TP53 PE=1 SV=1;Isoform 7 of Cellular tumor antigen p53 [OS=Homo sapiens	0.493548	2.64979	9.93619E-06	102.87	86.201	102.87									0	0		NaN									0	0		NaN	0.365625	0.116509	0.000353872	83.204	0	0		NaN	0.493548	2.64979	9.93619E-06	102.87
A0A087X1Q1;A0A087WZU8;P04637-7;P04637-4;P04637;A0A087WXZ1;A0A087WT22;E7ESS1;J3KP33;A0A0U1RQC9;P04637-8;P04637-9;P04637-5;P04637-6;P04637-2;P04637-3	155;303;182;275;314;155;155;182;314;275;182;182;275;275;314;314	A0A087X1Q1	A0A087X1Q1	Cellular tumor antigen p53	TP53	tr|A0A087X1Q1|A0A087X1Q1_HUMAN Cellular tumor antigen p53 OS=Homo sapiens OX=9606 GN=TP53 PE=1 SV=1;tr|A0A087WZU8|A0A087WZU8_HUMAN Cellular tumor antigen p53 OS=Homo sapiens OX=9606 GN=TP53 PE=1 SV=1;Isoform 7 of Cellular tumor antigen p53 [OS=Homo sapiens	0.694766	3.64281	1.93234E-31	128.68	107.37	128.68									0	0		NaN	0.433895	1.37035	8.65849E-06	86.262	0.694766	3.64281	1.93234E-31	128.68	0	0		NaN					0	0		NaN
A0A087X1Q1;A0A087WZU8;P04637-7;P04637-4;P04637	233;381;260;353;392	A0A087X1Q1	A0A087X1Q1	Cellular tumor antigen p53	TP53	tr|A0A087X1Q1|A0A087X1Q1_HUMAN Cellular tumor antigen p53 OS=Homo sapiens OX=9606 GN=TP53 PE=1 SV=1;tr|A0A087WZU8|A0A087WZU8_HUMAN Cellular tumor antigen p53 OS=Homo sapiens OX=9606 GN=TP53 PE=1 SV=1;Isoform 7 of Cellular tumor antigen p53 [OS=Homo sapiens	1	76.6883	5.15635E-08	134.49	127.36	134.49	0	0		NaN					0.998569	28.4374	0.019917	68.355	0.999967	44.7739	0.000664502	90.653	0.999951	43.0554	0.000836969	87.667	1	76.6883	5.22038E-08	134.49	0	0		NaN	0.999999	58.9651	2.93206E-05	113.22	1	69.092	5.15635E-08	132.56
A0A087WZV0;O43314-1;O43314;O43314-2;D6RFG4	38;38;38;38;38	A0A087WZV0	A0A087WZV0	Inositol hexakisphosphate and diphosphoinositol-pentakisphosphate kinase 2	PPIP5K2	tr|A0A087WZV0|A0A087WZV0_HUMAN Inositol hexakisphosphate and diphosphoinositol-pentakisphosphate kinase OS=Homo sapiens OX=9606 GN=PPIP5K2 PE=1 SV=1;inositol hexakisphosphate and diphosphoinositol-pentakisphosphate kinase 2 [OS=Homo sapiens];sp|O43314|VIP2	1	59.3238	9.36447E-11	124.4	109.12	59.324	1	124.399	9.36447E-11	124.4	1	116.479	2.93441E-10	116.48	1	59.3238	0.000138905	59.324					1	76.6932	1.32282E-05	76.693	1	68.5523	4.13488E-05	68.552	1	85.9323	5.14503E-07	85.932	0	0		NaN
A0A087WZV0;O43314-1;O43314;O43314-2;K7ENU7;A0A087WWN8;H0Y9S9	1200;1165;1165;1144;210;285;320	A0A087WZV0	A0A087WZV0	Inositol hexakisphosphate and diphosphoinositol-pentakisphosphate kinase 2	PPIP5K2	tr|A0A087WZV0|A0A087WZV0_HUMAN Inositol hexakisphosphate and diphosphoinositol-pentakisphosphate kinase OS=Homo sapiens OX=9606 GN=PPIP5K2 PE=1 SV=1;inositol hexakisphosphate and diphosphoinositol-pentakisphosphate kinase 2 [OS=Homo sapiens];sp|O43314|VIP2	0.225644	0	0.00227639	52.541	35.172	52.541					0.215067	0	0.0037319	48.229					0	0		NaN									0	0		NaN	0	0		NaN	0.225644	0	0.00227639	52.541
A0A087WZV0;O43314-1;O43314;O43314-2;K7ENU7;A0A087WWN8;H0Y9S9	1201;1166;1166;1145;211;286;321	A0A087WZV0	A0A087WZV0	Inositol hexakisphosphate and diphosphoinositol-pentakisphosphate kinase 2	PPIP5K2	tr|A0A087WZV0|A0A087WZV0_HUMAN Inositol hexakisphosphate and diphosphoinositol-pentakisphosphate kinase OS=Homo sapiens OX=9606 GN=PPIP5K2 PE=1 SV=1;inositol hexakisphosphate and diphosphoinositol-pentakisphosphate kinase 2 [OS=Homo sapiens];sp|O43314|VIP2	0.225644	0	0.00227639	52.541	35.172	52.541					0.215067	0	0.0037319	48.229					0	0		NaN									0	0		NaN	0	0		NaN	0.225644	0	0.00227639	52.541
A0A087WZV0;O43314-1;O43314;O43314-2;K7ENU7;A0A087WWN8;H0Y9S9	1207;1172;1172;1151;217;292;327	A0A087WZV0	A0A087WZV0	Inositol hexakisphosphate and diphosphoinositol-pentakisphosphate kinase 2	PPIP5K2	tr|A0A087WZV0|A0A087WZV0_HUMAN Inositol hexakisphosphate and diphosphoinositol-pentakisphosphate kinase OS=Homo sapiens OX=9606 GN=PPIP5K2 PE=1 SV=1;inositol hexakisphosphate and diphosphoinositol-pentakisphosphate kinase 2 [OS=Homo sapiens];sp|O43314|VIP2	0.385097	3.75604	0.000416527	64.377	42.259	64.377	0.385097	3.75604	0.000416527	64.377									0	0		NaN									0	0		NaN	0	0		NaN
A0A087WZV0;O43314-1;O43314;O43314-2;K7ENU7	1088;1073;1073;1073;118	A0A087WZV0	A0A087WZV0	Inositol hexakisphosphate and diphosphoinositol-pentakisphosphate kinase 2	PPIP5K2	tr|A0A087WZV0|A0A087WZV0_HUMAN Inositol hexakisphosphate and diphosphoinositol-pentakisphosphate kinase OS=Homo sapiens OX=9606 GN=PPIP5K2 PE=1 SV=1;inositol hexakisphosphate and diphosphoinositol-pentakisphosphate kinase 2 [OS=Homo sapiens];sp|O43314|VIP2	0.849092	7.88783	3.01139E-19	101.95	96.167	101.95																	0.539965	1.17079	2.72301E-13	85.442	0.849092	7.88783	3.01139E-19	101.95	0	0		NaN
A0A087WZV0;O43314-1;O43314;O43314-2;K7ENU7	1089;1074;1074;1074;119	A0A087WZV0	A0A087WZV0	Inositol hexakisphosphate and diphosphoinositol-pentakisphosphate kinase 2	PPIP5K2	tr|A0A087WZV0|A0A087WZV0_HUMAN Inositol hexakisphosphate and diphosphoinositol-pentakisphosphate kinase OS=Homo sapiens OX=9606 GN=PPIP5K2 PE=1 SV=1;inositol hexakisphosphate and diphosphoinositol-pentakisphosphate kinase 2 [OS=Homo sapiens];sp|O43314|VIP2	0.730476	4.94441	1.93347E-13	87.544	76.417	70.003	0.730476	4.94441	2.65623E-09	70.003																					0	0		NaN					0.711379	4.25047	1.93347E-13	87.544
A0A087WZV0;O43314-1;O43314;K7ENU7	1123;1108;1108;153	A0A087WZV0	A0A087WZV0	Inositol hexakisphosphate and diphosphoinositol-pentakisphosphate kinase 2	PPIP5K2	tr|A0A087WZV0|A0A087WZV0_HUMAN Inositol hexakisphosphate and diphosphoinositol-pentakisphosphate kinase OS=Homo sapiens OX=9606 GN=PPIP5K2 PE=1 SV=1;inositol hexakisphosphate and diphosphoinositol-pentakisphosphate kinase 2 [OS=Homo sapiens];sp|O43314|VIP2	0.999258	31.2933	0.00157766	104.22	49.24	104.22	0.998598	28.5268	0.00157766	81.017	0.997538	26.0755	0.0323004	73.781	0	0		NaN	0	0		NaN	0	0		NaN					0.997589	26.1668	0.0393001	71.03	0	0		NaN	0.999258	31.2933	0.00431257	104.22
A0A087WZV0;O43314-1;O43314;O43314-2;A0A087WWN8	1021;1006;1006;1006;187	A0A087WZV0	A0A087WZV0	Inositol hexakisphosphate and diphosphoinositol-pentakisphosphate kinase 2	PPIP5K2	tr|A0A087WZV0|A0A087WZV0_HUMAN Inositol hexakisphosphate and diphosphoinositol-pentakisphosphate kinase OS=Homo sapiens OX=9606 GN=PPIP5K2 PE=1 SV=1;inositol hexakisphosphate and diphosphoinositol-pentakisphosphate kinase 2 [OS=Homo sapiens];sp|O43314|VIP2	1	92.4126	6.07491E-17	150.22	123.56	150.22	1	76.3635	1.2573E-05	101.3	1	69.8022	3.07926E-06	111.38	1	71.9888	1.77562E-06	107.75	1	92.4126	6.07491E-17	150.22	1	85.7791	3.00618E-16	144.27	1	71.2282	8.31957E-06	103.83	1	80.1471	7.3964E-08	121.24	0.999997	56.0151	5.9589E-06	106.58	1	72.255	1.89966E-06	113.35
A0A087WZV0;O43314-1;O43314;O43314-2;A0A087WWN8	1027;1012;1012;1012;193	A0A087WZV0	A0A087WZV0	Inositol hexakisphosphate and diphosphoinositol-pentakisphosphate kinase 2	PPIP5K2	tr|A0A087WZV0|A0A087WZV0_HUMAN Inositol hexakisphosphate and diphosphoinositol-pentakisphosphate kinase OS=Homo sapiens OX=9606 GN=PPIP5K2 PE=1 SV=1;inositol hexakisphosphate and diphosphoinositol-pentakisphosphate kinase 2 [OS=Homo sapiens];sp|O43314|VIP2	0.65793	7.10463	0.000419116	69.379	48.44	52.99	0	0		NaN	0	0		NaN	0	0		NaN	0.65793	7.10463	0.0026331	52.99	0.437309	0.355493	0.000419116	69.379									0	0		NaN	0	0		NaN
A0A087WZV0;O43314-1;O43314;O43314-2;A0A087WWN8	1028;1013;1013;1013;194	A0A087WZV0	A0A087WZV0	Inositol hexakisphosphate and diphosphoinositol-pentakisphosphate kinase 2	PPIP5K2	tr|A0A087WZV0|A0A087WZV0_HUMAN Inositol hexakisphosphate and diphosphoinositol-pentakisphosphate kinase OS=Homo sapiens OX=9606 GN=PPIP5K2 PE=1 SV=1;inositol hexakisphosphate and diphosphoinositol-pentakisphosphate kinase 2 [OS=Homo sapiens];sp|O43314|VIP2	0.753838	5.03297	0.000419116	69.379	48.44	69.379	0	0		NaN	0	0		NaN	0	0		NaN	0	0		NaN	0.753838	5.03297	0.000419116	69.379									0	0		NaN	0	0		NaN
A0A087WZV0;O43314-1;O43314;O43314-2;A0A087WWN8	1031;1016;1016;1016;197	A0A087WZV0	A0A087WZV0	Inositol hexakisphosphate and diphosphoinositol-pentakisphosphate kinase 2	PPIP5K2	tr|A0A087WZV0|A0A087WZV0_HUMAN Inositol hexakisphosphate and diphosphoinositol-pentakisphosphate kinase OS=Homo sapiens OX=9606 GN=PPIP5K2 PE=1 SV=1;inositol hexakisphosphate and diphosphoinositol-pentakisphosphate kinase 2 [OS=Homo sapiens];sp|O43314|VIP2	0.999839	36.6333	1.77562E-06	107.75	93.059	69.379	0.887132	9.11627	0.000183447	100.77	0	0		NaN	0.780746	7.05287	1.77562E-06	107.75	0	0		NaN	0.999839	36.6333	0.000419116	69.379	0.964339	15.4137	0.000286293	73.06	0.947988	14.4146	0.000413321	76.586	0	0		NaN	0.996072	26.6552	4.61552E-05	90.592
H7C2F6;J3KPF9;A0A087X011;E9PES4;Q9Y496	173;690;713;714;687	H7C2F6	H7C2F6	Kinesin-like protein;Kinesin-like protein KIF3A	KIF3A	tr|H7C2F6|H7C2F6_HUMAN Kinesin-like protein KIF3A (Fragment) OS=Homo sapiens OX=9606 GN=KIF3A PE=1 SV=1;tr|J3KPF9|J3KPF9_HUMAN Kinesin-like protein OS=Homo sapiens OX=9606 GN=KIF3A PE=1 SV=1;tr|A0A087X011|A0A087X011_HUMAN Kinesin-like protein OS=Homo sapie	0.96915	14.9715	3.82468E-37	194.98	177.31	122.97	0.96915	14.9715	4.15776E-10	122.97	0	0		NaN	0.865413	8.08372	0.000169583	88.552	0.791687	5.81136	0.00396045	84.297	0.952241	12.9969	3.82468E-37	194.98	0.844378	7.34469	5.88488E-16	135.14	0.842376	7.28026	0.000230914	86.772	0.824214	6.71068	1.08513E-06	114.7
A0A087X055;Q92766-5;Q92766-3;Q92766-1;Q92766;Q92766-2	236;1167;1167;1167;1167;1167	A0A087X055	A0A087X055	Ras-responsive element-binding protein 1	RREB1	tr|A0A087X055|A0A087X055_HUMAN Ras-responsive element-binding protein 1 OS=Homo sapiens OX=9606 GN=RREB1 PE=1 SV=1;Isoform 5 of Ras-responsive element-binding protein 1 [OS=Homo sapiens];Isoform 3 of Ras-responsive element-binding protein 1 [OS=Homo sapien	0.999966	46.0567	2.15174E-05	81.357	69.917	81.357									0	0		NaN	0.999966	46.0567	2.15174E-05	81.357					0	0		NaN	0	0		NaN	0	0		NaN
G3V2W9;A0A087X060;Q56P03	88;109;109	G3V2W9	G3V2W9	E2F-associated phosphoprotein	EAPP	tr|G3V2W9|G3V2W9_HUMAN E2F-associated phosphoprotein (Fragment) OS=Homo sapiens OX=9606 GN=EAPP PE=1 SV=1;tr|A0A087X060|A0A087X060_HUMAN E2F-associated phosphoprotein OS=Homo sapiens OX=9606 GN=EAPP PE=1 SV=1;e2f-associated phosphoprotein [OS=Homo sapiens]	0.976625	20.4362	1.20889E-07	72.163	60.841	40.937	0.976625	20.4362	0.000867009	40.937	0	0		NaN					0	0		NaN	0.932025	12.0403	0.00012082	48.634	0.976232	17.512	1.20889E-07	72.163	0.818805	5.57586	0.000633379	45.957	0	0		NaN	0.968791	15.7884	1.01999E-05	60.879
G3V2W9;A0A087X060;Q56P03	90;111;111	G3V2W9	G3V2W9	E2F-associated phosphoprotein	EAPP	tr|G3V2W9|G3V2W9_HUMAN E2F-associated phosphoprotein (Fragment) OS=Homo sapiens OX=9606 GN=EAPP PE=1 SV=1;tr|A0A087X060|A0A087X060_HUMAN E2F-associated phosphoprotein OS=Homo sapiens OX=9606 GN=EAPP PE=1 SV=1;e2f-associated phosphoprotein [OS=Homo sapiens]	0.989383	21.964	1.20889E-07	72.163	60.841	56.452	0.968648	18.4343	0.000867009	40.937	0	0		NaN					0	0		NaN	0.932569	13.3341	3.43194E-05	63.44	0.989383	21.964	1.20889E-07	72.163	0.818979	5.57586	0.000633379	45.957	0	0		NaN	0.979976	17.6729	1.01999E-05	60.879
A0A087X0E3	1588	A0A087X0E3	A0A087X0E3		SRCAP	tr|A0A087X0E3|A0A087X0E3_HUMAN Helicase SRCAP (Fragment) OS=Homo sapiens OX=9606 GN=SRCAP PE=1 SV=1	0.965806	13.6202	0.00184735	45.395	12.537	45.395																	0.965806	13.6202	0.00184735	45.395									0	0		NaN	0	0		NaN
A0A087X0E3;A0A0A0MS59;A0A0C4DFX4;Q6ZRS2-3;Q6ZRS2-2;Q6ZRS2	1559;1600;1682;1701;1797;1859	A0A087X0E3;A0A0A0MS59	A0A0A0MS59	Helicase SRCAP	SRCAP	tr|A0A087X0E3|A0A087X0E3_HUMAN Helicase SRCAP (Fragment) OS=Homo sapiens OX=9606 GN=SRCAP PE=1 SV=1;tr|A0A0A0MS59|A0A0A0MS59_HUMAN Helicase SRCAP OS=Homo sapiens OX=9606 GN=SRCAP PE=1 SV=1;tr|A0A0C4DFX4|A0A0C4DFX4_HUMAN Uncharacterized protein (Fragment) O	0.999449	35.985	6.72747E-06	83.082	66.003	73.672	0.997607	28.3173	6.72747E-06	83.082	0	0		NaN	0.999449	35.985	4.00309E-05	73.672	0.868558	8.26168	0.00107748	49.106	0.888998	9.18236	0.000113499	64.619	0	0		NaN	0	0		NaN	0	0		NaN	0.523292	0.42719	0.00117682	48.182
A0A087X0E6;Q2VWA4-1;Q2VWA4	853;853;853	A0A087X0E6	A0A087X0E6	SKI family transcriptional corepressor 2	SKOR2	tr|A0A087X0E6|A0A087X0E6_HUMAN SKI family transcriptional corepressor 2 OS=Homo sapiens OX=9606 GN=SKOR2 PE=1 SV=1;SKI family transcriptional corepressor 2 [OS=Homo sapiens];sp|Q2VWA4|SKOR2_HUMAN SKI family transcriptional corepressor 2 OS=Homo sapiens OX=	0.346042	0.311908	8.64807E-05	52.777	46.413	52.777	0.346042	0.311908	8.64807E-05	52.777	0	0		NaN					0	0		NaN
A0A087X0E6;Q2VWA4-1;Q2VWA4	856;856;856	A0A087X0E6	A0A087X0E6	SKI family transcriptional corepressor 2	SKOR2	tr|A0A087X0E6|A0A087X0E6_HUMAN SKI family transcriptional corepressor 2 OS=Homo sapiens OX=9606 GN=SKOR2 PE=1 SV=1;SKI family transcriptional corepressor 2 [OS=Homo sapiens];sp|Q2VWA4|SKOR2_HUMAN SKI family transcriptional corepressor 2 OS=Homo sapiens OX=	0.730803	6.48056	8.64807E-05	52.777	46.413	52.777	0.730803	6.48056	8.64807E-05	52.777	0	0		NaN					0	0		NaN
A0A087X0E6;Q2VWA4-1;Q2VWA4	926;926;926	A0A087X0E6	A0A087X0E6	SKI family transcriptional corepressor 2	SKOR2	tr|A0A087X0E6|A0A087X0E6_HUMAN SKI family transcriptional corepressor 2 OS=Homo sapiens OX=9606 GN=SKOR2 PE=1 SV=1;SKI family transcriptional corepressor 2 [OS=Homo sapiens];sp|Q2VWA4|SKOR2_HUMAN SKI family transcriptional corepressor 2 OS=Homo sapiens OX=	0.823209	6.87352	0.000177155	71.073	55.835	71.073					0.823209	6.87352	0.000177155	71.073
A0A087X0H9;Q5T8P6-3;Q5T8P6-2;Q5T8P6;Q5T8P6-5;Q5T8P6-4	797;768;771;795;322;346	A0A087X0H9	A0A087X0H9	RNA-binding protein 26	RBM26	tr|A0A087X0H9|A0A087X0H9_HUMAN RNA-binding protein 26 OS=Homo sapiens OX=9606 GN=RBM26 PE=1 SV=1;Isoform 3 of RNA-binding protein 26 [OS=Homo sapiens];Isoform 2 of RNA-binding protein 26 [OS=Homo sapiens];RNA-binding protein 26 [OS=Homo sapiens];Isoform 5	1	41.8708	0.000672613	97.452	75.681	41.871	0	0		NaN	1	74.5299	0.00430144	74.53	0	0		NaN	1	97.4517	0.000672613	97.452	0	0		NaN	1	74.7718	0.00107796	74.772	1	65.8417	0.00712172	65.842	1	41.8708	0.0301946	41.871	1	59.1984	0.0109413	59.198
A0A087X0H9;Q5T8P6-3;Q5T8P6-5;Q5T8P6-4	621;616;170;170	A0A087X0H9	A0A087X0H9	RNA-binding protein 26	RBM26	tr|A0A087X0H9|A0A087X0H9_HUMAN RNA-binding protein 26 OS=Homo sapiens OX=9606 GN=RBM26 PE=1 SV=1;Isoform 3 of RNA-binding protein 26 [OS=Homo sapiens];Isoform 5 of RNA-binding protein 26 [OS=Homo sapiens];Isoform 4 of RNA-binding protein 26 [OS=Homo sapien	0.298024	0	0.000828717	52.061	45.186	52.061																	0.298024	0	0.000828717	52.061	0.206174	0	0.00107872	50.029					0	0		NaN	0	0		NaN
A0A087X0H9;Q5T8P6-3;Q5T8P6-2;Q5T8P6	127;127;127;127	A0A087X0H9	A0A087X0H9	RNA-binding protein 26	RBM26	tr|A0A087X0H9|A0A087X0H9_HUMAN RNA-binding protein 26 OS=Homo sapiens OX=9606 GN=RBM26 PE=1 SV=1;Isoform 3 of RNA-binding protein 26 [OS=Homo sapiens];Isoform 2 of RNA-binding protein 26 [OS=Homo sapiens];RNA-binding protein 26 [OS=Homo sapiens]	1	70.85	4.58201E-12	145.81	116	96.673	0.999996	56.2208	0.000100635	88.561	0.999995	54.7038	4.58201E-12	145.81	0.999979	48.27	0.000101252	88.507	1	70.85	3.18762E-11	131.69	0.999918	42.1163	2.1642E-06	116.03	0.999846	39.5833	0.000118606	102.87	0	0		NaN	1	66.1936	0.000113325	87.447	0	0		NaN
B4DIB3;A0A087X0I6;Q9P0L2-3;Q9P0L2-1;Q9P0L2	46;46;46;46;46	B4DIB3	B4DIB3	Serine/threonine-protein kinase MARK1	MARK1	tr|B4DIB3|B4DIB3_HUMAN Non-specific serine/threonine protein kinase OS=Homo sapiens OX=9606 GN=MARK1 PE=1 SV=1;tr|A0A087X0I6|A0A087X0I6_HUMAN Non-specific serine/threonine protein kinase OS=Homo sapiens OX=9606 GN=MARK1 PE=1 SV=1;Isoform 3 of Serine/threon	0.998309	28.6622	4.88208E-18	150.14	131.64	150.14					0.919003	10.8807	3.12577E-08	119.16	0.998309	28.6622	4.88208E-18	150.14	0.788278	8.49152	0.000725483	53.355	0.82609	7.24115	3.09585E-06	105.79	0.780502	8.19132	8.17893E-06	81.65	0	0		NaN					0.952066	15.4737	1.48922E-08	123.85
B4DIB3;A0A087X0I6;Q9P0L2-3;Q9P0L2-1;Q9P0L2;Q9P0L2-2	680;696;658;695;695;545	B4DIB3	B4DIB3	Serine/threonine-protein kinase MARK1	MARK1	tr|B4DIB3|B4DIB3_HUMAN Non-specific serine/threonine protein kinase OS=Homo sapiens OX=9606 GN=MARK1 PE=1 SV=1;tr|A0A087X0I6|A0A087X0I6_HUMAN Non-specific serine/threonine protein kinase OS=Homo sapiens OX=9606 GN=MARK1 PE=1 SV=1;Isoform 3 of Serine/threon	1	47.8688	0.0471135	47.869	25.909	47.869																																	1	47.8688	0.0471135	47.869
B4DIB3;A0A087X0I6;Q9P0L2-3;Q9P0L2-1;Q9P0L2;Q9P0L2-2;A0A0A0MSZ1;J3KNR0;P27448-8;P27448-3;P27448-4;P27448-2;P27448-5;P27448;P27448-6;P27448-7;H0YIY6;A2SY06;H0YKP9	764;780;742;779;779;629;736;760;643;713;728;736;737;737;697;744;489;315;206	B4DIB3;A0A0A0MSZ1	A0A0A0MSZ1	Serine/threonine-protein kinase MARK1;MAP/microtubule affinity-regulating kinase 3	MARK1;MARK3	tr|B4DIB3|B4DIB3_HUMAN Non-specific serine/threonine protein kinase OS=Homo sapiens OX=9606 GN=MARK1 PE=1 SV=1;tr|A0A087X0I6|A0A087X0I6_HUMAN Non-specific serine/threonine protein kinase OS=Homo sapiens OX=9606 GN=MARK1 PE=1 SV=1;Isoform 3 of Serine/threon	0.944474	12.3852	0.010829	57.267	38.025	57.267					0.944474	12.3852	0.010829	57.267
B4DIB3;A0A087X0I6;Q9P0L2-3;Q9P0L2-1;Q9P0L2;Q9P0L2-2	468;468;446;468;468;333	B4DIB3	B4DIB3	Serine/threonine-protein kinase MARK1	MARK1	tr|B4DIB3|B4DIB3_HUMAN Non-specific serine/threonine protein kinase OS=Homo sapiens OX=9606 GN=MARK1 PE=1 SV=1;tr|A0A087X0I6|A0A087X0I6_HUMAN Non-specific serine/threonine protein kinase OS=Homo sapiens OX=9606 GN=MARK1 PE=1 SV=1;Isoform 3 of Serine/threon	0.469946	4.7739	0.000148575	56.252	48.976	56.252	0.469946	4.7739	0.000148575	56.252																									0	0		NaN	0	0		NaN
B4DIB3;A0A087X0I6;Q9P0L2-3;Q9P0L2-1;Q9P0L2;Q9P0L2-2	475;475;453;475;475;340	B4DIB3	B4DIB3	Serine/threonine-protein kinase MARK1	MARK1	tr|B4DIB3|B4DIB3_HUMAN Non-specific serine/threonine protein kinase OS=Homo sapiens OX=9606 GN=MARK1 PE=1 SV=1;tr|A0A087X0I6|A0A087X0I6_HUMAN Non-specific serine/threonine protein kinase OS=Homo sapiens OX=9606 GN=MARK1 PE=1 SV=1;Isoform 3 of Serine/threon	0.987957	20.5037	0.000148575	56.252	48.976	56.252	0.987957	20.5037	0.000148575	56.252																									0	0		NaN	0	0		NaN
B4DIB3;A0A087X0I6;Q9P0L2-3;Q9P0L2-1;Q9P0L2;Q9P0L2-2	380;380;358;380;380;245	B4DIB3	B4DIB3	Serine/threonine-protein kinase MARK1	MARK1	tr|B4DIB3|B4DIB3_HUMAN Non-specific serine/threonine protein kinase OS=Homo sapiens OX=9606 GN=MARK1 PE=1 SV=1;tr|A0A087X0I6|A0A087X0I6_HUMAN Non-specific serine/threonine protein kinase OS=Homo sapiens OX=9606 GN=MARK1 PE=1 SV=1;Isoform 3 of Serine/threon	0.669078	3.21048	1.56725E-05	91.475	70.738	91.475	0	0		NaN													0	0		NaN	0	0		NaN					0	0		NaN	0.669078	3.21048	1.56725E-05	91.475
B4DIB3;A0A087X0I6;Q9P0L2-3;Q9P0L2-1;Q9P0L2;Q9P0L2-2	382;382;360;382;382;247	B4DIB3	B4DIB3	Serine/threonine-protein kinase MARK1	MARK1	tr|B4DIB3|B4DIB3_HUMAN Non-specific serine/threonine protein kinase OS=Homo sapiens OX=9606 GN=MARK1 PE=1 SV=1;tr|A0A087X0I6|A0A087X0I6_HUMAN Non-specific serine/threonine protein kinase OS=Homo sapiens OX=9606 GN=MARK1 PE=1 SV=1;Isoform 3 of Serine/threon	0.965207	14.4753	8.48258E-17	141.22	118.42	111.97	0.929835	14.2331	8.60167E-17	141.07	0.834666	7.40355	5.80598E-08	121.74	0.962668	14.1352	8.48258E-17	141.22	0.840135	7.23165	2.22238E-05	77.576	0.867666	8.16908	1.90247E-06	108.79	0.963905	14.329	1.53827E-06	110.26	0.911568	13.1421	2.86759E-08	118.51	0.756121	5.85916	0.0001854	58.516	0.965207	14.4753	1.11084E-06	111.97
B4DIB3;A0A087X0I6;Q9P0L2-3;Q9P0L2-1;Q9P0L2;Q9P0L2-2	393;393;371;393;393;258	B4DIB3	B4DIB3	Serine/threonine-protein kinase MARK1	MARK1	tr|B4DIB3|B4DIB3_HUMAN Non-specific serine/threonine protein kinase OS=Homo sapiens OX=9606 GN=MARK1 PE=1 SV=1;tr|A0A087X0I6|A0A087X0I6_HUMAN Non-specific serine/threonine protein kinase OS=Homo sapiens OX=9606 GN=MARK1 PE=1 SV=1;Isoform 3 of Serine/threon	0.484529	0	3.47996E-05	74.819	62.386	68.445	0.445288	0	3.47996E-05	74.819	0.472475	0	0.000103971	65.428	0.477296	0	0.000605603	53.496	0	0		NaN	0.471987	0	5.85187E-05	69.619	0.484529	0	6.84256E-05	68.445	0.332565	0	0.000681455	52.79	0.479157	0	0.000551673	53.998	0.461704	0	0.000197419	57.496
B4DIB3;A0A087X0I6;Q9P0L2-3;Q9P0L2-1;Q9P0L2;Q9P0L2-2	394;394;372;394;394;259	B4DIB3	B4DIB3	Serine/threonine-protein kinase MARK1	MARK1	tr|B4DIB3|B4DIB3_HUMAN Non-specific serine/threonine protein kinase OS=Homo sapiens OX=9606 GN=MARK1 PE=1 SV=1;tr|A0A087X0I6|A0A087X0I6_HUMAN Non-specific serine/threonine protein kinase OS=Homo sapiens OX=9606 GN=MARK1 PE=1 SV=1;Isoform 3 of Serine/threon	0.792998	5.99952	2.09E-06	107.58	96.433	107.58	0.539531	0.893866	4.11025E-06	96.181	0.535339	0.811008	5.15617E-06	89.891	0.529214	0.701714	6.18374E-06	84.169	0.514789	0.555856	0.000188941	57.339	0.534227	0.830953	5.96145E-06	85.407	0.541002	0.913651	4.26159E-06	95.209	0.506049	0.602412	0.000681455	52.79	0.516849	0.575314	0.000142173	61.526	0.792998	5.99952	2.09E-06	107.58
B4DIB3;A0A087X0I6;Q9P0L2-3;Q9P0L2-1;Q9P0L2;Q9P0L2-2	403;403;381;403;403;268	B4DIB3	B4DIB3	Serine/threonine-protein kinase MARK1	MARK1	tr|B4DIB3|B4DIB3_HUMAN Non-specific serine/threonine protein kinase OS=Homo sapiens OX=9606 GN=MARK1 PE=1 SV=1;tr|A0A087X0I6|A0A087X0I6_HUMAN Non-specific serine/threonine protein kinase OS=Homo sapiens OX=9606 GN=MARK1 PE=1 SV=1;Isoform 3 of Serine/threon	1	79.4454	2.10341E-33	165.32	151.16	150.14	0.999145	31.6354	4.11025E-06	96.181	1	65.8678	2.10341E-33	165.32	0.999946	42.8571	9.87376E-09	124.81	0.999837	38.2015	2.9268E-06	104.67	0.999992	51.8484	1.41175E-07	115.88	0.999996	54.3152	4.29229E-33	140.2	1	74.4657	6.42308E-25	159.98	1	79.4454	4.17755E-18	150.14	0.994167	24.2589	2.09E-06	107.58
B4DIB3;A0A087X0I6;Q9P0L2-3;Q9P0L2-1;Q9P0L2;Q9P0L2-2	633;634;611;633;633;498	B4DIB3	B4DIB3	Serine/threonine-protein kinase MARK1	MARK1	tr|B4DIB3|B4DIB3_HUMAN Non-specific serine/threonine protein kinase OS=Homo sapiens OX=9606 GN=MARK1 PE=1 SV=1;tr|A0A087X0I6|A0A087X0I6_HUMAN Non-specific serine/threonine protein kinase OS=Homo sapiens OX=9606 GN=MARK1 PE=1 SV=1;Isoform 3 of Serine/threon	0.981703	17.3238	1.37537E-14	120.85	112.25	114.21	0.981703	17.3238	7.15118E-13	114.21	0.928807	11.1679	1.37537E-14	120.85	0.96777	14.7909	1.43022E-11	96.887					0.846175	7.54885	7.80249E-06	68.657	0.823851	6.73886	6.21503E-09	89.829					0	0		NaN	0	0		NaN
B4DIB3;A0A087X0I6;Q9P0L2-3;Q9P0L2-1;Q9P0L2;Q9P0L2-2	588;589;566;588;588;453	B4DIB3	B4DIB3	Serine/threonine-protein kinase MARK1	MARK1	tr|B4DIB3|B4DIB3_HUMAN Non-specific serine/threonine protein kinase OS=Homo sapiens OX=9606 GN=MARK1 PE=1 SV=1;tr|A0A087X0I6|A0A087X0I6_HUMAN Non-specific serine/threonine protein kinase OS=Homo sapiens OX=9606 GN=MARK1 PE=1 SV=1;Isoform 3 of Serine/threon	0.996341	24.3517	5.81435E-33	164.98	125.74	164.98	0.996341	24.3517	5.81435E-33	164.98	0.991601	20.7265	7.02433E-08	119.27	0.95199	13.0544	5.20451E-07	115.66	0	0		NaN	0.980609	17.0547	8.23779E-12	135.21	0.989775	19.8784	3.07451E-05	99.392					0	0		NaN	0	0		NaN
B4DIB3;A0A087X0I6;Q9P0L2-3;Q9P0L2-1;Q9P0L2;Q9P0L2-2	590;591;568;590;590;455	B4DIB3	B4DIB3	Serine/threonine-protein kinase MARK1	MARK1	tr|B4DIB3|B4DIB3_HUMAN Non-specific serine/threonine protein kinase OS=Homo sapiens OX=9606 GN=MARK1 PE=1 SV=1;tr|A0A087X0I6|A0A087X0I6_HUMAN Non-specific serine/threonine protein kinase OS=Homo sapiens OX=9606 GN=MARK1 PE=1 SV=1;Isoform 3 of Serine/threon	0.960443	17.0715	1.28363E-05	93.006	68.412	69.133	0.95859	14.5975	3.37093E-05	78.324	0.960443	17.0715	9.21642E-05	69.133	0	0		NaN	0	0		NaN	0	0		NaN	0.919782	13.3709	1.28363E-05	93.006					0	0		NaN	0	0		NaN
A0A087X0J9;P59923	169;171	A0A087X0J9	A0A087X0J9	Zinc finger protein 445	ZNF445	tr|A0A087X0J9|A0A087X0J9_HUMAN Zinc finger protein 445 OS=Homo sapiens OX=9606 GN=ZNF445 PE=1 SV=1;zinc finger protein 445 [OS=Homo sapiens]	0.998646	28.6792	0.00286966	70.889	56.098	70.889													0	0		NaN	0	0		NaN					0	0		NaN	0.998646	28.6792	0.00286966	70.889	0	0		NaN
A0A087X0K2;O75820-2	3;3	A0A087X0K2	A0A087X0K2		ZNF189	tr|A0A087X0K2|A0A087X0K2_HUMAN Zinc finger protein 189 OS=Homo sapiens OX=9606 GN=ZNF189 PE=1 SV=1;Isoform 2 of Zinc finger protein 189 [OS=Homo sapiens]	0.999962	44.2097	7.96321E-09	112.72	92.617	112.72	0.975821	16.0011	0.000188591	58.21					0.990168	20.0869	0.000172486	59.306	0.999607	34.4577	6.98699E-05	66.285	0.999962	44.2097	7.96321E-09	112.72	0.99987	38.8761	2.25381E-08	105.99	0	0		NaN	0.998327	27.7512	2.92778E-08	103.21	0.983323	18.2261	0.00096148	49.188
A0A087X0K2;O75820-2	5;5	A0A087X0K2	A0A087X0K2		ZNF189	tr|A0A087X0K2|A0A087X0K2_HUMAN Zinc finger protein 189 OS=Homo sapiens OX=9606 GN=ZNF189 PE=1 SV=1;Isoform 2 of Zinc finger protein 189 [OS=Homo sapiens]	0.999924	41.1884	7.96321E-09	112.72	92.617	112.72	0.975821	16.0011	0.000188591	58.21					0.990168	20.0869	0.000172486	59.306	0.999607	34.4577	6.98699E-05	66.285	0.999924	41.1884	7.96321E-09	112.72	0.999843	38.0279	2.25381E-08	105.99	0	0		NaN	0.998327	27.7512	2.92778E-08	103.21	0.983323	18.2261	0.00096148	49.188
A0A087X0K9;G5E9E7;Q07157-2;G3V1L9;Q07157;H0Y3R8	1525;1541;1537;1617;1617;89	A0A087X0K9	A0A087X0K9	Tight junction protein ZO-1	TJP1	tr|A0A087X0K9|A0A087X0K9_HUMAN Tight junction protein ZO-1 OS=Homo sapiens OX=9606 GN=TJP1 PE=1 SV=1;tr|G5E9E7|G5E9E7_HUMAN Tight junction protein 1 (Zona occludens 1), isoform CRA_e OS=Homo sapiens OX=9606 GN=TJP1 PE=1 SV=1;Isoform Short of Tight junction	0.985656	18.3704	6.22771E-100	212.97	196	172.18	0.967465	14.7329	2.23346E-19	92.426	0.953244	13.0937	1.96573E-15	98.839	0.971546	15.3333	2.59916E-18	111.79	0.985656	18.3704	5.3039E-48	172.18	0.983966	17.8795	6.22771E-100	212.97	0.985656	18.3704	5.3039E-48	172.18	0.868293	8.19058	1.53103E-10	83.332					0.910123	10.0545	3.40811E-25	137.64
A0A087X0K9;G5E9E7;Q07157-2;G3V1L9;Q07157;H0Y3R8	1473;1489;1485;1565;1565;37	A0A087X0K9	A0A087X0K9	Tight junction protein ZO-1	TJP1	tr|A0A087X0K9|A0A087X0K9_HUMAN Tight junction protein ZO-1 OS=Homo sapiens OX=9606 GN=TJP1 PE=1 SV=1;tr|G5E9E7|G5E9E7_HUMAN Tight junction protein 1 (Zona occludens 1), isoform CRA_e OS=Homo sapiens OX=9606 GN=TJP1 PE=1 SV=1;Isoform Short of Tight junction	0.318269	1.46988	0.00106275	44.632	37.983	44.632	0	0		NaN																													0.318269	1.46988	0.00106275	44.632
A0A087X0K9;G5E9E7;Q07157-2;G3V1L9;Q07157;H0Y3R8	1478;1494;1490;1570;1570;42	A0A087X0K9	A0A087X0K9	Tight junction protein ZO-1	TJP1	tr|A0A087X0K9|A0A087X0K9_HUMAN Tight junction protein ZO-1 OS=Homo sapiens OX=9606 GN=TJP1 PE=1 SV=1;tr|G5E9E7|G5E9E7_HUMAN Tight junction protein 1 (Zona occludens 1), isoform CRA_e OS=Homo sapiens OX=9606 GN=TJP1 PE=1 SV=1;Isoform Short of Tight junction	0.788103	6.00054	0.000230963	103.44	68.747	103.44	0	0		NaN	0.741477	4.58264	0.00138805	90.697	0	0		NaN	0.616756	2.07309	0.000602141	98.407	0.788103	6.00054	0.000230963	103.44	0	0		NaN	0	0		NaN	0.725037	7.55819	0.0252429	46.706	0	0		NaN
A0A087X0K9;G5E9E7;Q07157-2	900;916;912	A0A087X0K9	A0A087X0K9	Tight junction protein ZO-1	TJP1	tr|A0A087X0K9|A0A087X0K9_HUMAN Tight junction protein ZO-1 OS=Homo sapiens OX=9606 GN=TJP1 PE=1 SV=1;tr|G5E9E7|G5E9E7_HUMAN Tight junction protein 1 (Zona occludens 1), isoform CRA_e OS=Homo sapiens OX=9606 GN=TJP1 PE=1 SV=1;Isoform Short of Tight junction	1	100.968	8.7172E-16	142.39	119.16	142.39	1	75.8516	3.87701E-07	120.24	1	73.7367	4.91875E-07	118.13	1	100.968	8.7172E-16	142.39	1	81.685	9.66223E-11	133.86	1	67.7503	0.000192252	86.539	1	98.5964	8.7172E-16	142.39	1	64.43	6.07103E-05	87.083	1	79.2661	1.69002E-10	129.32	1	93.0311	7.69666E-11	135.09
A0A087X0K9;G5E9E7;Q07157-2;G3V1L9;Q07157;H0YKB1	113;129;125;125;125;125	A0A087X0K9	A0A087X0K9	Tight junction protein ZO-1	TJP1	tr|A0A087X0K9|A0A087X0K9_HUMAN Tight junction protein ZO-1 OS=Homo sapiens OX=9606 GN=TJP1 PE=1 SV=1;tr|G5E9E7|G5E9E7_HUMAN Tight junction protein 1 (Zona occludens 1), isoform CRA_e OS=Homo sapiens OX=9606 GN=TJP1 PE=1 SV=1;Isoform Short of Tight junction	0.998139	29.2934	3.14938E-11	82.384	71.774	82.384									0.853013	5.7076	0.000267821	44.743					0.998139	29.2934	3.14938E-11	82.384	0.990569	20.3232	7.23361E-07	67.752	0.928655	13.2581	2.9189E-05	53.793	0	0		NaN	0.978912	19.3419	3.16536E-06	66.828
A0A087X0K9;G5E9E7;Q07157-2;G3V1L9;Q07157;H0YKB1	119;135;131;131;131;131	A0A087X0K9	A0A087X0K9	Tight junction protein ZO-1	TJP1	tr|A0A087X0K9|A0A087X0K9_HUMAN Tight junction protein ZO-1 OS=Homo sapiens OX=9606 GN=TJP1 PE=1 SV=1;tr|G5E9E7|G5E9E7_HUMAN Tight junction protein 1 (Zona occludens 1), isoform CRA_e OS=Homo sapiens OX=9606 GN=TJP1 PE=1 SV=1;Isoform Short of Tight junction	0.983252	17.7164	3.14938E-11	82.384	71.774	82.384									0.57591	0.377796	0.000267821	44.743					0.983252	17.7164	3.14938E-11	82.384	0.880968	8.6964	7.23361E-07	67.752	0.688062	3.44332	2.9189E-05	53.793	0	0		NaN	0.663887	3.41349	1.18756E-05	59.789
A0A087X0K9;G5E9E7;Q07157-2;G3V1L9;Q07157	605;621;617;617;617	A0A087X0K9	A0A087X0K9	Tight junction protein ZO-1	TJP1	tr|A0A087X0K9|A0A087X0K9_HUMAN Tight junction protein ZO-1 OS=Homo sapiens OX=9606 GN=TJP1 PE=1 SV=1;tr|G5E9E7|G5E9E7_HUMAN Tight junction protein 1 (Zona occludens 1), isoform CRA_e OS=Homo sapiens OX=9606 GN=TJP1 PE=1 SV=1;Isoform Short of Tight junction	0.999956	43.541	1.12338E-29	180.74	134.27	129.38	0.910114	10.0563	0.00173708	49.266	0.999956	43.541	5.11941E-11	129.38	0.949701	12.7604	1.03926E-05	85.11	0.999483	32.8625	9.12831E-07	115.06	0.9994	32.2158	1.12338E-29	180.74	0.999658	34.662	1.59636E-20	159.18	0.910914	10.0967	1.01856E-05	85.777	0.999877	39.0975	3.14647E-16	144.29	0.986667	18.6925	0.000606245	80.102
H7C0J0;A0A087X0M8;O00533;O00533-2	343;1156;1193;1209	H7C0J0	H7C0J0	Neural cell adhesion molecule L1-like protein;Processed neural cell adhesion molecule L1-like protein	CHL1	tr|H7C0J0|H7C0J0_HUMAN Neural cell adhesion molecule L1-like protein (Fragment) OS=Homo sapiens OX=9606 GN=CHL1 PE=1 SV=2;tr|A0A087X0M8|A0A087X0M8_HUMAN Neural cell adhesion molecule L1-like protein OS=Homo sapiens OX=9606 GN=CHL1 PE=1 SV=1;Neural cell adh	0.951224	12.4644	0.00111871	52.814	42.199	52.814									0.951224	12.4644	0.00111871	52.814
H7C0J0;A0A087X0M8;O00533;O00533-2	346;1159;1196;1212	H7C0J0	H7C0J0	Neural cell adhesion molecule L1-like protein;Processed neural cell adhesion molecule L1-like protein	CHL1	tr|H7C0J0|H7C0J0_HUMAN Neural cell adhesion molecule L1-like protein (Fragment) OS=Homo sapiens OX=9606 GN=CHL1 PE=1 SV=2;tr|A0A087X0M8|A0A087X0M8_HUMAN Neural cell adhesion molecule L1-like protein OS=Homo sapiens OX=9606 GN=CHL1 PE=1 SV=1;Neural cell adh	0.85205	7.72552	0.00782788	40.349	33.456	40.349									0.85205	7.72552	0.00782788	40.349
H7C0J0;A0A087X0M8;O00533;O00533-2	349;1162;1199;1215	H7C0J0	H7C0J0	Neural cell adhesion molecule L1-like protein;Processed neural cell adhesion molecule L1-like protein	CHL1	tr|H7C0J0|H7C0J0_HUMAN Neural cell adhesion molecule L1-like protein (Fragment) OS=Homo sapiens OX=9606 GN=CHL1 PE=1 SV=2;tr|A0A087X0M8|A0A087X0M8_HUMAN Neural cell adhesion molecule L1-like protein OS=Homo sapiens OX=9606 GN=CHL1 PE=1 SV=1;Neural cell adh	0.596689	3.90679	0.00111871	52.814	42.199	52.814									0.596689	3.90679	0.00111871	52.814
A0A087X0N3	17	A0A087X0N3	A0A087X0N3		NOL4L	tr|A0A087X0N3|A0A087X0N3_HUMAN Nucleolar protein 4-like OS=Homo sapiens OX=9606 GN=NOL4L PE=1 SV=1	1	87.4193	1.44625E-25	194.06	165.82	190.85	0.99983	37.6983	0.00067723	78.287	0	0		NaN	0	0		NaN	0.999999	60.9073	9.58955E-08	127.17	0.999689	35.0714	0.00217737	65.895	1	87.4193	2.39331E-25	190.85	1	81.5201	8.52009E-09	150.06	1	71.5092	1.44625E-25	194.06	0	0		NaN
A0A087X0P0;Q02224-3;Q02224-2;Q02224	1964;1939;1964;1964	A0A087X0P0	A0A087X0P0	Kinesin-like protein;Centromere-associated protein E	CENPE	tr|A0A087X0P0|A0A087X0P0_HUMAN Centromere-associated protein E OS=Homo sapiens OX=9606 GN=CENPE PE=1 SV=1;Isoform 3 of Centromere-associated protein E [OS=Homo sapiens];Isoform 2 of Centromere-associated protein E [OS=Homo sapiens];Centromere-associated pr	1	40.1031	0.0586715	40.103	11.205	40.103					1	40.1031	0.0586715	40.103
A0A087X0Q6;Q8IXZ3-2;Q8IXZ3-1;Q8IXZ3-3;Q8IXZ3;Q8IXZ3-4	29;11;11;11;11;29	A0A087X0Q6	A0A087X0Q6	Transcription factor Sp8	SP8	tr|A0A087X0Q6|A0A087X0Q6_HUMAN Sp8 transcription factor, isoform CRA_d OS=Homo sapiens OX=9606 GN=SP8 PE=1 SV=1;Isoform 2 of Transcription factor Sp8 [OS=Homo sapiens];Isoform 1 of Transcription factor Sp8 [OS=Homo sapiens];transcription factor Sp8 [OS=Hom	0.999324	31.6975	1.33507E-35	164.2	148.44	164.2													0.887112	8.95521	3.18728E-19	141.6	0.999324	31.6975	1.33507E-35	164.2	0.993177	21.6305	1.54804E-19	146.81	0	0		NaN	0.91063	10.1598	1.93248E-07	97.32	0.994105	22.2704	2.51391E-10	124.84
A0A087X0Q6;Q8IXZ3-2;Q8IXZ3-1;Q8IXZ3-3;Q8IXZ3;Q8IXZ3-4	33;15;15;15;15;33	A0A087X0Q6	A0A087X0Q6	Transcription factor Sp8	SP8	tr|A0A087X0Q6|A0A087X0Q6_HUMAN Sp8 transcription factor, isoform CRA_d OS=Homo sapiens OX=9606 GN=SP8 PE=1 SV=1;Isoform 2 of Transcription factor Sp8 [OS=Homo sapiens];Isoform 1 of Transcription factor Sp8 [OS=Homo sapiens];transcription factor Sp8 [OS=Hom	0.779643	10.8822	0.00798676	44.054	29.44	44.054													0	0		NaN	0	0		NaN					0	0		NaN					0.779643	10.8822	0.00798676	44.054
A0A087X0R6;Q9UMY4-3;Q9UMY4-2;Q9UMY4-1;Q9UMY4	2;2;2;2;2	A0A087X0R6	A0A087X0R6	Sorting nexin-12	SNX12	tr|A0A087X0R6|A0A087X0R6_HUMAN Sorting nexin-12 OS=Homo sapiens OX=9606 GN=SNX12 PE=1 SV=1;Isoform 3 of Sorting nexin-12 [OS=Homo sapiens];Isoform 2 of Sorting nexin-12 [OS=Homo sapiens];Sorting nexin-12 [OS=Homo sapiens];sp|Q9UMY4|SNX12_HUMAN Sorting nexi	0.996439	24.4689	1.99961E-09	154.24	123.69	131.09	0	0		NaN	0	0		NaN	0.994308	22.4225	1.99961E-09	154.24	0	0		NaN	0.996439	24.4689	1.24354E-07	131.09	0	0		NaN	0	0		NaN	0	0		NaN	0	0		NaN
A0A087X0R7;Q9H4L4	99;169	A0A087X0R7	A0A087X0R7	Sentrin-specific protease 3	SENP3-EIF4A1;SENP3	tr|A0A087X0R7|A0A087X0R7_HUMAN SENP3-EIF4A1 readthrough (NMD candidate) (Fragment) OS=Homo sapiens OX=9606 GN=SENP3-EIF4A1 PE=4 SV=1;Sentrin-specific protease 3 [OS=Homo sapiens]	1	65.2235	5.33108E-121	236.96	208.87	65.223	1	84.6626	5.38451E-37	174.01	1	83.8056	1.08507E-35	166.29	1	75.6696	4.61037E-20	142.14	1	106.248	1.22304E-72	200.45	1	96.4974	2.45925E-103	227.95	1	94.1816	5.33108E-121	236.96	1	94.1525	2.35934E-59	194.49	1	65.2235	2.88005E-47	185.55	1	81.3413	8.21121E-37	174.65
A0A087X0R7;Q9H4L4	111;181	A0A087X0R7	A0A087X0R7	Sentrin-specific protease 3	SENP3-EIF4A1;SENP3	tr|A0A087X0R7|A0A087X0R7_HUMAN SENP3-EIF4A1 readthrough (NMD candidate) (Fragment) OS=Homo sapiens OX=9606 GN=SENP3-EIF4A1 PE=4 SV=1;Sentrin-specific protease 3 [OS=Homo sapiens]	1	65.2235	7.38572E-88	217.73	203.85	65.223	0.999994	52.5342	5.38451E-37	174.01	0.99362	21.9242	3.32829E-07	88.481	0.999345	31.8334	1.94318E-07	90.757	0.999979	46.6951	2.2697E-60	197.68	0.999986	48.5326	3.13708E-36	167.59	0.999997	55.9313	7.38572E-88	217.73	1	94.1525	3.10339E-08	105.58	1	65.2235	2.81319E-10	116.35	0.999999	60.5553	9.20338E-20	142.32
C9JZJ7;A0A087X0X0;C9J453;A0A087X255;O15344-2;O15344-1;O15344	90;90;90;90;90;90;90	C9JZJ7	C9JZJ7	E3 ubiquitin-protein ligase Midline-1	MID1	tr|C9JZJ7|C9JZJ7_HUMAN E3 ubiquitin-protein ligase Midline-1 (Fragment) OS=Homo sapiens OX=9606 GN=MID1 PE=1 SV=1;tr|A0A087X0X0|A0A087X0X0_HUMAN E3 ubiquitin-protein ligase Midline-1 OS=Homo sapiens OX=9606 GN=MID1 PE=1 SV=1;tr|C9J453|C9J453_HUMAN E3 ubiqu	0.987489	19.0648	1.71514E-05	90.379	75.42	81.723	0.522031	0.789498	0.00181569	58.577	0.773616	5.42642	0.00263148	54.103	0	0		NaN	0.854085	7.6016	0.000486679	69.422	0.926006	10.9863	1.71514E-05	90.379	0.917233	10.4581	0.000323837	73.918	0.987489	19.0648	6.67319E-05	81.723	0.531375	0.519319	5.47389E-05	85.988	0.960287	13.8756	2.02041E-05	89.846
C9JZJ7;A0A087X0X0;C9J453;A0A087X255;O15344-2;O15344-1;O15344	92;92;92;92;92;92;92	C9JZJ7	C9JZJ7	E3 ubiquitin-protein ligase Midline-1	MID1	tr|C9JZJ7|C9JZJ7_HUMAN E3 ubiquitin-protein ligase Midline-1 (Fragment) OS=Homo sapiens OX=9606 GN=MID1 PE=1 SV=1;tr|A0A087X0X0|A0A087X0X0_HUMAN E3 ubiquitin-protein ligase Midline-1 OS=Homo sapiens OX=9606 GN=MID1 PE=1 SV=1;tr|C9J453|C9J453_HUMAN E3 ubiqu	0.938613	11.9577	1.50158E-16	128.85	102.91	68.751	0	0		NaN	0.616267	2.06951	0.00124195	63.727	0.84972	7.89589	0.000223905	78.081	0	0		NaN	0.869864	8.26665	3.34781E-06	108.06	0.938613	11.9577	0.000682178	68.751	0.780126	5.69833	0.00121471	61.23	0.744021	4.66066	3.90854E-06	93.226	0.764265	5.12592	1.50158E-16	128.85
C9JZJ7;A0A087X0X0;C9J453;A0A087X255;O15344-2;O15344-1;O15344	96;96;96;96;96;96;96	C9JZJ7	C9JZJ7	E3 ubiquitin-protein ligase Midline-1	MID1	tr|C9JZJ7|C9JZJ7_HUMAN E3 ubiquitin-protein ligase Midline-1 (Fragment) OS=Homo sapiens OX=9606 GN=MID1 PE=1 SV=1;tr|A0A087X0X0|A0A087X0X0_HUMAN E3 ubiquitin-protein ligase Midline-1 OS=Homo sapiens OX=9606 GN=MID1 PE=1 SV=1;tr|C9J453|C9J453_HUMAN E3 ubiqu	0.999301	32.0628	1.50158E-16	128.85	102.91	123.72	0.947244	15.9168	0.00144742	58.83	0.989278	20.4921	0.000123374	90.412	0.902609	10.7877	0.000223905	78.081	0.992377	21.6336	9.16682E-08	117.4	0.981111	17.3222	3.34781E-06	108.06	0.963274	15.7941	0.000323837	73.918	0.982105	18.1447	6.67319E-05	81.723	0.982215	18.4939	3.51407E-06	105.53	0.999301	32.0628	1.50158E-16	128.85
A0A087X0X3;P52272-2;P52272;M0R2I7;M0QY96	633;594;633;156;57	A0A087X0X3	A0A087X0X3	Heterogeneous nuclear ribonucleoprotein M	HNRNPM	tr|A0A087X0X3|A0A087X0X3_HUMAN Heterogeneous nuclear ribonucleoprotein M OS=Homo sapiens OX=9606 GN=HNRNPM PE=1 SV=1;Isoform 2 of Heterogeneous nuclear ribonucleoprotein M [OS=Homo sapiens];Heterogeneous nuclear ribonucleoprotein M [OS=Homo sapiens];tr|M0R	0.998443	28.0716	1.76181E-06	73.341	68.631	73.341																	0.998443	28.0716	1.76181E-06	73.341	0.982899	17.5948	0.000336824	52.509									0.974295	15.7867	5.70448E-05	62.19
A0A087X0X3;P52272-2;P52272;M0QZM1;M0R2I7	481;442;481;249;4	A0A087X0X3	A0A087X0X3	Heterogeneous nuclear ribonucleoprotein M	HNRNPM	tr|A0A087X0X3|A0A087X0X3_HUMAN Heterogeneous nuclear ribonucleoprotein M OS=Homo sapiens OX=9606 GN=HNRNPM PE=1 SV=1;Isoform 2 of Heterogeneous nuclear ribonucleoprotein M [OS=Homo sapiens];Heterogeneous nuclear ribonucleoprotein M [OS=Homo sapiens];tr|M0Q	1	93.6488	0.0107047	113.18	33.01	93.649	1	84.6146	0.022313	84.615	1	86.1356	0.0210336	86.136	1	93.6488	0.015245	93.649	0	0		NaN	1	96.6681	0.0143766	96.668	1	98.2329	0.0139266	98.233	1	68.2235	0.052303	68.224	0	0		NaN	1	113.176	0.0107047	113.18
A0A087X0X3;P52272-2;P52272;M0QZM1;M0R2I7;M0QY96	575;536;575;343;98;12	A0A087X0X3	A0A087X0X3	Heterogeneous nuclear ribonucleoprotein M	HNRNPM	tr|A0A087X0X3|A0A087X0X3_HUMAN Heterogeneous nuclear ribonucleoprotein M OS=Homo sapiens OX=9606 GN=HNRNPM PE=1 SV=1;Isoform 2 of Heterogeneous nuclear ribonucleoprotein M [OS=Homo sapiens];Heterogeneous nuclear ribonucleoprotein M [OS=Homo sapiens];tr|M0Q	1	114.968	0.000827201	128.27	81.188	114.97	0	0		NaN	0	0		NaN					1	91.8667	0.00352827	91.867	1	128.269	0.000827201	128.27	1	102.622	0.00230018	102.62	0	0		NaN	1	82.7494	0.00647589	82.749	1	114.968	0.000973944	114.97
A0A087X0X3;P52272-2;P52272;M0QZM1;M0R2I7	528;489;528;296;51	A0A087X0X3	A0A087X0X3	Heterogeneous nuclear ribonucleoprotein M	HNRNPM	tr|A0A087X0X3|A0A087X0X3_HUMAN Heterogeneous nuclear ribonucleoprotein M OS=Homo sapiens OX=9606 GN=HNRNPM PE=1 SV=1;Isoform 2 of Heterogeneous nuclear ribonucleoprotein M [OS=Homo sapiens];Heterogeneous nuclear ribonucleoprotein M [OS=Homo sapiens];tr|M0Q	1	74.4644	0.0387451	74.464	48.081	74.464	0	0		NaN																	1	66.2987	0.0577171	66.299					1	74.4644	0.0387451	74.464
A0A087X0X3;P52272-2;P52272;M0QZM1	452;413;452;220	A0A087X0X3	A0A087X0X3	Heterogeneous nuclear ribonucleoprotein M	HNRNPM	tr|A0A087X0X3|A0A087X0X3_HUMAN Heterogeneous nuclear ribonucleoprotein M OS=Homo sapiens OX=9606 GN=HNRNPM PE=1 SV=1;Isoform 2 of Heterogeneous nuclear ribonucleoprotein M [OS=Homo sapiens];Heterogeneous nuclear ribonucleoprotein M [OS=Homo sapiens];tr|M0Q	1	66.6919	0.023881	82.75	33.309	66.692	1	82.7505	0.023881	82.75									0	0		NaN	1	80.1654	0.0269373	80.165	1	67.8382	0.053387	67.838					0	0		NaN	1	66.6919	0.0566112	66.692
A0A087X0X3;P52272-2;P52272;M0R019;M0R2T0	397;358;397;343;322	A0A087X0X3	A0A087X0X3	Heterogeneous nuclear ribonucleoprotein M	HNRNPM	tr|A0A087X0X3|A0A087X0X3_HUMAN Heterogeneous nuclear ribonucleoprotein M OS=Homo sapiens OX=9606 GN=HNRNPM PE=1 SV=1;Isoform 2 of Heterogeneous nuclear ribonucleoprotein M [OS=Homo sapiens];Heterogeneous nuclear ribonucleoprotein M [OS=Homo sapiens];tr|M0R	1	56.7676	0.00137935	63.543	45.445	56.768					0	0		NaN					1	63.5434	0.00231877	63.543	1	56.7676	0.00137935	56.768													0	0		NaN
A0A087X165;Q9C0H9-5;Q9C0H9;A0A087WVV7;Q9C0H9-2;Q9C0H9-1	547;513;513;301;385;385	A0A087X165	A0A087X165	SRC kinase signaling inhibitor 1	SRCIN1	tr|A0A087X165|A0A087X165_HUMAN SRC kinase-signaling inhibitor 1 OS=Homo sapiens OX=9606 GN=SRCIN1 PE=1 SV=1;Isoform 4 of SRC kinase signaling inhibitor 1 [OS=Homo sapiens];sp|Q9C0H9|SRCN1_HUMAN SRC kinase signaling inhibitor 1 OS=Homo sapiens OX=9606 GN=SR	0.962447	15.774	1.51179E-11	139.2	114.64	139.2	0.962447	15.774	1.51179E-11	139.2	0	0		NaN	0.831706	10.5652	0.000418107	70.54	0.667623	4.18177	0.000378443	87.287	0.579793	1.85711	0.000388177	65.855	0.779756	7.92887	0.000147864	76.199	0.589153	2.4762	0.00271829	50.392	0.653191	4.30422	0.000376535	66.12	0.358757	1.65199	0.00180457	47.331
A0A087X165;Q9C0H9-5;Q9C0H9;A0A087WVV7;Q9C0H9-2;Q9C0H9-1	549;515;515;303;387;387	A0A087X165	A0A087X165	SRC kinase signaling inhibitor 1	SRCIN1	tr|A0A087X165|A0A087X165_HUMAN SRC kinase-signaling inhibitor 1 OS=Homo sapiens OX=9606 GN=SRCIN1 PE=1 SV=1;Isoform 4 of SRC kinase signaling inhibitor 1 [OS=Homo sapiens];sp|Q9C0H9|SRCN1_HUMAN SRC kinase signaling inhibitor 1 OS=Homo sapiens OX=9606 GN=SR	0.506939	0.487258	5.43266E-07	120.11	97.615	120.11	0	0		NaN	0	0		NaN	0	0		NaN					0	0		NaN	0	0		NaN	0	0		NaN	0	0		NaN	0.506939	0.487258	5.43266E-07	120.11
A0A087X165;Q9C0H9-5;Q9C0H9;A0A087WVV7;Q9C0H9-2;Q9C0H9-1	550;516;516;304;388;388	A0A087X165	A0A087X165	SRC kinase signaling inhibitor 1	SRCIN1	tr|A0A087X165|A0A087X165_HUMAN SRC kinase-signaling inhibitor 1 OS=Homo sapiens OX=9606 GN=SRCIN1 PE=1 SV=1;Isoform 4 of SRC kinase signaling inhibitor 1 [OS=Homo sapiens];sp|Q9C0H9|SRCN1_HUMAN SRC kinase signaling inhibitor 1 OS=Homo sapiens OX=9606 GN=SR	0.613628	4.57841	4.62461E-05	102.1	85.36	102.1	0	0		NaN	0.613628	4.57841	4.62461E-05	102.1	0	0		NaN					0	0		NaN	0	0		NaN	0	0		NaN	0	0		NaN
A0A087X165;Q9C0H9-5;Q9C0H9;A0A087WVV7;Q9C0H9-2;Q9C0H9-1	556;522;522;310;394;394	A0A087X165	A0A087X165	SRC kinase signaling inhibitor 1	SRCIN1	tr|A0A087X165|A0A087X165_HUMAN SRC kinase-signaling inhibitor 1 OS=Homo sapiens OX=9606 GN=SRCIN1 PE=1 SV=1;Isoform 4 of SRC kinase signaling inhibitor 1 [OS=Homo sapiens];sp|Q9C0H9|SRCN1_HUMAN SRC kinase signaling inhibitor 1 OS=Homo sapiens OX=9606 GN=SR	1	90.1329	1.78494E-15	145.46	125.45	120.11	1	84.2243	1.78494E-15	145.46	1	63.6259	4.62461E-05	106.6	0.999948	43.942	8.06492E-07	122.75	0.999994	52.5875	2.7844E-11	139.34	0.999698	35.8821	0.000388177	65.855	0.999985	50.5881	0.000115379	92.455	0.999632	37.6153	0.00271829	51.235	0.999684	36.1242	0.000376535	71.685	1	90.1329	5.43266E-07	120.11
A0A087X165;Q9C0H9-5;Q9C0H9;A0A087WVV7;Q9C0H9-2;Q9C0H9-1;A0A087WU33	319;285;285;73;157;157;345	A0A087X165	A0A087X165	SRC kinase signaling inhibitor 1	SRCIN1	tr|A0A087X165|A0A087X165_HUMAN SRC kinase-signaling inhibitor 1 OS=Homo sapiens OX=9606 GN=SRCIN1 PE=1 SV=1;Isoform 4 of SRC kinase signaling inhibitor 1 [OS=Homo sapiens];sp|Q9C0H9|SRCN1_HUMAN SRC kinase signaling inhibitor 1 OS=Homo sapiens OX=9606 GN=SR	0.999825	40.0772	3.82039E-07	115.06	95.794	115.06	0.999825	40.0772	3.82039E-07	115.06	0	0		NaN	0	0		NaN	0.985241	17.6119	0.000526391	76.728					0.998776	30.5109	1.14784E-05	93.243	0.998178	28.1847	6.49448E-06	99.991	0.996484	26.2801	0.00129433	77.372	0	0		NaN
A0A087X165;Q9C0H9-5;Q9C0H9;A0A087WVV7;Q9C0H9-2;Q9C0H9-1;A0A087WU33	323;289;289;77;161;161;349	A0A087X165	A0A087X165	SRC kinase signaling inhibitor 1	SRCIN1	tr|A0A087X165|A0A087X165_HUMAN SRC kinase-signaling inhibitor 1 OS=Homo sapiens OX=9606 GN=SRCIN1 PE=1 SV=1;Isoform 4 of SRC kinase signaling inhibitor 1 [OS=Homo sapiens];sp|Q9C0H9|SRCN1_HUMAN SRC kinase signaling inhibitor 1 OS=Homo sapiens OX=9606 GN=SR	0.928085	11.7682	3.82039E-07	115.06	95.794	115.06	0.928085	11.7682	3.82039E-07	115.06	0	0		NaN	0	0		NaN	0.601659	4.40687	0.000526391	76.728					0.905408	10.6653	1.14784E-05	93.243	0.7284	5.45887	6.49448E-06	99.991					0	0		NaN
A0A087X165;Q9C0H9-5;Q9C0H9;A0A087WU33	199;165;165;225	A0A087X165	A0A087X165	SRC kinase signaling inhibitor 1	SRCIN1	tr|A0A087X165|A0A087X165_HUMAN SRC kinase-signaling inhibitor 1 OS=Homo sapiens OX=9606 GN=SRCIN1 PE=1 SV=1;Isoform 4 of SRC kinase signaling inhibitor 1 [OS=Homo sapiens];sp|Q9C0H9|SRCN1_HUMAN SRC kinase signaling inhibitor 1 OS=Homo sapiens OX=9606 GN=SR	1	58.2739	1.40453E-10	174.77	120.7	58.274	1	42.0835	2.96544E-06	156.58	0.999999	58.327	2.96544E-06	156.58	1	58.2739	0.000117357	128.81	0.999492	32.9367	0.0202442	51.162	0.999999	61.3087	1.40453E-10	174.77	0.999999	62.8624	5.67376E-07	162.21	0.999996	53.5952	0.000123028	129.88	0.999996	53.8209	0.000912446	106.4	1	76.5618	1.75911E-09	168.22
A0A087X165;Q9C0H9-5;Q9C0H9;A0A087WU33	203;169;169;229	A0A087X165	A0A087X165	SRC kinase signaling inhibitor 1	SRCIN1	tr|A0A087X165|A0A087X165_HUMAN SRC kinase-signaling inhibitor 1 OS=Homo sapiens OX=9606 GN=SRCIN1 PE=1 SV=1;Isoform 4 of SRC kinase signaling inhibitor 1 [OS=Homo sapiens];sp|Q9C0H9|SRCN1_HUMAN SRC kinase signaling inhibitor 1 OS=Homo sapiens OX=9606 GN=SR	1	58.2739	0.010379	58.274	30.167	58.274	1	42.0835	0.046088	42.083					1	58.2739	0.010379	58.274	0	0		NaN					0	0		NaN	0	0		NaN	0	0		NaN	0	0		NaN
A0A087X165;Q9C0H9-5;Q9C0H9;A0A087WU33	64;64;64;98	A0A087X165	A0A087X165	SRC kinase signaling inhibitor 1	SRCIN1	tr|A0A087X165|A0A087X165_HUMAN SRC kinase-signaling inhibitor 1 OS=Homo sapiens OX=9606 GN=SRCIN1 PE=1 SV=1;Isoform 4 of SRC kinase signaling inhibitor 1 [OS=Homo sapiens];sp|Q9C0H9|SRCN1_HUMAN SRC kinase signaling inhibitor 1 OS=Homo sapiens OX=9606 GN=SR	0.999992	51.0653	9.55026E-16	144.25	130.09	144.25	0.999992	51.0653	9.55026E-16	144.25	0.999873	41.6248	2.77208E-10	128.59	0.989861	20.4409	8.27883E-05	93.909	0	0		NaN	0.999992	51.0078	2.99967E-05	110.74	0.999968	45.7582	3.62066E-05	84.946	0.899664	9.5468	0.0254855	41.422	0	0		NaN	0.998906	31.8691	0.00029345	62.648
A0A087X165;Q9C0H9-5;Q9C0H9;A0A087WVV7;Q9C0H9-2;Q9C0H9-1	1077;1043;1043;831;915;915	A0A087X165	A0A087X165	SRC kinase signaling inhibitor 1	SRCIN1	tr|A0A087X165|A0A087X165_HUMAN SRC kinase-signaling inhibitor 1 OS=Homo sapiens OX=9606 GN=SRCIN1 PE=1 SV=1;Isoform 4 of SRC kinase signaling inhibitor 1 [OS=Homo sapiens];sp|Q9C0H9|SRCN1_HUMAN SRC kinase signaling inhibitor 1 OS=Homo sapiens OX=9606 GN=SR	1	76.8307	0.000166981	76.831	57.773	76.831	0	0		NaN	1	76.8307	0.000166981	76.831	0	0		NaN					0	0		NaN	1	53.0729	0.00228178	53.073	0	0		NaN
A0A087X165;Q9C0H9-5;Q9C0H9;A0A087WVV7;Q9C0H9-2;Q9C0H9-1;A0A087WU33	396;362;362;150;234;234;422	A0A087X165	A0A087X165	SRC kinase signaling inhibitor 1	SRCIN1	tr|A0A087X165|A0A087X165_HUMAN SRC kinase-signaling inhibitor 1 OS=Homo sapiens OX=9606 GN=SRCIN1 PE=1 SV=1;Isoform 4 of SRC kinase signaling inhibitor 1 [OS=Homo sapiens];sp|Q9C0H9|SRCN1_HUMAN SRC kinase signaling inhibitor 1 OS=Homo sapiens OX=9606 GN=SR	0.968136	15.5192	2.63352E-11	116.29	102.87	116.29	0.963083	15.1717	4.37406E-08	111.66	0.968136	15.5192	1.00257E-09	116.29	0.873691	8.93781	1.48729E-07	101.15	0.774373	6.31386	0.00290258	46.663	0.848753	8.37531	6.97906E-07	90.385	0	0		NaN	0	0		NaN	0	0		NaN	0.959365	14.5132	2.63352E-11	84.035
A0A087X165;Q9C0H9-5;Q9C0H9;A0A087WVV7;Q9C0H9-2;Q9C0H9-1	1152;1118;1118;906;990;990	A0A087X165	A0A087X165	SRC kinase signaling inhibitor 1	SRCIN1	tr|A0A087X165|A0A087X165_HUMAN SRC kinase-signaling inhibitor 1 OS=Homo sapiens OX=9606 GN=SRCIN1 PE=1 SV=1;Isoform 4 of SRC kinase signaling inhibitor 1 [OS=Homo sapiens];sp|Q9C0H9|SRCN1_HUMAN SRC kinase signaling inhibitor 1 OS=Homo sapiens OX=9606 GN=SR	0.99387	22.0984	0.000439195	73.688	59.46	70.414	0.957746	13.5539	0.000439195	73.688	0.987963	19.1421	0.000993218	65.808	0.99387	22.0984	0.0005741	70.414	0	0		NaN									0	0		NaN	0	0		NaN	0	0		NaN
A0A087X165;Q9C0H9-5;Q9C0H9;A0A087WVV7;Q9C0H9-2;Q9C0H9-1;A0A087WU33	332;298;298;86;170;170;358	A0A087X165	A0A087X165	SRC kinase signaling inhibitor 1	SRCIN1	tr|A0A087X165|A0A087X165_HUMAN SRC kinase-signaling inhibitor 1 OS=Homo sapiens OX=9606 GN=SRCIN1 PE=1 SV=1;Isoform 4 of SRC kinase signaling inhibitor 1 [OS=Homo sapiens];sp|Q9C0H9|SRCN1_HUMAN SRC kinase signaling inhibitor 1 OS=Homo sapiens OX=9606 GN=SR	0.997005	23.5039	1.42677E-09	72.299	62.588	72.299	0.991442	19.5486	3.86488E-05	53.824	0.995803	21.4057	1.02482E-07	63.194	0.988899	16.7447	1.6722E-06	57.21	0	0		NaN	0.997005	23.5039	1.42677E-09	72.299	0.864279	7.49916	0.000953626	42.214	0	0		NaN	0	0		NaN	0.824642	3.77683	0.000285983	44.847
A0A087X165;Q9C0H9-5;Q9C0H9;A0A087WVV7;Q9C0H9-2;Q9C0H9-1;A0A087WU33	339;305;305;93;177;177;365	A0A087X165	A0A087X165	SRC kinase signaling inhibitor 1	SRCIN1	tr|A0A087X165|A0A087X165_HUMAN SRC kinase-signaling inhibitor 1 OS=Homo sapiens OX=9606 GN=SRCIN1 PE=1 SV=1;Isoform 4 of SRC kinase signaling inhibitor 1 [OS=Homo sapiens];sp|Q9C0H9|SRCN1_HUMAN SRC kinase signaling inhibitor 1 OS=Homo sapiens OX=9606 GN=SR	0.761555	4.34832	6.76502E-14	82.211	75.291	42.214	0.714029	3.96995	3.86488E-05	53.824	0.548466	0	6.76502E-14	82.211	0.504933	0	1.6722E-06	57.21	0	0		NaN	0.501478	0	1.42677E-09	72.299	0.761555	4.34832	0.000953626	42.214	0	0		NaN	0	0		NaN	0.586365	0	3.07536E-05	46.798
A0A087X165;Q9C0H9-5;Q9C0H9;A0A087WVV7;Q9C0H9-2;Q9C0H9-1;A0A087WU33	341;307;307;95;179;179;367	A0A087X165	A0A087X165	SRC kinase signaling inhibitor 1	SRCIN1	tr|A0A087X165|A0A087X165_HUMAN SRC kinase-signaling inhibitor 1 OS=Homo sapiens OX=9606 GN=SRCIN1 PE=1 SV=1;Isoform 4 of SRC kinase signaling inhibitor 1 [OS=Homo sapiens];sp|Q9C0H9|SRCN1_HUMAN SRC kinase signaling inhibitor 1 OS=Homo sapiens OX=9606 GN=SR	0.830851	6.99625	1.28512E-14	90.699	83.887	80.074	0.777906	5.51235	2.43623E-11	74.997	0.830851	6.99625	6.76502E-14	82.211	0.768404	5.74744	4.48206E-14	85.747	0.404606	0.686631	3.27828E-05	46.101	0.501479	0	1.42677E-09	72.299	0	0		NaN	0.546762	0.935555	1.28512E-14	90.699	0	0		NaN	0.586387	0	2.39075E-05	47.518
A0A087X165;Q9C0H9-5;Q9C0H9;A0A087WVV7;Q9C0H9-2;Q9C0H9-1;A0A087WU33	348;314;314;102;186;186;374	A0A087X165	A0A087X165	SRC kinase signaling inhibitor 1	SRCIN1	tr|A0A087X165|A0A087X165_HUMAN SRC kinase-signaling inhibitor 1 OS=Homo sapiens OX=9606 GN=SRCIN1 PE=1 SV=1;Isoform 4 of SRC kinase signaling inhibitor 1 [OS=Homo sapiens];sp|Q9C0H9|SRCN1_HUMAN SRC kinase signaling inhibitor 1 OS=Homo sapiens OX=9606 GN=SR	0.645953	7.26864	2.29701E-07	62.302	54.807	62.302									0	0		NaN	0	0		NaN	0	0		NaN	0	0		NaN	0	0		NaN	0	0		NaN	0.645953	7.26864	2.29701E-07	62.302
A0A087X165;Q9C0H9-5;Q9C0H9;A0A087WVV7;Q9C0H9-2;Q9C0H9-1;A0A087WU33	352;318;318;106;190;190;378	A0A087X165	A0A087X165	SRC kinase signaling inhibitor 1	SRCIN1	tr|A0A087X165|A0A087X165_HUMAN SRC kinase-signaling inhibitor 1 OS=Homo sapiens OX=9606 GN=SRCIN1 PE=1 SV=1;Isoform 4 of SRC kinase signaling inhibitor 1 [OS=Homo sapiens];sp|Q9C0H9|SRCN1_HUMAN SRC kinase signaling inhibitor 1 OS=Homo sapiens OX=9606 GN=SR	0.437508	2.63654	2.43623E-11	70.884	58.247	63.194	0.368945	0.526675	2.43623E-11	70.884	0.437508	2.63654	1.02482E-07	63.194	0	0		NaN	0	0		NaN	0	0		NaN	0	0		NaN	0	0		NaN	0	0		NaN	0.324216	0.993657	2.39075E-05	47.518
A0A087X165;Q9C0H9-5;Q9C0H9;A0A087WVV7;Q9C0H9-2;Q9C0H9-1;A0A087WU33	356;322;322;110;194;194;382	A0A087X165	A0A087X165	SRC kinase signaling inhibitor 1	SRCIN1	tr|A0A087X165|A0A087X165_HUMAN SRC kinase-signaling inhibitor 1 OS=Homo sapiens OX=9606 GN=SRCIN1 PE=1 SV=1;Isoform 4 of SRC kinase signaling inhibitor 1 [OS=Homo sapiens];sp|Q9C0H9|SRCN1_HUMAN SRC kinase signaling inhibitor 1 OS=Homo sapiens OX=9606 GN=SR	0.55583	1.98089	4.48206E-14	85.747	74.267	80.074					0.55583	1.98089	2.08199E-12	80.074	0.5013	2.68387	4.48206E-14	85.747	0	0		NaN	0.50006	1.75829	1.42677E-09	72.299	0	0		NaN	0	0		NaN	0	0		NaN	0.46383	2.72639	3.07536E-05	46.798
A0A087X165;Q9C0H9-5;Q9C0H9;A0A087WVV7;Q9C0H9-2;Q9C0H9-1;A0A087WU33	358;324;324;112;196;196;384	A0A087X165	A0A087X165	SRC kinase signaling inhibitor 1	SRCIN1	tr|A0A087X165|A0A087X165_HUMAN SRC kinase-signaling inhibitor 1 OS=Homo sapiens OX=9606 GN=SRCIN1 PE=1 SV=1;Isoform 4 of SRC kinase signaling inhibitor 1 [OS=Homo sapiens];sp|Q9C0H9|SRCN1_HUMAN SRC kinase signaling inhibitor 1 OS=Homo sapiens OX=9606 GN=SR	0.571362	3.63831	1.28512E-14	90.699	83.887	57.21	0.547241	2.8718	2.96457E-11	74.997	0.482144	1.33627	6.76502E-14	82.211	0.571362	3.63831	1.6722E-06	57.21	0.414911	2.63215	3.27828E-05	46.101	0	0		NaN	0.507841	3.2521	0.000953626	42.214	0.569271	3.10635	1.28512E-14	90.699	0	0		NaN	0	0		NaN
A0A087X165;Q9C0H9-5;Q9C0H9;A0A087WVV7;Q9C0H9-2;Q9C0H9-1;A0A087WU33	365;331;331;119;203;203;391	A0A087X165	A0A087X165	SRC kinase signaling inhibitor 1	SRCIN1	tr|A0A087X165|A0A087X165_HUMAN SRC kinase-signaling inhibitor 1 OS=Homo sapiens OX=9606 GN=SRCIN1 PE=1 SV=1;Isoform 4 of SRC kinase signaling inhibitor 1 [OS=Homo sapiens];sp|Q9C0H9|SRCN1_HUMAN SRC kinase signaling inhibitor 1 OS=Homo sapiens OX=9606 GN=SR	0.865943	12.2349	0.000142289	59.275	52.4	42.59									0.475736	2.68723	0.000397961	51.321	0.551243	2.37208	0.000142289	59.275									0.865943	12.2349	0.00230405	42.59	0	0		NaN	0.767254	9.32876	0.000242876	54.466
A0A087X165;Q9C0H9-5;Q9C0H9;A0A087WVV7;Q9C0H9-2;Q9C0H9-1;A0A087WU33	373;339;339;127;211;211;399	A0A087X165	A0A087X165	SRC kinase signaling inhibitor 1	SRCIN1	tr|A0A087X165|A0A087X165_HUMAN SRC kinase-signaling inhibitor 1 OS=Homo sapiens OX=9606 GN=SRCIN1 PE=1 SV=1;Isoform 4 of SRC kinase signaling inhibitor 1 [OS=Homo sapiens];sp|Q9C0H9|SRCN1_HUMAN SRC kinase signaling inhibitor 1 OS=Homo sapiens OX=9606 GN=SR	0.514935	2.70428	5.84959E-06	69.952	63.657	44.365	0.514935	2.70428	0.00130455	44.365									0	0		NaN					0.471832	1.87832	5.84959E-06	69.952					0	0		NaN
A0A087X165;Q9C0H9-5;Q9C0H9;A0A087WVV7;Q9C0H9-2;Q9C0H9-1;A0A087WU33	377;343;343;131;215;215;403	A0A087X165	A0A087X165	SRC kinase signaling inhibitor 1	SRCIN1	tr|A0A087X165|A0A087X165_HUMAN SRC kinase-signaling inhibitor 1 OS=Homo sapiens OX=9606 GN=SRCIN1 PE=1 SV=1;Isoform 4 of SRC kinase signaling inhibitor 1 [OS=Homo sapiens];sp|Q9C0H9|SRCN1_HUMAN SRC kinase signaling inhibitor 1 OS=Homo sapiens OX=9606 GN=SR	0.997519	26.7212	1.05528E-11	100.93	91.959	100.93	0.989704	20.0557	1.27098E-11	99.614	0.997519	26.7212	1.05528E-11	100.93	0.936314	11.9332	1.04005E-06	78.429	0.97332	15.2251	0.000142289	59.275	0.971286	16.1098	0.000287918	53.55	0.994007	22.4451	5.84959E-06	69.952	0.934393	10.9815	0.00079187	46.63	0	0		NaN	0.927174	10.9118	0.000242876	54.466
A0A087X165;Q9C0H9-5;Q9C0H9;A0A087WU33	171;137;137;197	A0A087X165	A0A087X165	SRC kinase signaling inhibitor 1	SRCIN1	tr|A0A087X165|A0A087X165_HUMAN SRC kinase-signaling inhibitor 1 OS=Homo sapiens OX=9606 GN=SRCIN1 PE=1 SV=1;Isoform 4 of SRC kinase signaling inhibitor 1 [OS=Homo sapiens];sp|Q9C0H9|SRCN1_HUMAN SRC kinase signaling inhibitor 1 OS=Homo sapiens OX=9606 GN=SR	0.770594	7.73475	9.53322E-12	96.131	82.728	96.131	0.770594	7.73475	9.53322E-12	96.131
A0A087X165;Q9C0H9-5;Q9C0H9;A0A087WU33	174;140;140;200	A0A087X165	A0A087X165	SRC kinase signaling inhibitor 1	SRCIN1	tr|A0A087X165|A0A087X165_HUMAN SRC kinase-signaling inhibitor 1 OS=Homo sapiens OX=9606 GN=SRCIN1 PE=1 SV=1;Isoform 4 of SRC kinase signaling inhibitor 1 [OS=Homo sapiens];sp|Q9C0H9|SRCN1_HUMAN SRC kinase signaling inhibitor 1 OS=Homo sapiens OX=9606 GN=SR	0.929456	11.2595	2.1691E-24	141.31	126.52	141.31																					0.929456	11.2595	2.1691E-24	141.31
A0A087X165;Q9C0H9-5;Q9C0H9;A0A087WU33	177;143;143;203	A0A087X165	A0A087X165	SRC kinase signaling inhibitor 1	SRCIN1	tr|A0A087X165|A0A087X165_HUMAN SRC kinase-signaling inhibitor 1 OS=Homo sapiens OX=9606 GN=SRCIN1 PE=1 SV=1;Isoform 4 of SRC kinase signaling inhibitor 1 [OS=Homo sapiens];sp|Q9C0H9|SRCN1_HUMAN SRC kinase signaling inhibitor 1 OS=Homo sapiens OX=9606 GN=SR	0.991884	22.0407	2.1691E-24	141.31	126.52	141.31	0.834497	8.08413	9.53322E-12	96.131																	0.991884	22.0407	2.1691E-24	141.31
A0A087X165;Q9C0H9-5;Q9C0H9;A0A087WVV7;Q9C0H9-2;Q9C0H9-1;Q9C0H9-4	876;842;842;630;714;714;148	A0A087X165	A0A087X165	SRC kinase signaling inhibitor 1	SRCIN1	tr|A0A087X165|A0A087X165_HUMAN SRC kinase-signaling inhibitor 1 OS=Homo sapiens OX=9606 GN=SRCIN1 PE=1 SV=1;Isoform 4 of SRC kinase signaling inhibitor 1 [OS=Homo sapiens];sp|Q9C0H9|SRCN1_HUMAN SRC kinase signaling inhibitor 1 OS=Homo sapiens OX=9606 GN=SR	0.626662	2.24931	2.11407E-09	127.88	107.14	93.768					0.5	0	0.010016	43.794	0.617298	2.07635	9.74199E-06	103.13	0.5	0	0.000526368	59.606	0.5	0	2.11407E-09	127.88	0.5	0	0.00444748	47.732	0	0		NaN	0.626662	2.24931	1.44309E-05	93.768	0	0		NaN
A0A087X165;Q9C0H9-5;Q9C0H9;A0A087WVV7;Q9C0H9-2;Q9C0H9-1;Q9C0H9-4	878;844;844;632;716;716;150	A0A087X165	A0A087X165	SRC kinase signaling inhibitor 1	SRCIN1	tr|A0A087X165|A0A087X165_HUMAN SRC kinase-signaling inhibitor 1 OS=Homo sapiens OX=9606 GN=SRCIN1 PE=1 SV=1;Isoform 4 of SRC kinase signaling inhibitor 1 [OS=Homo sapiens];sp|Q9C0H9|SRCN1_HUMAN SRC kinase signaling inhibitor 1 OS=Homo sapiens OX=9606 GN=SR	0.5	0	2.11407E-09	127.88	107.14	43.794					0.5	0	0.010016	43.794					0.5	0	0.000526368	59.606	0.5	0	2.11407E-09	127.88	0.5	0	0.00444748	47.732	0	0		NaN					0	0		NaN
A0A087X165;Q9C0H9-5;Q9C0H9;A0A087WU33	45;45;45;79	A0A087X165	A0A087X165	SRC kinase signaling inhibitor 1	SRCIN1	tr|A0A087X165|A0A087X165_HUMAN SRC kinase-signaling inhibitor 1 OS=Homo sapiens OX=9606 GN=SRCIN1 PE=1 SV=1;Isoform 4 of SRC kinase signaling inhibitor 1 [OS=Homo sapiens];sp|Q9C0H9|SRCN1_HUMAN SRC kinase signaling inhibitor 1 OS=Homo sapiens OX=9606 GN=SR	0.999999	62.5547	0.000174268	79.97	68.356	76.713	0.999999	62.5547	0.000300473	76.713	0.999989	52.4205	0.000549152	72.932	0.999423	35.393	0.00105565	66.893	0.999998	58.7589	0.000885133	68.129	0.999977	49.1621	0.00053821	73.138	0.999811	40.0773	0.000174268	79.97	0.999284	31.9517	0.00184528	61.167	0.999567	36.484	0.00289876	56.121	0.999974	48.6185	0.000615583	71.685
A0A087X165;Q9C0H9-5;Q9C0H9;A0A087WVV7;Q9C0H9-2;Q9C0H9-1	1021;987;987;775;859;859	A0A087X165	A0A087X165	SRC kinase signaling inhibitor 1	SRCIN1	tr|A0A087X165|A0A087X165_HUMAN SRC kinase-signaling inhibitor 1 OS=Homo sapiens OX=9606 GN=SRCIN1 PE=1 SV=1;Isoform 4 of SRC kinase signaling inhibitor 1 [OS=Homo sapiens];sp|Q9C0H9|SRCN1_HUMAN SRC kinase signaling inhibitor 1 OS=Homo sapiens OX=9606 GN=SR	1	65.6716	3.69732E-12	166.6	134.27	166.6	1	65.6716	3.69732E-12	166.6	0.999997	55.0128	7.16044E-07	136.93	0.999998	57.1297	9.12741E-09	155.88	0.999979	46.7835	7.64889E-08	150.69	0.999996	53.7216	3.70974E-07	145.83	0.999988	49.2051	7.07356E-07	135.02	0.999965	44.5831	0.00310123	89.43	0.999857	38.4486	0.000121657	92.792	0.999993	51.5019	6.90586E-07	131.32
A0A087X165;Q9C0H9-5;Q9C0H9;A0A087WVV7;Q9C0H9-2;Q9C0H9-1	1016;982;982;770;854;854	A0A087X165	A0A087X165	SRC kinase signaling inhibitor 1	SRCIN1	tr|A0A087X165|A0A087X165_HUMAN SRC kinase-signaling inhibitor 1 OS=Homo sapiens OX=9606 GN=SRCIN1 PE=1 SV=1;Isoform 4 of SRC kinase signaling inhibitor 1 [OS=Homo sapiens];sp|Q9C0H9|SRCN1_HUMAN SRC kinase signaling inhibitor 1 OS=Homo sapiens OX=9606 GN=SR	0.495596	0	0.0010974	58.073	37.422	58.073									0.495596	0	0.0010974	58.073
A0A087X1A9;O75396	12;137	A0A087X1A9	A0A087X1A9	Vesicle-trafficking protein SEC22b	SEC22B	tr|A0A087X1A9|A0A087X1A9_HUMAN Vesicle-trafficking protein SEC22b (Fragment) OS=Homo sapiens OX=9606 GN=SEC22B PE=1 SV=1;Vesicle-trafficking protein SEC22b [OS=Homo sapiens]	1	69.9948	2.67464E-43	180.48	151.75	147.52	0.999998	56.4115	6.47391E-38	180.48	0.999924	41.1921	1.64298E-06	115.12	1	69.9948	4.84532E-16	147.52	0.999999	59.8206	3.24923E-17	151.44	1	63.8212	1.65426E-16	150.29	0.999999	59.7636	1.42209E-23	162.67	0.999999	62.1971	2.67464E-43	144.27	0.999997	55.6371	1.10937E-15	142.1	0.999909	40.4016	5.5708E-05	90.685
H3BU88;A0A087X1C1;P0CG35;P0CG34	2;2;2;2	H3BU88	H3BU88	Thymosin beta-15B;Thymosin beta-15A	TMSB15B;TMSB15A	tr|H3BU88|H3BU88_HUMAN Thymosin beta-15B OS=Homo sapiens OX=9606 GN=TMSB15B PE=4 SV=1;tr|A0A087X1C1|A0A087X1C1_HUMAN Thymosin beta-15B OS=Homo sapiens OX=9606 GN=TMSB15B PE=4 SV=1;thymosin beta-15B [OS=Homo sapiens];sp|P0CG34|TB15A_HUMAN Thymosin beta-15A	1	107.951	6.89832E-55	200.58	184.27	160.47	1	82.2372	8.41271E-08	119.23	1	68.073	2.52517E-06	109.42	0.999998	57.6184	4.51445E-06	94.01	1	88.8102	3.16466E-11	132.44	1	89.8022	8.83257E-32	169.61	1	107.951	1.59629E-23	160.47	1	87.8172	1.4555E-31	165.9	1	107.086	6.89832E-55	200.58	1	68.8029	4.62962E-11	129.11
H3BU88;A0A087X1C1;P0CG35;P0CG34	8;8;8;8	H3BU88	H3BU88	Thymosin beta-15B;Thymosin beta-15A	TMSB15B;TMSB15A	tr|H3BU88|H3BU88_HUMAN Thymosin beta-15B OS=Homo sapiens OX=9606 GN=TMSB15B PE=4 SV=1;tr|A0A087X1C1|A0A087X1C1_HUMAN Thymosin beta-15B OS=Homo sapiens OX=9606 GN=TMSB15B PE=4 SV=1;thymosin beta-15B [OS=Homo sapiens];sp|P0CG34|TB15A_HUMAN Thymosin beta-15A	0.957741	13.5532	0.0155744	41.202	30.097	41.202					0	0		NaN	0	0		NaN					0	0		NaN	0	0		NaN	0	0		NaN	0.957741	13.5532	0.0155744	41.202	0	0		NaN
A0A087X1K6;Q9Y2Y9	160;162	A0A087X1K6	A0A087X1K6	Krueppel-like factor 13	KLF13	tr|A0A087X1K6|A0A087X1K6_HUMAN Krueppel-like factor 13 OS=Homo sapiens OX=9606 GN=KLF13 PE=1 SV=1;Krueppel-like factor 13 [OS=Homo sapiens]	0.999999	60.3285	0.000514279	84.753	69.214	84.753									0	0		NaN	0	0		NaN	0.999999	60.3285	0.000514279	84.753	0.999984	48.0651	0.00630304	56.599	0.999158	30.741	0.0370771	40.278	0	0		NaN	0	0		NaN
A0A087X1S9;Q8TEW8-2;Q8TEW8;R4GN62;A0A087WZG6;Q8TEW8-5	608;682;744;744;670;744	A0A087X1S9	A0A087X1S9	Partitioning defective 3 homolog B	PARD3B	tr|A0A087X1S9|A0A087X1S9_HUMAN Partitioning defective 3 homolog B OS=Homo sapiens OX=9606 GN=PARD3B PE=1 SV=1;Isoform 2 of Partitioning defective 3 homolog B [OS=Homo sapiens];Partitioning defective 3 homolog B [OS=Homo sapiens];tr|R4GN62|R4GN62_HUMAN Part	0.37643	1.61133	1.30188E-06	119.45	99.844	64.26	0.37643	1.61133	0.000221488	84.289	0.365267	0	1.30188E-06	119.45	0.324293	0	0.000126358	75.608	0.359798	0	0.000138089	90.707	0.333333	0	4.84697E-06	115.91	0.280429	0.599336	0.00054036	59.513	0.333128	0	0.00228997	63.682	0.375765	1.36473	0.000106377	83.633	0.339359	0	6.79584E-05	107.85
A0A087X1S9;Q8TEW8-2;Q8TEW8;R4GN62;A0A087WZG6;Q8TEW8-5	609;683;745;745;671;745	A0A087X1S9	A0A087X1S9	Partitioning defective 3 homolog B	PARD3B	tr|A0A087X1S9|A0A087X1S9_HUMAN Partitioning defective 3 homolog B OS=Homo sapiens OX=9606 GN=PARD3B PE=1 SV=1;Isoform 2 of Partitioning defective 3 homolog B [OS=Homo sapiens];Partitioning defective 3 homolog B [OS=Homo sapiens];tr|R4GN62|R4GN62_HUMAN Part	0.462788	0	4.23751E-07	120.4	109.29	43.37	0.357119	0	0.000221488	84.289	0.365267	0	1.30188E-06	119.45	0.324293	0	0.000126358	75.608	0.359798	0	0.000138089	90.707	0.380716	0	4.23751E-07	120.4	0	0		NaN	0.462788	0	0.00228997	63.682	0.377898	0	0.000230014	83.633	0.339359	0	6.79584E-05	107.85
A0A087X1S9;Q8TEW8-2;Q8TEW8;R4GN62;A0A087WZG6;Q8TEW8-5	610;684;746;746;672;746	A0A087X1S9	A0A087X1S9	Partitioning defective 3 homolog B	PARD3B	tr|A0A087X1S9|A0A087X1S9_HUMAN Partitioning defective 3 homolog B OS=Homo sapiens OX=9606 GN=PARD3B PE=1 SV=1;Isoform 2 of Partitioning defective 3 homolog B [OS=Homo sapiens];Partitioning defective 3 homolog B [OS=Homo sapiens];tr|R4GN62|R4GN62_HUMAN Part	0.792882	5.92129	7.18629E-22	152.94	135.13	103.5	0	0		NaN	0	0		NaN	0.324293	0	0.000126358	75.608	0.300485	0	0.000355322	64.705	0.792882	5.92129	4.23751E-07	120.4	0.762862	8.08538	7.18629E-22	152.94	0.462788	0	0.000754846	63.682	0.377898	0	0.000260345	74.296	0.326292	0	0.000197514	69.256
A0A087X1S9;Q8TEW8-2;Q8TEW8;R4GN62;A0A087WZG6;Q8TEW8-5	613;687;749;749;675;749	A0A087X1S9	A0A087X1S9	Partitioning defective 3 homolog B	PARD3B	tr|A0A087X1S9|A0A087X1S9_HUMAN Partitioning defective 3 homolog B OS=Homo sapiens OX=9606 GN=PARD3B PE=1 SV=1;Isoform 2 of Partitioning defective 3 homolog B [OS=Homo sapiens];Partitioning defective 3 homolog B [OS=Homo sapiens];tr|R4GN62|R4GN62_HUMAN Part	0.937284	12.9093	0.000260345	74.296	62.763	57.525	0	0		NaN	0.299703	1.0871	0.00190155	51.695	0	0		NaN	0	0		NaN	0	0		NaN	0	0		NaN	0.937284	12.9093	0.000754846	57.525	0.933858	11.8886	0.000260345	74.296	0	0		NaN
A0A087X1S9;Q8TEW8-2;Q8TEW8;R4GN62;A0A087WZG6;Q8TEW8-5;A0A087WYL6;Q8TEW8-6;Q8TEW8-3	289;363;363;363;289;363;289;363;363	A0A087X1S9	A0A087X1S9	Partitioning defective 3 homolog B	PARD3B	tr|A0A087X1S9|A0A087X1S9_HUMAN Partitioning defective 3 homolog B OS=Homo sapiens OX=9606 GN=PARD3B PE=1 SV=1;Isoform 2 of Partitioning defective 3 homolog B [OS=Homo sapiens];Partitioning defective 3 homolog B [OS=Homo sapiens];tr|R4GN62|R4GN62_HUMAN Part	0.52073	0.422224	0.000754311	48.759	39.229	48.759	0	0		NaN	0	0		NaN									0.52073	0.422224	0.000754311	48.759
A0A087X1S9;Q8TEW8-2;Q8TEW8;R4GN62;A0A087WZG6;Q8TEW8-5;A0A087WYL6;Q8TEW8-6;Q8TEW8-3	290;364;364;364;290;364;290;364;364	A0A087X1S9	A0A087X1S9	Partitioning defective 3 homolog B	PARD3B	tr|A0A087X1S9|A0A087X1S9_HUMAN Partitioning defective 3 homolog B OS=Homo sapiens OX=9606 GN=PARD3B PE=1 SV=1;Isoform 2 of Partitioning defective 3 homolog B [OS=Homo sapiens];Partitioning defective 3 homolog B [OS=Homo sapiens];tr|R4GN62|R4GN62_HUMAN Part	0.463707	0.869216	7.84264E-07	81.06	66.996	81.06	0	0		NaN	0	0		NaN													0.463707	0.869216	7.84264E-07	81.06
A0A087X1S9;Q8TEW8-2;Q8TEW8;R4GN62;A0A087WZG6;Q8TEW8-5;A0A087WYL6;Q8TEW8-6;Q8TEW8-3	294;368;368;368;294;368;294;368;368	A0A087X1S9	A0A087X1S9	Partitioning defective 3 homolog B	PARD3B	tr|A0A087X1S9|A0A087X1S9_HUMAN Partitioning defective 3 homolog B OS=Homo sapiens OX=9606 GN=PARD3B PE=1 SV=1;Isoform 2 of Partitioning defective 3 homolog B [OS=Homo sapiens];Partitioning defective 3 homolog B [OS=Homo sapiens];tr|R4GN62|R4GN62_HUMAN Part	0.999584	33.8522	7.84264E-07	81.06	66.996	81.06	0	0		NaN	0	0		NaN									0.675978	4.04861	0.000754311	48.759	0.999584	33.8522	7.84264E-07	81.06
A0A087X1S9;Q8TEW8-2;Q8TEW8;A0A087WYL6;Q8TEW8-6;Q8TEW8-3	837;911;973;830;904;904	A0A087X1S9	A0A087X1S9	Partitioning defective 3 homolog B	PARD3B	tr|A0A087X1S9|A0A087X1S9_HUMAN Partitioning defective 3 homolog B OS=Homo sapiens OX=9606 GN=PARD3B PE=1 SV=1;Isoform 2 of Partitioning defective 3 homolog B [OS=Homo sapiens];Partitioning defective 3 homolog B [OS=Homo sapiens];tr|A0A087WYL6|A0A087WYL6_HU	0.954591	13.2338	0.00341893	51.147	43.103	51.147	0	0		NaN	0.708472	3.85974	0.00757248	46.069	0.954591	13.2338	0.00341893	51.147					0	0		NaN	0	0		NaN
A0A087X1S9;Q8TEW8-2;Q8TEW8;R4GN62;A0A087WZG6;Q8TEW8-5;A0A087WYL6;Q8TEW8-6;Q8TEW8-3	278;352;352;352;278;352;278;352;352	A0A087X1S9	A0A087X1S9	Partitioning defective 3 homolog B	PARD3B	tr|A0A087X1S9|A0A087X1S9_HUMAN Partitioning defective 3 homolog B OS=Homo sapiens OX=9606 GN=PARD3B PE=1 SV=1;Isoform 2 of Partitioning defective 3 homolog B [OS=Homo sapiens];Partitioning defective 3 homolog B [OS=Homo sapiens];tr|R4GN62|R4GN62_HUMAN Part	0.999872	39.2311	1.51174E-59	186.01	167	186.01	0.690261	5.56284	0.000293897	53.1	0.901097	9.71727	1.1199E-07	79.209	0.999138	30.6853	2.06987E-30	142.37					0.92772	13.2513	0.000225528	54.425	0.999872	39.2311	1.51174E-59	186.01	0.870686	8.47492	3.42523E-07	75.758	0.999393	33.0517	2.7258E-18	112.26	0.989015	19.662	6.50425E-12	92.349
H0YLG1;H0YLD2;H0YM70;A0A087X1Z3;Q9UL46	10;10;10;10;10	H0YLG1	H0YLG1	Proteasome activator complex subunit 2	PSME2	tr|H0YLG1|H0YLG1_HUMAN Proteasome activator complex subunit 2 OS=Homo sapiens OX=9606 GN=PSME2 PE=1 SV=1;tr|H0YLD2|H0YLD2_HUMAN Proteasome activator complex subunit 2 OS=Homo sapiens OX=9606 GN=PSME2 PE=1 SV=1;tr|H0YM70|H0YM70_HUMAN Proteasome activator co	1	49.5594	0.00647392	49.559	35.302	49.559					0	0		NaN													1	43.4542	0.0128018	43.454									1	49.5594	0.00647392	49.559
F8VYH7;A0A087X256;Q2M389-2;Q2M389	7;7;7;7	F8VYH7	F8VYH7	WASH complex subunit 7	KIAA1033	tr|F8VYH7|F8VYH7_HUMAN WASH complex subunit 4 OS=Homo sapiens OX=9606 GN=WASHC4 PE=1 SV=1;tr|A0A087X256|A0A087X256_HUMAN WASH complex subunit 4 OS=Homo sapiens OX=9606 GN=WASHC4 PE=1 SV=1;Isoform 2 of WASH complex subunit 4 [OS=Homo sapiens];WASH complex s	0.983482	17.7482	4.18455E-08	102.58	90.432	102.58													0	0		NaN	0	0		NaN	0	0		NaN					0.983482	17.7482	4.18455E-08	102.58
A0A087X294;O75914-2;O75914;O75914-4;O75914-3;B1AKS5	2;2;2;2;2;2	A0A087X294	A0A087X294	Non-specific serine/threonine protein kinase;Serine/threonine-protein kinase PAK 3	PAK3	tr|A0A087X294|A0A087X294_HUMAN Non-specific serine/threonine protein kinase OS=Homo sapiens OX=9606 GN=PAK3 PE=1 SV=1;Isoform 2 of Serine/threonine-protein kinase PAK 3 [OS=Homo sapiens];Serine/threonine-protein kinase PAK 3 [OS=Homo sapiens];Isoform 4 of	1	181.26	8.12133E-78	221.91	205.52	181.26	1	221.915	8.12133E-78	221.91	1	160.65	3.16443E-23	160.65	1	181.26	3.63536E-42	181.26	1	131.86	1.54437E-10	131.86	1	153.138	1.14188E-22	153.14	1	96.4892	4.63436E-05	96.489	1	196.178	9.98925E-55	196.18	1	98.6936	4.46809E-05	98.694	1	108.893	2.55645E-05	108.89
A0A087X294;O75914-2;O75914;O75914-4;O75914-3	170;171;186;192;207	A0A087X294	A0A087X294	Non-specific serine/threonine protein kinase;Serine/threonine-protein kinase PAK 3	PAK3	tr|A0A087X294|A0A087X294_HUMAN Non-specific serine/threonine protein kinase OS=Homo sapiens OX=9606 GN=PAK3 PE=1 SV=1;Isoform 2 of Serine/threonine-protein kinase PAK 3 [OS=Homo sapiens];Serine/threonine-protein kinase PAK 3 [OS=Homo sapiens];Isoform 4 of	0.972663	18.6014	1.762E-05	46.128	42.093	46.128					0.972663	18.6014	1.762E-05	46.128
A0A087X2B6;G3V119;H0YB24;Q8N163-2;Q8N163-1;Q8N163	138;350;367;675;675;675	A0A087X2B6	A0A087X2B6	Cell cycle and apoptosis regulator protein 2	CCAR2	tr|A0A087X2B6|A0A087X2B6_HUMAN Cell cycle and apoptosis regulator protein 2 OS=Homo sapiens OX=9606 GN=CCAR2 PE=1 SV=1;tr|G3V119|G3V119_HUMAN Cell cycle and apoptosis regulator protein 2 OS=Homo sapiens OX=9606 GN=CCAR2 PE=1 SV=1;tr|H0YB24|H0YB24_HUMAN Cel	0.854525	7.12441	1.41588E-07	77.693	66.17	77.693	0.854525	7.12441	1.41588E-07	77.693	0.698875	0.657786	4.7844E-05	72.265					0.724414	1.19323	0.000153034	61.641					0.801972	5.3907	3.9561E-05	59.912					0.843783	6.59033	0.000332175	48.831	0.833177	6.91376	1.52892E-07	77.439
A0A087X2B6;G3V119;H0YB24;Q8N163-2;Q8N163-1;Q8N163	141;353;370;678;678;678	A0A087X2B6	A0A087X2B6	Cell cycle and apoptosis regulator protein 2	CCAR2	tr|A0A087X2B6|A0A087X2B6_HUMAN Cell cycle and apoptosis regulator protein 2 OS=Homo sapiens OX=9606 GN=CCAR2 PE=1 SV=1;tr|G3V119|G3V119_HUMAN Cell cycle and apoptosis regulator protein 2 OS=Homo sapiens OX=9606 GN=CCAR2 PE=1 SV=1;tr|H0YB24|H0YB24_HUMAN Cel	0.999415	32.324	1.85192E-18	151.04	133.76	151.04	0.993006	21.5053	4.56856E-12	133.16	0.64975	0	4.7844E-05	72.265					0.637389	0	0.000153034	61.641	0.999169	30.8028	2.21963E-18	150.91	0.998998	29.9884	2.21963E-18	150.91	0.902893	9.18865	5.14358E-06	92.236	0.914428	9.7089	1.39199E-06	111.01	0.999415	32.324	1.85192E-18	151.04
A0A087X2B6;G3V119;H0YB24;Q8N163-2;Q8N163-1;Q8N163	144;356;373;681;681;681	A0A087X2B6	A0A087X2B6	Cell cycle and apoptosis regulator protein 2	CCAR2	tr|A0A087X2B6|A0A087X2B6_HUMAN Cell cycle and apoptosis regulator protein 2 OS=Homo sapiens OX=9606 GN=CCAR2 PE=1 SV=1;tr|G3V119|G3V119_HUMAN Cell cycle and apoptosis regulator protein 2 OS=Homo sapiens OX=9606 GN=CCAR2 PE=1 SV=1;tr|H0YB24|H0YB24_HUMAN Cel	0.999908	41.8667	1.85192E-18	151.04	133.76	151.04	0.995989	23.9872	4.56856E-12	133.16	0.64975	0	4.7844E-05	72.265					0.637389	0	0.000153034	61.641	0.999751	38.1659	2.21963E-18	150.91	0.999722	39.2634	2.21963E-18	150.91	0.902214	9.18865	5.14358E-06	92.236	0.929749	10.455	1.39199E-06	111.01	0.999908	41.8667	1.85192E-18	151.04
A0A087X2C4;H0YAH0;O60245;O60245-2;O60245-1	315;690;1000;1000;1000	A0A087X2C4	A0A087X2C4	Protocadherin-7	PCDH7	tr|A0A087X2C4|A0A087X2C4_HUMAN Protocadherin-7 (Fragment) OS=Homo sapiens OX=9606 GN=PCDH7 PE=1 SV=1;tr|H0YAH0|H0YAH0_HUMAN Protocadherin-7 (Fragment) OS=Homo sapiens OX=9606 GN=PCDH7 PE=1 SV=1;sp|O60245|PCDH7_HUMAN Protocadherin-7 OS=Homo sapiens OX=9606	0.94058	14.7122	2.1871E-10	117.83	108.63	117.83	0.698554	6.40134	5.09679E-07	84.529	0.734109	7.30243	8.41009E-05	63.085	0.753771	7.56657	2.04742E-07	90.166	0.369675	0.48442	0.000804378	46.63	0.937628	14.625	4.23013E-07	86.131	0.714172	6.69165	5.19644E-08	97.771	0	0		NaN	0.846563	10.2244	5.28366E-05	66.556	0.94058	14.7122	2.1871E-10	117.83
A0A087X2C4;H0YAH0;O60245;O60245-2;O60245-1	326;701;1011;1011;1011	A0A087X2C4	A0A087X2C4	Protocadherin-7	PCDH7	tr|A0A087X2C4|A0A087X2C4_HUMAN Protocadherin-7 (Fragment) OS=Homo sapiens OX=9606 GN=PCDH7 PE=1 SV=1;tr|H0YAH0|H0YAH0_HUMAN Protocadherin-7 (Fragment) OS=Homo sapiens OX=9606 GN=PCDH7 PE=1 SV=1;sp|O60245|PCDH7_HUMAN Protocadherin-7 OS=Homo sapiens OX=9606	0.894868	9.33224	2.1871E-10	117.83	108.63	117.83	0.867199	8.23494	5.09679E-07	84.529	0.869903	8.40161	8.41009E-05	63.085	0.864587	8.08059	2.04742E-07	90.166	0.768861	5.2634	0.000804378	46.63	0.882502	8.80904	4.23013E-07	86.131	0.879678	8.71559	5.19644E-08	97.771	0	0		NaN	0.826523	6.88364	5.28366E-05	66.556	0.894868	9.33224	2.1871E-10	117.83
A0A087X2C4;H0YAH0;O60245;O60245-2;O60245-1	304;679;989;989;989	A0A087X2C4	A0A087X2C4	Protocadherin-7	PCDH7	tr|A0A087X2C4|A0A087X2C4_HUMAN Protocadherin-7 (Fragment) OS=Homo sapiens OX=9606 GN=PCDH7 PE=1 SV=1;tr|H0YAH0|H0YAH0_HUMAN Protocadherin-7 (Fragment) OS=Homo sapiens OX=9606 GN=PCDH7 PE=1 SV=1;sp|O60245|PCDH7_HUMAN Protocadherin-7 OS=Homo sapiens OX=9606	1	90.0242	2.33789E-16	145.92	94.083	145.92	0	0		NaN	1	79.7998	5.3977E-08	123.1	1	69.0236	6.65692E-06	105.41	0	0		NaN	0	0		NaN	0	0		NaN	0	0		NaN	0	0		NaN	1	90.0242	2.33789E-16	145.92
V9GYV2;A0A087X2E7;Q92952-1;Q92952;Q92952-2	138;55;55;55;73	V9GYV2	V9GYV2	Small conductance calcium-activated potassium channel protein 1	KCNN1	tr|V9GYV2|V9GYV2_HUMAN Small conductance calcium-activated potassium channel protein 1 (Fragment) OS=Homo sapiens OX=9606 GN=KCNN1 PE=4 SV=1;tr|A0A087X2E7|A0A087X2E7_HUMAN Small conductance calcium-activated potassium channel protein 1 OS=Homo sapiens OX=9	0.499799	0	0.0362576	44.616	11.617	44.616	0.499509	0	0.0545838	42.095	0	0		NaN	0	0		NaN	0	0		NaN	0	0		NaN	0.499799	0	0.0362576	44.616	0	0		NaN	0	0		NaN	0	0		NaN
V9GYV2;A0A087X2E7;Q92952-1;Q92952;Q92952-2	141;58;58;58;76	V9GYV2	V9GYV2	Small conductance calcium-activated potassium channel protein 1	KCNN1	tr|V9GYV2|V9GYV2_HUMAN Small conductance calcium-activated potassium channel protein 1 (Fragment) OS=Homo sapiens OX=9606 GN=KCNN1 PE=4 SV=1;tr|A0A087X2E7|A0A087X2E7_HUMAN Small conductance calcium-activated potassium channel protein 1 OS=Homo sapiens OX=9	0.499799	0	0.0362576	44.616	11.617	44.616	0.499509	0	0.0545838	42.095	0	0		NaN	0	0		NaN	0	0		NaN	0	0		NaN	0.499799	0	0.0362576	44.616	0	0		NaN	0	0		NaN	0	0		NaN
F1T0B3;A0A087X2G1;Q92499-2;Q92499;Q92499-3	400;400;465;481;353	F1T0B3	F1T0B3	ATP-dependent RNA helicase DDX1	DDX1	tr|F1T0B3|F1T0B3_HUMAN ATP-dependent RNA helicase DDX1 OS=Homo sapiens OX=9606 GN=DDX1 PE=1 SV=1;tr|A0A087X2G1|A0A087X2G1_HUMAN ATP-dependent RNA helicase DDX1 OS=Homo sapiens OX=9606 GN=DDX1 PE=1 SV=1;Isoform 2 of ATP-dependent RNA helicase DDX1 [OS=Homo	0.993348	21.7511	0.000127695	66.383	61.066	66.383																	0.993348	21.7511	0.000127695	66.383	0.985058	18.2071	0.000246446	57.293					0.991238	20.9607	0.00197111	46.159	0.989164	19.8487	0.00233067	45.257
H0YJD4;H0YJP0;A0A087X2H1;Q9ULT8	138;1199;1776;1772	H0YJD4	H0YJD4	E3 ubiquitin-protein ligase HECTD1	HECTD1	tr|H0YJD4|H0YJD4_HUMAN E3 ubiquitin-protein ligase HECTD1 (Fragment) OS=Homo sapiens OX=9606 GN=HECTD1 PE=1 SV=2;tr|H0YJP0|H0YJP0_HUMAN E3 ubiquitin-protein ligase HECTD1 (Fragment) OS=Homo sapiens OX=9606 GN=HECTD1 PE=1 SV=2;tr|A0A087X2H1|A0A087X2H1_HUMAN	1	66.325	0.00027801	66.874	52.413	66.325	1	63.3021	0.000405317	63.302													1	64.8301	0.000350855	64.83	1	50.9574	0.00207119	50.957	1	66.8738	0.00027801	66.874					1	66.325	0.000297571	66.325
A0A088AWL3;O75376-1;O75376;O75376-2	1188;1281;1281;1297	A0A088AWL3	A0A088AWL3	Nuclear receptor corepressor 1	NCOR1	tr|A0A088AWL3|A0A088AWL3_HUMAN Nuclear receptor corepressor 1 OS=Homo sapiens OX=9606 GN=NCOR1 PE=1 SV=1;Nuclear receptor corepressor 1 [OS=Homo sapiens];sp|O75376|NCOR1_HUMAN Nuclear receptor corepressor 1 OS=Homo sapiens OX=9606 GN=NCOR1 PE=1 SV=2;Isofor	0.99984	37.96	0.000133873	81.346	63.273	65.231	0	0		NaN					0	0		NaN	0	0		NaN	0.99984	37.96	0.000325429	78.234	0.999546	33.4299	0.000133873	81.346	0	0		NaN	0.999198	30.9566	0.00161341	65.231	0.999129	30.5958	0.000941334	69.485
A0A088AWL3;O75376-1;O75376;O75376-2;E7EVK1	1379;1472;1472;1488;103	A0A088AWL3	A0A088AWL3	Nuclear receptor corepressor 1	NCOR1	tr|A0A088AWL3|A0A088AWL3_HUMAN Nuclear receptor corepressor 1 OS=Homo sapiens OX=9606 GN=NCOR1 PE=1 SV=1;Nuclear receptor corepressor 1 [OS=Homo sapiens];sp|O75376|NCOR1_HUMAN Nuclear receptor corepressor 1 OS=Homo sapiens OX=9606 GN=NCOR1 PE=1 SV=2;Isofor	1	77.4121	1.01428E-05	107.35	92.317	107.35					0	0		NaN	1	77.4121	1.01428E-05	107.35	0.999077	30.5246	0.0104131	53.403	0.998118	28.3182	0.0624047	43.69	0	0		NaN	0.999106	31.4773	0.0157523	49.216	0.999972	45.5984	0.000624001	78.096	0.999982	49.1579	0.00154999	71.031
A0A088AWL3;O75376-1;O75376;O75376-2;E7EVK1	1438;1533;1533;1549;164	A0A088AWL3	A0A088AWL3	Nuclear receptor corepressor 1	NCOR1	tr|A0A088AWL3|A0A088AWL3_HUMAN Nuclear receptor corepressor 1 OS=Homo sapiens OX=9606 GN=NCOR1 PE=1 SV=1;Nuclear receptor corepressor 1 [OS=Homo sapiens];sp|O75376|NCOR1_HUMAN Nuclear receptor corepressor 1 OS=Homo sapiens OX=9606 GN=NCOR1 PE=1 SV=2;Isofor	0.602116	1.83065	0.00340948	41.205	29.464	41.205	0	0		NaN									0	0		NaN	0.602116	1.83065	0.00340948	41.205									0	0		NaN	0	0		NaN
A0A088AWL3;O75376-1;O75376;O75376-2;E7EVK1	1450;1545;1545;1561;176	A0A088AWL3	A0A088AWL3	Nuclear receptor corepressor 1	NCOR1	tr|A0A088AWL3|A0A088AWL3_HUMAN Nuclear receptor corepressor 1 OS=Homo sapiens OX=9606 GN=NCOR1 PE=1 SV=1;Nuclear receptor corepressor 1 [OS=Homo sapiens];sp|O75376|NCOR1_HUMAN Nuclear receptor corepressor 1 OS=Homo sapiens OX=9606 GN=NCOR1 PE=1 SV=2;Isofor	0.746613	4.73808	0.00340948	41.205	29.464	41.205	0	0		NaN									0	0		NaN	0.746613	4.73808	0.00340948	41.205									0	0		NaN	0	0		NaN
A0A088AWL3;O75376-1;O75376;O75376-2;E7EVK1	1881;1977;1977;1874;608	A0A088AWL3	A0A088AWL3	Nuclear receptor corepressor 1	NCOR1	tr|A0A088AWL3|A0A088AWL3_HUMAN Nuclear receptor corepressor 1 OS=Homo sapiens OX=9606 GN=NCOR1 PE=1 SV=1;Nuclear receptor corepressor 1 [OS=Homo sapiens];sp|O75376|NCOR1_HUMAN Nuclear receptor corepressor 1 OS=Homo sapiens OX=9606 GN=NCOR1 PE=1 SV=2;Isofor	0.998097	26.0101	1.86171E-19	103.4	80.071	103.4					0.906174	9.4769	2.99319E-05	45.318					0.942382	10.5499	7.62867E-05	60.032	0.98943	20.7335	2.11837E-06	56.36	0.994301	20.6993	9.9437E-07	76.78	0.998097	26.0101	1.86171E-19	103.4	0.994778	21.2233	1.17738E-11	72.389	0.906262	8.66888	2.45077E-05	46.034
A0A088AWL3;O75376-1;O75376;O75376-2;E7EVK1	1884;1980;1980;1877;611	A0A088AWL3	A0A088AWL3	Nuclear receptor corepressor 1	NCOR1	tr|A0A088AWL3|A0A088AWL3_HUMAN Nuclear receptor corepressor 1 OS=Homo sapiens OX=9606 GN=NCOR1 PE=1 SV=1;Nuclear receptor corepressor 1 [OS=Homo sapiens];sp|O75376|NCOR1_HUMAN Nuclear receptor corepressor 1 OS=Homo sapiens OX=9606 GN=NCOR1 PE=1 SV=2;Isofor	0.613705	1.66549	1.17738E-11	72.389	59.046	60.032													0.613705	1.66549	7.62867E-05	60.032	0	0		NaN					0.516248	0	6.76874E-05	44.641	0.550089	0.864985	1.17738E-11	72.389	0.553843	0	2.45077E-05	46.034
A0A088AWL3;O75376-1;O75376;O75376-2;E7EVK1	1885;1981;1981;1878;612	A0A088AWL3	A0A088AWL3	Nuclear receptor corepressor 1	NCOR1	tr|A0A088AWL3|A0A088AWL3_HUMAN Nuclear receptor corepressor 1 OS=Homo sapiens OX=9606 GN=NCOR1 PE=1 SV=1;Nuclear receptor corepressor 1 [OS=Homo sapiens];sp|O75376|NCOR1_HUMAN Nuclear receptor corepressor 1 OS=Homo sapiens OX=9606 GN=NCOR1 PE=1 SV=2;Isofor	0.846569	6.45476	1.86171E-19	103.4	80.071	48.299					0.756922	4.69764	2.99319E-05	45.318									0.846569	6.45476	2.11837E-06	56.36	0.647224	2.0338	9.9437E-07	76.78	0.758459	4.95855	1.86171E-19	103.4					0.655629	2.38978	2.45077E-05	46.034
A0A088AWL3;O75376-1;O75376;O75376-2;E7EVK1;J3QKP0	2048;2144;2144;2041;775;84	A0A088AWL3	A0A088AWL3	Nuclear receptor corepressor 1	NCOR1	tr|A0A088AWL3|A0A088AWL3_HUMAN Nuclear receptor corepressor 1 OS=Homo sapiens OX=9606 GN=NCOR1 PE=1 SV=1;Nuclear receptor corepressor 1 [OS=Homo sapiens];sp|O75376|NCOR1_HUMAN Nuclear receptor corepressor 1 OS=Homo sapiens OX=9606 GN=NCOR1 PE=1 SV=2;Isofor	0.418709	2.37338	3.63625E-05	46.668	37.978	46.668																	0.418709	2.37338	3.63625E-05	46.668	0	0		NaN
A0A088AWL3;O75376-1;O75376;O75376-2;E7EVK1;J3QKP0	2055;2151;2151;2048;782;91	A0A088AWL3	A0A088AWL3	Nuclear receptor corepressor 1	NCOR1	tr|A0A088AWL3|A0A088AWL3_HUMAN Nuclear receptor corepressor 1 OS=Homo sapiens OX=9606 GN=NCOR1 PE=1 SV=1;Nuclear receptor corepressor 1 [OS=Homo sapiens];sp|O75376|NCOR1_HUMAN Nuclear receptor corepressor 1 OS=Homo sapiens OX=9606 GN=NCOR1 PE=1 SV=2;Isofor	0.967461	16.0947	3.63625E-05	46.668	37.978	46.668																	0.967461	16.0947	3.63625E-05	46.668	0	0		NaN
A0A088AWL3;O75376-1;O75376;O75376-2;E7EVK1	1654;1750;1750;1766;381	A0A088AWL3	A0A088AWL3	Nuclear receptor corepressor 1	NCOR1	tr|A0A088AWL3|A0A088AWL3_HUMAN Nuclear receptor corepressor 1 OS=Homo sapiens OX=9606 GN=NCOR1 PE=1 SV=1;Nuclear receptor corepressor 1 [OS=Homo sapiens];sp|O75376|NCOR1_HUMAN Nuclear receptor corepressor 1 OS=Homo sapiens OX=9606 GN=NCOR1 PE=1 SV=2;Isofor	0.421959	0	0.000761671	40.163	29.227	40.163	0.421959	0	0.000761671	40.163					0	0		NaN					0	0		NaN					0	0		NaN	0	0		NaN
A0A088AWL3;O75376-1;O75376;O75376-2;E7EVK1	1660;1756;1756;1772;387	A0A088AWL3	A0A088AWL3	Nuclear receptor corepressor 1	NCOR1	tr|A0A088AWL3|A0A088AWL3_HUMAN Nuclear receptor corepressor 1 OS=Homo sapiens OX=9606 GN=NCOR1 PE=1 SV=1;Nuclear receptor corepressor 1 [OS=Homo sapiens];sp|O75376|NCOR1_HUMAN Nuclear receptor corepressor 1 OS=Homo sapiens OX=9606 GN=NCOR1 PE=1 SV=2;Isofor	0.369362	0	0.000761671	40.163	29.227	40.163	0.369362	0	0.000761671	40.163					0	0		NaN					0	0		NaN					0	0		NaN	0	0		NaN
A0A088AWL3;O75376-1;O75376;O75376-2;E7EVK1	2339;2436;2436;2333;1067	A0A088AWL3	A0A088AWL3	Nuclear receptor corepressor 1	NCOR1	tr|A0A088AWL3|A0A088AWL3_HUMAN Nuclear receptor corepressor 1 OS=Homo sapiens OX=9606 GN=NCOR1 PE=1 SV=1;Nuclear receptor corepressor 1 [OS=Homo sapiens];sp|O75376|NCOR1_HUMAN Nuclear receptor corepressor 1 OS=Homo sapiens OX=9606 GN=NCOR1 PE=1 SV=2;Isofor	0.888089	8.60138	2.11758E-08	89.668	75.359	70.98																	0.888089	8.60138	4.61117E-06	70.98	0.626264	0	9.8367E-06	73.156	0	0		NaN	0	0		NaN	0.856706	7.29461	2.11758E-08	89.668
A0A088AWL3;O75376-1;O75376;O75376-2;E7EVK1	2341;2438;2438;2335;1069	A0A088AWL3	A0A088AWL3	Nuclear receptor corepressor 1	NCOR1	tr|A0A088AWL3|A0A088AWL3_HUMAN Nuclear receptor corepressor 1 OS=Homo sapiens OX=9606 GN=NCOR1 PE=1 SV=1;Nuclear receptor corepressor 1 [OS=Homo sapiens];sp|O75376|NCOR1_HUMAN Nuclear receptor corepressor 1 OS=Homo sapiens OX=9606 GN=NCOR1 PE=1 SV=2;Isofor	0.888089	8.60138	2.11758E-08	89.668	75.359	70.98																	0.888089	8.60138	4.61117E-06	70.98	0.626264	0	9.8367E-06	73.156	0	0		NaN	0	0		NaN	0.856706	7.29461	2.11758E-08	89.668
A0A088AWL3;O75376-1;O75376;O75376-2;E7EVK1;J3QKP0;J3KS29	2088;2184;2184;2081;815;124;125	A0A088AWL3	A0A088AWL3	Nuclear receptor corepressor 1	NCOR1	tr|A0A088AWL3|A0A088AWL3_HUMAN Nuclear receptor corepressor 1 OS=Homo sapiens OX=9606 GN=NCOR1 PE=1 SV=1;Nuclear receptor corepressor 1 [OS=Homo sapiens];sp|O75376|NCOR1_HUMAN Nuclear receptor corepressor 1 OS=Homo sapiens OX=9606 GN=NCOR1 PE=1 SV=2;Isofor	0.990602	20.2351	1.48085E-05	104.44	79.001	93.388	0	0		NaN	0.957272	13.5106	2.671E-05	80.031	0.95037	12.8296	0.000137747	67.136					0	0		NaN													0.990602	20.2351	1.48085E-05	104.44
A0A088AWL3;O75376-1;O75376;O75376-2	1229;1322;1322;1338	A0A088AWL3	A0A088AWL3	Nuclear receptor corepressor 1	NCOR1	tr|A0A088AWL3|A0A088AWL3_HUMAN Nuclear receptor corepressor 1 OS=Homo sapiens OX=9606 GN=NCOR1 PE=1 SV=1;Nuclear receptor corepressor 1 [OS=Homo sapiens];sp|O75376|NCOR1_HUMAN Nuclear receptor corepressor 1 OS=Homo sapiens OX=9606 GN=NCOR1 PE=1 SV=2;Isofor	1	48.5679	0.00192858	57.41	41.311	48.568	0	0		NaN	0	0		NaN					0	0		NaN	0.999962	44.2389	0.00192858	57.41	1	48.5679	0.00344786	54.511	0	0		NaN	0	0		NaN	0	0		NaN
A0A088AWL3;O75376-1;O75376;O75376-2	1018;1111;1111;1127	A0A088AWL3	A0A088AWL3	Nuclear receptor corepressor 1	NCOR1	tr|A0A088AWL3|A0A088AWL3_HUMAN Nuclear receptor corepressor 1 OS=Homo sapiens OX=9606 GN=NCOR1 PE=1 SV=1;Nuclear receptor corepressor 1 [OS=Homo sapiens];sp|O75376|NCOR1_HUMAN Nuclear receptor corepressor 1 OS=Homo sapiens OX=9606 GN=NCOR1 PE=1 SV=2;Isofor	0.999883	41.9087	0.0029739	53.188	42.4	53.188					0	0		NaN	0.999883	41.9087	0.0029739	53.188	0	0		NaN	0	0		NaN	0	0		NaN	0	0		NaN	0	0		NaN	0	0		NaN
A0A088AWL3;O75376-1;O75376;O75376-2	896;989;989;1005	A0A088AWL3	A0A088AWL3	Nuclear receptor corepressor 1	NCOR1	tr|A0A088AWL3|A0A088AWL3_HUMAN Nuclear receptor corepressor 1 OS=Homo sapiens OX=9606 GN=NCOR1 PE=1 SV=1;Nuclear receptor corepressor 1 [OS=Homo sapiens];sp|O75376|NCOR1_HUMAN Nuclear receptor corepressor 1 OS=Homo sapiens OX=9606 GN=NCOR1 PE=1 SV=2;Isofor	0.294291	0	2.93261E-05	46.31	41.453	42.024																	0.294291	0	0.000220772	42.024													0.292849	0	2.93261E-05	46.31
A0A088AWL3;O75376-1;O75376;O75376-2	897;990;990;1006	A0A088AWL3	A0A088AWL3	Nuclear receptor corepressor 1	NCOR1	tr|A0A088AWL3|A0A088AWL3_HUMAN Nuclear receptor corepressor 1 OS=Homo sapiens OX=9606 GN=NCOR1 PE=1 SV=1;Nuclear receptor corepressor 1 [OS=Homo sapiens];sp|O75376|NCOR1_HUMAN Nuclear receptor corepressor 1 OS=Homo sapiens OX=9606 GN=NCOR1 PE=1 SV=2;Isofor	0.294292	0	2.93261E-05	46.31	41.453	42.024																	0.294292	0	0.000220772	42.024													0.292849	0	2.93261E-05	46.31
A0A088AWL3;O75376-1;O75376;O75376-2	899;992;992;1008	A0A088AWL3	A0A088AWL3	Nuclear receptor corepressor 1	NCOR1	tr|A0A088AWL3|A0A088AWL3_HUMAN Nuclear receptor corepressor 1 OS=Homo sapiens OX=9606 GN=NCOR1 PE=1 SV=1;Nuclear receptor corepressor 1 [OS=Homo sapiens];sp|O75376|NCOR1_HUMAN Nuclear receptor corepressor 1 OS=Homo sapiens OX=9606 GN=NCOR1 PE=1 SV=2;Isofor	0.291944	0.246727	2.93261E-05	46.31	41.453	44.147																	0.282244	0	0.000220772	42.024	0.291944	0.246727	0.000155762	44.147									0.282856	0	2.93261E-05	46.31
A0A088AWL3;O75376-1;O75376;O75376-2	904;997;997;1013	A0A088AWL3	A0A088AWL3	Nuclear receptor corepressor 1	NCOR1	tr|A0A088AWL3|A0A088AWL3_HUMAN Nuclear receptor corepressor 1 OS=Homo sapiens OX=9606 GN=NCOR1 PE=1 SV=1;Nuclear receptor corepressor 1 [OS=Homo sapiens];sp|O75376|NCOR1_HUMAN Nuclear receptor corepressor 1 OS=Homo sapiens OX=9606 GN=NCOR1 PE=1 SV=2;Isofor	0.282856	0	2.93261E-05	46.31	41.453	46.31																	0.282209	0	0.000220772	42.024													0.282856	0	2.93261E-05	46.31
A0A088AWL3;O75376-1;O75376;O75376-2	906;999;999;1015	A0A088AWL3	A0A088AWL3	Nuclear receptor corepressor 1	NCOR1	tr|A0A088AWL3|A0A088AWL3_HUMAN Nuclear receptor corepressor 1 OS=Homo sapiens OX=9606 GN=NCOR1 PE=1 SV=1;Nuclear receptor corepressor 1 [OS=Homo sapiens];sp|O75376|NCOR1_HUMAN Nuclear receptor corepressor 1 OS=Homo sapiens OX=9606 GN=NCOR1 PE=1 SV=2;Isofor	0.282856	0	2.93261E-05	46.31	41.453	46.31																	0.28221	0	0.000220772	42.024													0.282856	0	2.93261E-05	46.31
A0A088AWN2;Q8TBZ3-4;Q8TBZ3-6;Q8TBZ3;Q8TBZ3-2;Q8TBZ3-7;Q8TBZ3-5	388;287;296;357;357;388;296	A0A088AWN2	A0A088AWN2	WD repeat-containing protein 20	WDR20	tr|A0A088AWN2|A0A088AWN2_HUMAN WD repeat-containing protein 20 OS=Homo sapiens OX=9606 GN=WDR20 PE=1 SV=1;Isoform 4 of WD repeat-containing protein 20 [OS=Homo sapiens];Isoform 6 of WD repeat-containing protein 20 [OS=Homo sapiens];WD repeat-containing pro	0.950518	13.0169	2.88577E-05	88.565	67.612	88.565	0.923638	11.7193	5.983E-05	83.404	0.950518	13.0169	2.88577E-05	88.565	0.920662	10.6583	6.30643E-05	82.865	0.932627	11.4743	0.0015588	57.595	0	0		NaN					0	0		NaN	0	0		NaN	0	0		NaN
A0A088AWN2;Q8TBZ3-4;Q8TBZ3-6;Q8TBZ3;Q8TBZ3-2;Q8TBZ3-7;Q8TBZ3-5	463;362;371;432;432;463;371	A0A088AWN2	A0A088AWN2	WD repeat-containing protein 20	WDR20	tr|A0A088AWN2|A0A088AWN2_HUMAN WD repeat-containing protein 20 OS=Homo sapiens OX=9606 GN=WDR20 PE=1 SV=1;Isoform 4 of WD repeat-containing protein 20 [OS=Homo sapiens];Isoform 6 of WD repeat-containing protein 20 [OS=Homo sapiens];WD repeat-containing pro	0.5	0	1.16646E-31	173.51	160.71	173.51																	0	0		NaN	0.5	0	4.58055E-11	138.97					0.5	0	1.16646E-31	173.51
A0A088AWN2;Q8TBZ3-4;Q8TBZ3-6;Q8TBZ3;Q8TBZ3-2;Q8TBZ3-7;Q8TBZ3-5	465;364;373;434;434;465;373	A0A088AWN2	A0A088AWN2	WD repeat-containing protein 20	WDR20	tr|A0A088AWN2|A0A088AWN2_HUMAN WD repeat-containing protein 20 OS=Homo sapiens OX=9606 GN=WDR20 PE=1 SV=1;Isoform 4 of WD repeat-containing protein 20 [OS=Homo sapiens];Isoform 6 of WD repeat-containing protein 20 [OS=Homo sapiens];WD repeat-containing pro	0.999155	32.9088	8.88643E-141	271.26	235.67	96.487	0.991456	21.0118	6.86355E-40	186.96	0.97337	15.6291	4.29835E-46	195.6	0.997954	28.9823	3.45638E-10	132.81	0.952992	13.0691	7.05689E-07	123.42	0.999098	30.4456	8.88643E-141	271.26	0.999155	32.9088	4.58055E-11	138.97	0.970819	15.2204	2.84799E-22	154.51	0.772217	7.00295	1.16646E-31	173.51	0.981751	17.8594	3.3484E-31	170.09
A0A096LNX8;Q96GP6-2;Q96GP6-1;Q96GP6	649;644;649;649	A0A096LNX8	A0A096LNX8	Scavenger receptor class F member 2	SCARF2	tr|A0A096LNX8|A0A096LNX8_HUMAN Scavenger receptor class F member 2 OS=Homo sapiens OX=9606 GN=SCARF2 PE=1 SV=1;Isoform 2 of Scavenger receptor class F member 2 [OS=Homo sapiens];Scavenger receptor class F member 2 [OS=Homo sapiens];sp|Q96GP6|SREC2_HUMAN Sc	0.640278	1.91055	9.89346E-07	113.94	94.964	113.94																	0.640278	1.91055	9.89346E-07	113.94
A0A096LNX8;Q96GP6-2;Q96GP6-1;Q96GP6	651;646;651;651	A0A096LNX8	A0A096LNX8	Scavenger receptor class F member 2	SCARF2	tr|A0A096LNX8|A0A096LNX8_HUMAN Scavenger receptor class F member 2 OS=Homo sapiens OX=9606 GN=SCARF2 PE=1 SV=1;Isoform 2 of Scavenger receptor class F member 2 [OS=Homo sapiens];Scavenger receptor class F member 2 [OS=Homo sapiens];sp|Q96GP6|SREC2_HUMAN Sc	0.99035	20.1118	1.0791E-22	156.25	144.72	91.657	0.982086	17.3867	0.000531854	63.462	0.957585	13.5008	0.00057643	58.914	0.987047	18.8164	0.000601767	63.546	0.987601	19.012	6.53311E-05	93.738	0.98934	19.6743	1.0791E-22	156.25	0.980201	16.941	0.000591787	69.485	0.982684	17.5386	8.05951E-05	87.99	0.972722	15.5216	4.67359E-06	97.765	0.99035	20.1118	1.2012E-05	91.657
A0A096LNX8;Q96GP6-2;Q96GP6-1;Q96GP6	653;648;653;653	A0A096LNX8	A0A096LNX8	Scavenger receptor class F member 2	SCARF2	tr|A0A096LNX8|A0A096LNX8_HUMAN Scavenger receptor class F member 2 OS=Homo sapiens OX=9606 GN=SCARF2 PE=1 SV=1;Isoform 2 of Scavenger receptor class F member 2 [OS=Homo sapiens];Scavenger receptor class F member 2 [OS=Homo sapiens];sp|Q96GP6|SREC2_HUMAN Sc	0.999987	48.6279	1.0791E-22	156.25	144.72	156.25	0.999339	31.7151	0.000531854	63.462	0.997962	26.6661	0.00057643	58.914	0.99924	31.1318	0.000601767	63.546	0.999983	47.6695	6.53311E-05	93.738	0.999987	48.6279	1.0791E-22	156.25	0.998723	28.8472	0.000591787	69.485	0.999754	36.0113	8.05951E-05	87.99	0.999966	44.5549	4.67359E-06	97.765	0.999832	37.7106	1.2012E-05	91.657
A0A096LNX8;Q96GP6-2;Q96GP6-1;Q96GP6	687;682;687;687	A0A096LNX8	A0A096LNX8	Scavenger receptor class F member 2	SCARF2	tr|A0A096LNX8|A0A096LNX8_HUMAN Scavenger receptor class F member 2 OS=Homo sapiens OX=9606 GN=SCARF2 PE=1 SV=1;Isoform 2 of Scavenger receptor class F member 2 [OS=Homo sapiens];Scavenger receptor class F member 2 [OS=Homo sapiens];sp|Q96GP6|SREC2_HUMAN Sc	0.999949	43.2297	3.05293E-18	107.36	75.193	107.36	0	0		NaN	0	0		NaN	0	0		NaN					0.999949	43.2297	3.05293E-18	107.36	0.969996	14.671	1.67315E-05	65.377	0	0		NaN	0.994364	22.6903	3.12963E-07	74.846	0	0		NaN
A0A096LNX8;Q96GP6-2;Q96GP6-1;Q96GP6	698;693;698;698	A0A096LNX8	A0A096LNX8	Scavenger receptor class F member 2	SCARF2	tr|A0A096LNX8|A0A096LNX8_HUMAN Scavenger receptor class F member 2 OS=Homo sapiens OX=9606 GN=SCARF2 PE=1 SV=1;Isoform 2 of Scavenger receptor class F member 2 [OS=Homo sapiens];Scavenger receptor class F member 2 [OS=Homo sapiens];sp|Q96GP6|SREC2_HUMAN Sc	0.875332	8.67363	3.05293E-18	107.36	75.193	107.36	0	0		NaN	0	0		NaN	0	0		NaN					0.875332	8.67363	3.05293E-18	107.36	0.807876	6.38429	1.67315E-05	65.377	0	0		NaN	0.858366	8.38433	3.12963E-07	74.846	0	0		NaN
A0A096LNX8;Q96GP6-2;Q96GP6-1;Q96GP6	742;737;742;742	A0A096LNX8	A0A096LNX8	Scavenger receptor class F member 2	SCARF2	tr|A0A096LNX8|A0A096LNX8_HUMAN Scavenger receptor class F member 2 OS=Homo sapiens OX=9606 GN=SCARF2 PE=1 SV=1;Isoform 2 of Scavenger receptor class F member 2 [OS=Homo sapiens];Scavenger receptor class F member 2 [OS=Homo sapiens];sp|Q96GP6|SREC2_HUMAN Sc	0.999382	33.2939	0.000168474	52.669	39.991	52.669									0	0		NaN					0.999348	32.3294	0.000565312	46.415	0.989687	20.0743	0.00221748	40.112	0	0		NaN					0.999382	33.2939	0.000168474	52.669
B4DEP1;A0A1W2PRX2;A0A096LP72;A0A096LNY4;A0A096LNY5;A0A1B0GTG9;A0A1B0GWF8;A0A1B0GWJ0;A0A1B0GTJ7;A0A0A6YY92;P30566-2;P30566	9;9;9;9;9;9;9;9;9;9;9;9	B4DEP1	B4DEP1	Adenylosuccinate lyase	ADSL	tr|B4DEP1|B4DEP1_HUMAN Adenylosuccinate lyase OS=Homo sapiens OX=9606 GN=ADSL PE=1 SV=1;tr|A0A1W2PRX2|A0A1W2PRX2_HUMAN Uncharacterized protein OS=Homo sapiens OX=9606 PE=4 SV=1;tr|A0A096LP72|A0A096LP72_HUMAN Adenylosuccinate lyase OS=Homo sapiens OX=9606 G	0.999901	41.2926	1.43536E-70	207.13	189.83	104.67	0.998185	28.6447	3.06485E-08	117.62	0.999749	36.3767	1.38712E-08	123.36	0.999901	41.2926	2.86248E-06	104.67	0.999003	33.1999	1.70995E-06	109.41	0.999822	39.2438	1.43536E-70	207.13	0.997959	27.2331	4.18894E-44	177.71	0.999733	35.8103	2.54135E-08	119.41	0.999851	38.3338	5.80209E-25	160.25	0.996023	27.2096	2.66914E-12	135.76
C9JFE4;A0A096LP07;A0A096LPJ3;A8K070;Q13098-5;Q13098;Q13098-7;J3QQX0	448;463;467;503;464;468;504;56	C9JFE4	C9JFE4	COP9 signalosome complex subunit 1	GPS1	tr|C9JFE4|C9JFE4_HUMAN COP9 signalosome complex subunit 1 OS=Homo sapiens OX=9606 GN=GPS1 PE=1 SV=2;tr|A0A096LP07|A0A096LP07_HUMAN COP9 signalosome complex subunit 1 OS=Homo sapiens OX=9606 GN=GPS1 PE=1 SV=1;tr|A0A096LPJ3|A0A096LPJ3_HUMAN COP9 signalosome	0.802926	6.10148	5.3886E-07	72.603	56.202	72.603	0	0		NaN					0	0		NaN					0.725397	4.2286	5.57738E-05	60.527	0	0		NaN	0	0		NaN	0	0		NaN	0.802926	6.10148	5.3886E-07	72.603
C9JFE4;A0A096LP07;A0A096LPJ3;A8K070;Q13098-5;Q13098;Q13098-7;J3QQX0	454;469;473;509;470;474;510;62	C9JFE4	C9JFE4	COP9 signalosome complex subunit 1	GPS1	tr|C9JFE4|C9JFE4_HUMAN COP9 signalosome complex subunit 1 OS=Homo sapiens OX=9606 GN=GPS1 PE=1 SV=2;tr|A0A096LP07|A0A096LP07_HUMAN COP9 signalosome complex subunit 1 OS=Homo sapiens OX=9606 GN=GPS1 PE=1 SV=1;tr|A0A096LPJ3|A0A096LPJ3_HUMAN COP9 signalosome	1	69.3824	1.8934E-84	219.87	194.86	213.69	0.999708	35.3606	2.93084E-06	106.35	1	69.3824	6.24504E-84	213.69	0.949407	12.8812	0.00103496	50.891	0.999504	33.2247	5.63889E-08	122.22	0.999941	42.2757	1.8934E-84	219.87	1	71.2148	5.8273E-45	186.74	0.989377	19.6915	7.16936E-06	86.211	0.865053	8.13819	0.000855374	52.321	0.99899	31.839	1.4153E-05	95.666
A0A096LP25;Q6ZSR9	450;294	A0A096LP25	A0A096LP25	Uncharacterized protein FLJ45252	AAK1	tr|A0A096LP25|A0A096LP25_HUMAN AP2-associated protein kinase 1 (Fragment) OS=Homo sapiens OX=9606 GN=AAK1 PE=1 SV=1;Uncharacterized protein FLJ45252 [OS=Homo sapiens]	0.999997	55.2769	1.85192E-18	151.04	128.17	151.04	0	0		NaN	0.994525	22.5951	0.000118256	64.507					0.999583	33.7921	5.32273E-06	91.317	0.999962	44.167	3.01616E-08	118.31	0.999989	49.5548	1.83775E-08	122.14	0.934124	11.4958	0.00589145	41.554	0.999974	45.8944	4.55011E-09	126.63	0.999997	55.2769	1.85192E-18	151.04
A0A096LP25;Q6ZSR9	456;300	A0A096LP25	A0A096LP25	Uncharacterized protein FLJ45252	AAK1	tr|A0A096LP25|A0A096LP25_HUMAN AP2-associated protein kinase 1 (Fragment) OS=Homo sapiens OX=9606 GN=AAK1 PE=1 SV=1;Uncharacterized protein FLJ45252 [OS=Homo sapiens]	1	78.8686	1.85192E-18	151.04	128.17	151.04	0	0		NaN	0.999284	31.692	0.000118256	64.507					0.999984	48.0197	5.32273E-06	91.317	1	64.3267	3.01616E-08	118.31	0.999999	60.4065	1.83775E-08	122.14	0.977452	16.5005	0.00589145	41.554	1	78.9937	4.55011E-09	126.63	1	78.8686	1.85192E-18	151.04
A0A096LP25;Q6ZSR9;A0A096LNZ0	249;93;217	A0A096LP25	A0A096LP25	Uncharacterized protein FLJ45252	AAK1	tr|A0A096LP25|A0A096LP25_HUMAN AP2-associated protein kinase 1 (Fragment) OS=Homo sapiens OX=9606 GN=AAK1 PE=1 SV=1;Uncharacterized protein FLJ45252 [OS=Homo sapiens];tr|A0A096LNZ0|A0A096LNZ0_HUMAN AP2-associated protein kinase 1 (Fragment) OS=Homo sapiens	1	83.1055	4.18045E-05	90.754	73.053	83.106	1	90.7538	4.18045E-05	90.754	0	0		NaN	0	0		NaN	1	75.445	0.000158673	75.445	1	78.95	9.06775E-05	78.95	1	87.4287	4.56403E-05	87.429	1	62.4688	0.000545489	62.469	1	67.6848	0.000198108	67.685	1	83.1055	5.06275E-05	83.106
A0A0A0MR88;A0A096LPC5;Q9Y4E1-6;Q9Y4E1-4;Q9Y4E1-5;F8W7U3;E7ESD2;Q641Q2-2;Q641Q2;A0A087WYF6	619;619;619;619;595;531;619;619;619;595	A0A0A0MR88;F8W7U3	F8W7U3	WASH complex subunit FAM21C;WASH complex subunit FAM21A	FAM21C;FAM21A	tr|A0A0A0MR88|A0A0A0MR88_HUMAN WASH complex subunit 2C OS=Homo sapiens OX=9606 GN=WASHC2C PE=1 SV=1;tr|A0A096LPC5|A0A096LPC5_HUMAN WASH complex subunit 2C OS=Homo sapiens OX=9606 GN=WASHC2C PE=1 SV=1;Isoform 6 of WASH complex subunit 2C [OS=Homo sapiens];I	0.999321	31.6719	6.0839E-39	149.44	138.13	149.44									0.982631	18.1993	1.78641E-05	60.139	0	0		NaN	0.999243	31.2056	2.61571E-28	123.79	0.999321	31.6719	6.0839E-39	149.44	0	0		NaN					0.946676	14.7859	8.21609E-05	47.159
A0A0A0MR88;A0A096LPC5;Q9Y4E1-6;Q9Y4E1-4;Q9Y4E1-5;F8W7U3;E7ESD2;Q641Q2-2;Q641Q2;A0A087WYF6	620;620;620;620;596;532;620;620;620;596	A0A0A0MR88;F8W7U3	F8W7U3	WASH complex subunit FAM21C;WASH complex subunit FAM21A	FAM21C;FAM21A	tr|A0A0A0MR88|A0A0A0MR88_HUMAN WASH complex subunit 2C OS=Homo sapiens OX=9606 GN=WASHC2C PE=1 SV=1;tr|A0A096LPC5|A0A096LPC5_HUMAN WASH complex subunit 2C OS=Homo sapiens OX=9606 GN=WASHC2C PE=1 SV=1;Isoform 6 of WASH complex subunit 2C [OS=Homo sapiens];I	0.999756	36.1204	6.0839E-39	149.44	138.13	123.79									0.982631	18.1993	1.78641E-05	60.139	0	0		NaN	0.999756	36.1204	2.61571E-28	123.79	0.999233	31.1472	6.0839E-39	149.44	0	0		NaN					0.946676	14.7859	8.21609E-05	47.159
A0A0A0MR88;A0A096LPC5;Q9Y4E1-6;Q9Y4E1-4;Q9Y4E1-5;J3KP36;Q9Y4E1-3;Q9Y4E1-2;Q9Y4E1;F8W7U3;E7ESD2;Q641Q2-2;Q641Q2;A0A087WYF6	498;498;498;498;474;442;443;490;498;410;498;498;498;474	A0A0A0MR88;F8W7U3	F8W7U3	WASH complex subunit FAM21C;WASH complex subunit FAM21A	FAM21C;FAM21A	tr|A0A0A0MR88|A0A0A0MR88_HUMAN WASH complex subunit 2C OS=Homo sapiens OX=9606 GN=WASHC2C PE=1 SV=1;tr|A0A096LPC5|A0A096LPC5_HUMAN WASH complex subunit 2C OS=Homo sapiens OX=9606 GN=WASHC2C PE=1 SV=1;Isoform 6 of WASH complex subunit 2C [OS=Homo sapiens];I	0.999983	47.7422	1.63868E-11	114.63	88.98	102.08					0.999983	47.7422	1.63868E-11	102.08	0	0		NaN	0.99998	46.9815	3.83641E-06	114.63	0.999839	37.9426	4.68397E-05	88.319	0.999912	40.6334	8.95646E-11	93.495					0.999578	34.4757	0.00060005	61.815
A0A0A0MR88;A0A096LPC5;Q9Y4E1-6;Q9Y4E1-4;J3KP36;Q9Y4E1-3;Q9Y4E1-2;Q9Y4E1;F8W7U3;E7ESD2;Q641Q2-2;Q641Q2	333;333;333;333;277;278;325;333;245;333;333;333	A0A0A0MR88;F8W7U3	F8W7U3	WASH complex subunit FAM21C;WASH complex subunit FAM21A	FAM21C;FAM21A	tr|A0A0A0MR88|A0A0A0MR88_HUMAN WASH complex subunit 2C OS=Homo sapiens OX=9606 GN=WASHC2C PE=1 SV=1;tr|A0A096LPC5|A0A096LPC5_HUMAN WASH complex subunit 2C OS=Homo sapiens OX=9606 GN=WASHC2C PE=1 SV=1;Isoform 6 of WASH complex subunit 2C [OS=Homo sapiens];I	1	47.3921	5.37688E-11	139.46	121.32	47.392	1	105.561	1.32397E-05	105.56	0	0		NaN	1	47.3921	0.00328458	47.392	0.714597	3.98603	0.000255578	103.04	0	0		NaN	0.981816	17.3233	5.37688E-11	139.46	1	45.9917	0.00368571	45.992	1	59.1628	0.000409748	59.163	1	108.495	9.67089E-06	108.5
A0A0A0MR88;A0A096LPC5;Q9Y4E1-6;Q9Y4E1-4;Q9Y4E1-5;J3KP36;Q9Y4E1-3;Q9Y4E1-2;Q9Y4E1	539;539;539;539;515;483;484;531;539	A0A0A0MR88	A0A0A0MR88	WASH complex subunit FAM21C	FAM21C	tr|A0A0A0MR88|A0A0A0MR88_HUMAN WASH complex subunit 2C OS=Homo sapiens OX=9606 GN=WASHC2C PE=1 SV=1;tr|A0A096LPC5|A0A096LPC5_HUMAN WASH complex subunit 2C OS=Homo sapiens OX=9606 GN=WASHC2C PE=1 SV=1;Isoform 6 of WASH complex subunit 2C [OS=Homo sapiens];I	1	130.592	0	365.61	329.32	365.61	0.999996	54.4539	1.01465E-19	139.74	1	85.6911	3.58631E-78	206.59									1	130.592	0	365.61	1	119.026	1.47747E-191	267.39	1	83.3827	6.28454E-52	184.2	1	65.5938	3.29968E-24	148.52	1	123.138	6.10782E-215	292.19
A0A0A0MR88;A0A096LPC5;Q9Y4E1-6;Q9Y4E1-4;Q9Y4E1-5;J3KP36;Q9Y4E1-3;Q9Y4E1-2;Q9Y4E1;F8W7U3;E7ESD2;Q641Q2-2;Q641Q2;A0A087WYF6	352;352;352;352;328;296;297;344;352;264;352;352;352;328	A0A0A0MR88;F8W7U3	F8W7U3	WASH complex subunit FAM21C;WASH complex subunit FAM21A	FAM21C;FAM21A	tr|A0A0A0MR88|A0A0A0MR88_HUMAN WASH complex subunit 2C OS=Homo sapiens OX=9606 GN=WASHC2C PE=1 SV=1;tr|A0A096LPC5|A0A096LPC5_HUMAN WASH complex subunit 2C OS=Homo sapiens OX=9606 GN=WASHC2C PE=1 SV=1;Isoform 6 of WASH complex subunit 2C [OS=Homo sapiens];I	0.997666	26.3168	8.57518E-07	80.975	67.069	80.975	0.997666	26.3168	8.57518E-07	80.975	0	0		NaN													0	0		NaN
A0A0A0MR88;A0A096LPC5;Q9Y4E1-6;Q9Y4E1-4;Q9Y4E1-5;J3KP36;Q9Y4E1-3;Q9Y4E1-2;Q9Y4E1;F8W7U3;E7ESD2;Q641Q2-2;Q641Q2;A0A087WYF6	356;356;356;356;332;300;301;348;356;268;356;356;356;332	A0A0A0MR88;F8W7U3	F8W7U3	WASH complex subunit FAM21C;WASH complex subunit FAM21A	FAM21C;FAM21A	tr|A0A0A0MR88|A0A0A0MR88_HUMAN WASH complex subunit 2C OS=Homo sapiens OX=9606 GN=WASHC2C PE=1 SV=1;tr|A0A096LPC5|A0A096LPC5_HUMAN WASH complex subunit 2C OS=Homo sapiens OX=9606 GN=WASHC2C PE=1 SV=1;Isoform 6 of WASH complex subunit 2C [OS=Homo sapiens];I	0.999162	31.11	8.57518E-07	80.975	67.069	80.975	0.999162	31.11	8.57518E-07	80.975	0	0		NaN													0	0		NaN
A0A0A0MR88;A0A096LPC5;Q9Y4E1-6;Q9Y4E1-4;Q9Y4E1-5;J3KP36;Q9Y4E1-3;Q9Y4E1-2;Q9Y4E1;A0A0A0MT65;F8W7U3;E7ESD2;Q641Q2-2;Q641Q2;A0A087WYF6	284;284;284;284;284;228;229;276;284;229;196;284;284;284;284	A0A0A0MR88;F8W7U3	F8W7U3	WASH complex subunit FAM21C;WASH complex subunit FAM21A	FAM21C;FAM21A	tr|A0A0A0MR88|A0A0A0MR88_HUMAN WASH complex subunit 2C OS=Homo sapiens OX=9606 GN=WASHC2C PE=1 SV=1;tr|A0A096LPC5|A0A096LPC5_HUMAN WASH complex subunit 2C OS=Homo sapiens OX=9606 GN=WASHC2C PE=1 SV=1;Isoform 6 of WASH complex subunit 2C [OS=Homo sapiens];I	0.999392	29.4494	0.000699419	71.98	47.051	47.545	0.998467	25.1322	0.00264801	58.079	0	0		NaN	0	0		NaN					0.998756	28.7965	0.000699419	71.98	0.999392	29.4494	0.0264503	47.545	0	0		NaN	0	0		NaN	0.998449	25.4063	0.0206449	50.843
A0A0A0MR88;A0A096LPC5;Q9Y4E1-6;Q9Y4E1-4;Q9Y4E1-5;J3KP36;Q9Y4E1-3;Q9Y4E1-2;Q9Y4E1;A0A0A0MT65;F8W7U3;E7ESD2;Q641Q2-2;Q641Q2;A0A087WYF6	288;288;288;288;288;232;233;280;288;233;200;288;288;288;288	A0A0A0MR88;F8W7U3	F8W7U3	WASH complex subunit FAM21C;WASH complex subunit FAM21A	FAM21C;FAM21A	tr|A0A0A0MR88|A0A0A0MR88_HUMAN WASH complex subunit 2C OS=Homo sapiens OX=9606 GN=WASHC2C PE=1 SV=1;tr|A0A096LPC5|A0A096LPC5_HUMAN WASH complex subunit 2C OS=Homo sapiens OX=9606 GN=WASHC2C PE=1 SV=1;Isoform 6 of WASH complex subunit 2C [OS=Homo sapiens];I	0.944111	12.2713	0.000699419	71.98	47.051	71.98	0.501184	0.00726653	0.00264801	58.079	0	0		NaN	0	0		NaN					0.944111	12.2713	0.000699419	71.98					0	0		NaN	0	0		NaN
F5H0Q6;A0A0A0MQS2;Q8N2M8-3;Q8N2M8-4;Q8N2M8	335;335;335;273;335	F5H0Q6	F5H0Q6	CLK4-associating serine/arginine rich protein	CLASRP	tr|F5H0Q6|F5H0Q6_HUMAN CLK4-associating serine/arginine-rich protein OS=Homo sapiens OX=9606 GN=CLASRP PE=1 SV=2;tr|A0A0A0MQS2|A0A0A0MQS2_HUMAN CLK4-associating serine/arginine-rich protein OS=Homo sapiens OX=9606 GN=CLASRP PE=1 SV=1;Isoform 2 of CLK4-asso	0.665368	3.94786	1.42968E-13	73.822	65.555	73.822	0.665368	3.94786	1.42968E-13	73.822
F5H0Q6;A0A0A0MQS2;Q8N2M8-3;Q8N2M8-4;Q8N2M8	285;285;285;223;285	F5H0Q6	F5H0Q6	CLK4-associating serine/arginine rich protein	CLASRP	tr|F5H0Q6|F5H0Q6_HUMAN CLK4-associating serine/arginine-rich protein OS=Homo sapiens OX=9606 GN=CLASRP PE=1 SV=2;tr|A0A0A0MQS2|A0A0A0MQS2_HUMAN CLK4-associating serine/arginine-rich protein OS=Homo sapiens OX=9606 GN=CLASRP PE=1 SV=1;Isoform 2 of CLK4-asso	0.999999	60.9723	0.000126196	136.27	100.83	117.52									0.999999	60.9723	0.000126196	117.52									0.999718	35.5027	0.00343997	102.42					0.999998	57.4663	0.000251256	131.42	0.999999	59.4278	0.000300672	136.27
F5H0Q6;A0A0A0MQS2;Q8N2M8-3;Q8N2M8-4;Q8N2M8	547;547;547;485;547	F5H0Q6	F5H0Q6	CLK4-associating serine/arginine rich protein	CLASRP	tr|F5H0Q6|F5H0Q6_HUMAN CLK4-associating serine/arginine-rich protein OS=Homo sapiens OX=9606 GN=CLASRP PE=1 SV=2;tr|A0A0A0MQS2|A0A0A0MQS2_HUMAN CLK4-associating serine/arginine-rich protein OS=Homo sapiens OX=9606 GN=CLASRP PE=1 SV=1;Isoform 2 of CLK4-asso	0.999993	51.4396	1.74186E-06	111.22	68.378	107.65	0.9409	12.0195	0.000949617	78.078	0.707544	3.83692	0.0002407	86.488	0.990915	20.3773	6.26244E-05	91.657	0.999993	51.4396	1.74186E-06	109.67	0.947018	12.5223	1.46948E-05	100.04	0.998268	27.6079	3.17416E-06	111.22	0	0		NaN	0.996632	24.7117	1.95901E-05	97.129	0.96491	14.393	2.48391E-05	94.007
E9PDV9;B3KU01;H0Y8V9;A0A0A0MQU6;Q9H2E6;Q9H2E6-2	139;187;275;777;760;777	E9PDV9	E9PDV9	Semaphorin-6A	SEMA6A	tr|E9PDV9|E9PDV9_HUMAN Semaphorin-6A OS=Homo sapiens OX=9606 GN=SEMA6A PE=1 SV=1;tr|B3KU01|B3KU01_HUMAN cDNA FLJ39018 fis, clone NT2RP7002594, highly similar to Semaphorin-6A OS=Homo sapiens OX=9606 GN=SEMA6A PE=1 SV=1;tr|H0Y8V9|H0Y8V9_HUMAN Semaphorin-6A	0.653126	0.9124	2.61204E-06	73.936	63.325	48.641	0	0		NaN	0.542518	0	8.17195E-05	62.303	0.563034	0	0.000785504	48.5	0.562033	1.70755	2.61204E-06	73.936	0	0		NaN	0.545046	1.15123	9.09452E-05	61.499	0	0		NaN	0.574031	0	0.000233882	55.988	0.653126	0.9124	0.00077512	48.641
A0A0A0MQV9;Q9UPS6-2;Q9UPS6-1;Q9UPS6	1616;1616;1659;1659	A0A0A0MQV9	A0A0A0MQV9	Histone-lysine N-methyltransferase;Histone-lysine N-methyltransferase SETD1B	SETD1B	tr|A0A0A0MQV9|A0A0A0MQV9_HUMAN Histone-lysine N-methyltransferase SETD1B OS=Homo sapiens OX=9606 GN=SETD1B PE=1 SV=1;Isoform 2 of Histone-lysine N-methyltransferase SETD1B [OS=Homo sapiens];Histone-lysine N-methyltransferase SETD1B [OS=Homo sapiens];sp|Q9U	1	40.1293	1.08766E-11	93.446	83.024	40.129	1	40.2537	2.38267E-06	74.274	1	42.3212	0.00207899	42.321									1	40.1293	1.08766E-11	93.446	1	49.5587	1.79523E-07	80.132	1	74.2741	1.46561E-06	74.274	1	63.0291	4.78183E-05	63.029	1	93.4463	1.08766E-11	93.446
A0A0A0MQV9;Q9UPS6-2;Q9UPS6-1;Q9UPS6	1620;1620;1663;1663	A0A0A0MQV9	A0A0A0MQV9	Histone-lysine N-methyltransferase;Histone-lysine N-methyltransferase SETD1B	SETD1B	tr|A0A0A0MQV9|A0A0A0MQV9_HUMAN Histone-lysine N-methyltransferase SETD1B OS=Homo sapiens OX=9606 GN=SETD1B PE=1 SV=1;Isoform 2 of Histone-lysine N-methyltransferase SETD1B [OS=Homo sapiens];Histone-lysine N-methyltransferase SETD1B [OS=Homo sapiens];sp|Q9U	1	40.1293	1.08766E-11	93.446	83.024	40.129	1	40.2537	2.38267E-06	74.274	1	42.3212	0.00207899	42.321									1	40.1293	1.08766E-11	93.446	1	49.5587	1.79523E-07	80.132	1	74.2741	1.46561E-06	74.274	1	63.0291	4.78183E-05	63.029	1	93.4463	1.08766E-11	93.446
A0A2R8Y4X0;A0A0A0MQW1;A0A2R8Y5H9;Q8IVT5-4;Q8IVT5-3;Q8IVT5-1;Q8IVT5;Q8IVT5-2;A8MY87	448;492;547;432;432;569;569;547;282	A0A2R8Y4X0	A0A2R8Y4X0	Kinase suppressor of Ras 1	KSR1	tr|A0A2R8Y4X0|A0A2R8Y4X0_HUMAN Kinase suppressor of Ras 1 OS=Homo sapiens OX=9606 GN=KSR1 PE=1 SV=1;tr|A0A0A0MQW1|A0A0A0MQW1_HUMAN Kinase suppressor of Ras 1 OS=Homo sapiens OX=9606 GN=KSR1 PE=1 SV=1;tr|A0A2R8Y5H9|A0A2R8Y5H9_HUMAN Kinase suppressor of Ras	0.999953	46.2462	1.84457E-22	95.099	84.77	66.902	0.999871	41.8934	1.84457E-22	95.099					0.999953	46.2462	4.31005E-08	66.902					0	0		NaN	0	0		NaN	0	0		NaN					0	0		NaN
A0A2R8Y4X0;A0A0A0MQW1;A0A2R8Y5H9;Q8IVT5-4;Q8IVT5-3;Q8IVT5-1;Q8IVT5;Q8IVT5-2;A8MY87	321;329;406;269;269;406;406;406;141	A0A2R8Y4X0	A0A2R8Y4X0	Kinase suppressor of Ras 1	KSR1	tr|A0A2R8Y4X0|A0A2R8Y4X0_HUMAN Kinase suppressor of Ras 1 OS=Homo sapiens OX=9606 GN=KSR1 PE=1 SV=1;tr|A0A0A0MQW1|A0A0A0MQW1_HUMAN Kinase suppressor of Ras 1 OS=Homo sapiens OX=9606 GN=KSR1 PE=1 SV=1;tr|A0A2R8Y5H9|A0A2R8Y5H9_HUMAN Kinase suppressor of Ras	0.999991	53.3537	1.29596E-78	230.93	180.04	230.93	0.999294	31.6409	1.64804E-22	160.93	0.999991	53.3537	1.29596E-78	230.93	0.996417	24.445	1.18017E-10	131.54	0.838707	7.21737	0.00101795	77.746	0.994462	23.2535	5.10932E-06	111.95	0.996365	24.3789	1.94601E-15	148.33	0.965926	14.9843	0.000488985	82.59	0.939009	12.0053	0.000252796	91.657	0.987521	19.0035	7.47917E-05	111.78
A0A3B3ISL5;A0A0A0MQW5;Q96Q04	977;980;951	A0A3B3ISL5	A0A3B3ISL5	Serine/threonine-protein kinase LMTK3	LMTK3	tr|A0A3B3ISL5|A0A3B3ISL5_HUMAN Serine/threonine-protein kinase LMTK3 OS=Homo sapiens OX=9606 GN=LMTK3 PE=1 SV=1;tr|A0A0A0MQW5|A0A0A0MQW5_HUMAN Serine/threonine-protein kinase LMTK3 OS=Homo sapiens OX=9606 GN=LMTK3 PE=1 SV=1;Serine/threonine-protein kinase	1	99.0214	3.93088E-05	99.021	76.587	99.021	1	61.7568	0.00103032	61.757	1	99.0214	3.93088E-05	99.021	0	0		NaN					0	0		NaN	0	0		NaN	0	0		NaN					0	0		NaN
A0A3B3ISL5;A0A0A0MQW5;Q96Q04	1007;1010;981	A0A3B3ISL5	A0A3B3ISL5	Serine/threonine-protein kinase LMTK3	LMTK3	tr|A0A3B3ISL5|A0A3B3ISL5_HUMAN Serine/threonine-protein kinase LMTK3 OS=Homo sapiens OX=9606 GN=LMTK3 PE=1 SV=1;tr|A0A0A0MQW5|A0A0A0MQW5_HUMAN Serine/threonine-protein kinase LMTK3 OS=Homo sapiens OX=9606 GN=LMTK3 PE=1 SV=1;Serine/threonine-protein kinase	1	65.467	4.26078E-05	111.34	86.929	65.467	1	54.5006	0.00675072	54.501	1	111.344	4.26078E-05	111.34					1	54.5979	0.00359881	54.598					1	67.6459	0.00154126	67.646					1	65.467	0.00201567	65.467
A0A3B3ISL5;A0A0A0MQW5;Q96Q04	258;261;232	A0A3B3ISL5	A0A3B3ISL5	Serine/threonine-protein kinase LMTK3	LMTK3	tr|A0A3B3ISL5|A0A3B3ISL5_HUMAN Serine/threonine-protein kinase LMTK3 OS=Homo sapiens OX=9606 GN=LMTK3 PE=1 SV=1;tr|A0A0A0MQW5|A0A0A0MQW5_HUMAN Serine/threonine-protein kinase LMTK3 OS=Homo sapiens OX=9606 GN=LMTK3 PE=1 SV=1;Serine/threonine-protein kinase	1	56.7664	7.43382E-08	119.06	102.13	56.766	1	45.0114	2.81308E-05	79.347	1	119.063	7.43382E-08	119.06	1	56.7664	5.59831E-05	75.112	1	61.222	0.000201776	61.222	1	111.834	3.14265E-06	111.83	1	53.3415	4.53211E-05	76.733	0	0		NaN	1	44.7288	8.18842E-05	71.174	1	43.1984	0.000188695	62.19
A0A3B3ISL5;A0A0A0MQW5;Q96Q04	1358;1361;1332	A0A3B3ISL5	A0A3B3ISL5	Serine/threonine-protein kinase LMTK3	LMTK3	tr|A0A3B3ISL5|A0A3B3ISL5_HUMAN Serine/threonine-protein kinase LMTK3 OS=Homo sapiens OX=9606 GN=LMTK3 PE=1 SV=1;tr|A0A0A0MQW5|A0A0A0MQW5_HUMAN Serine/threonine-protein kinase LMTK3 OS=Homo sapiens OX=9606 GN=LMTK3 PE=1 SV=1;Serine/threonine-protein kinase	1	68.2235	0.0154463	95.502	36.687	68.224	0	0		NaN	1	95.5016	0.0154463	95.502	1	68.2235	0.0549133	68.224	0	0		NaN	0	0		NaN	1	83.9477	0.0240155	83.948									0	0		NaN
A0A1B0GW70;A0A2R8YDS2;A0A0A0MQZ2;B7ZCA0;A0A2R8Y6T2;Q96PV0-3;Q96PV0-2;Q96PV0-4;Q96PV0	155;96;140;155;155;96;155;155;155	A0A1B0GW70	A0A1B0GW70	Ras/Rap GTPase-activating protein SynGAP	SYNGAP1	tr|A0A1B0GW70|A0A1B0GW70_HUMAN Ras/Rap GTPase-activating protein SynGAP OS=Homo sapiens OX=9606 GN=SYNGAP1 PE=1 SV=1;tr|A0A2R8YDS2|A0A2R8YDS2_HUMAN Ras/Rap GTPase-activating protein SynGAP OS=Homo sapiens OX=9606 GN=SYNGAP1 PE=1 SV=1;tr|A0A0A0MQZ2|A0A0A0MQ	0.934869	14.2634	0.00136967	77.64	50.231	70.488	0.934869	14.2634	0.00182948	70.488	0.8956	9.57168	0.00136967	77.64	0	0		NaN	0	0		NaN
A0A0A0MR02;P45880-2;P45880;P45880-1;Q5JSD2;Q5JSD1	115;104;115;130;115;115	A0A0A0MR02	A0A0A0MR02	Voltage-dependent anion-selective channel protein 2	VDAC2	tr|A0A0A0MR02|A0A0A0MR02_HUMAN Voltage-dependent anion-selective channel protein 2 (Fragment) OS=Homo sapiens OX=9606 GN=VDAC2 PE=1 SV=1;Isoform 2 of Voltage-dependent anion-selective channel protein 2 [OS=Homo sapiens];Voltage-dependent anion-selective ch	0.999887	40.93	6.99794E-09	127.3	111.11	127.3	0.966589	14.6378	0.000299939	74.955	0.950281	12.8982	6.29938E-05	82.877	0.963075	14.8168	0.00276835	54.073	0.96922	15.7037	0.00155694	57.616	0.997598	26.5703	8.22377E-08	118.5	0.996759	24.9118	9.35893E-08	117.18					0.991621	20.8177	5.77068E-05	83.758	0.999887	40.93	6.99794E-09	127.3
A0A0A0MR22;O75110-2;O75110	469;484;605	A0A0A0MR22	A0A0A0MR22	Phospholipid-transporting ATPase;Probable phospholipid-transporting ATPase IIA	ATP9A	tr|A0A0A0MR22|A0A0A0MR22_HUMAN Phospholipid-transporting ATPase OS=Homo sapiens OX=9606 GN=ATP9A PE=1 SV=1;Isoform Short of Probable phospholipid-transporting ATPase IIA [OS=Homo sapiens];Probable phospholipid-transporting ATPase IIA [OS=Homo sapiens]	0.998144	27.3054	0.0313675	49.333	20.536	49.333					0.998144	27.3054	0.0313675	49.333
C9JU82;A0A0A0MR27;J3QT39;Q49A88-2;Q49A88-3;Q49A88-5;Q49A88-6;Q49A88-1;Q49A88	296;709;750;598;638;639;757;798;798	C9JU82	C9JU82	Coiled-coil domain-containing protein 14	CCDC14	tr|C9JU82|C9JU82_HUMAN Coiled-coil domain-containing protein 14 (Fragment) OS=Homo sapiens OX=9606 GN=CCDC14 PE=1 SV=1;tr|A0A0A0MR27|A0A0A0MR27_HUMAN Coiled-coil domain-containing protein 14 OS=Homo sapiens OX=9606 GN=CCDC14 PE=1 SV=1;tr|J3QT39|J3QT39_HUMA	1	99.3405	0.00549084	99.34	47.468	99.34									0	0		NaN	1	90.0503	0.0121963	90.05	1	99.3405	0.00549084	99.34	0	0		NaN	0	0		NaN	0	0		NaN	0	0		NaN
F5H3Q7;B3KTT3;A0A0A0MR35;A0A0A0MSE7;Q86UA6-6;Q86UA6-5;Q86UA6-7;Q86UA6-3;Q86UA6-4;Q86UA6-2;Q86UA6-1;Q86UA6;Q86UA6-8;Q86UA6-9	7;7;7;7;7;7;7;7;7;7;7;7;7;7	F5H3Q7	F5H3Q7	RPA-interacting protein	RPAIN	tr|F5H3Q7|F5H3Q7_HUMAN RPA-interacting protein OS=Homo sapiens OX=9606 GN=RPAIN PE=1 SV=1;tr|B3KTT3|B3KTT3_HUMAN RPA-interacting protein OS=Homo sapiens OX=9606 GN=RPAIN PE=1 SV=1;tr|A0A0A0MR35|A0A0A0MR35_HUMAN RPA-interacting protein OS=Homo sapiens OX=96	0.999033	30.142	0.00179095	85.29	56.594	67.207	0.843565	7.31786	0.0272213	44.299	0	0		NaN	0.963517	14.2176	0.0223419	54.066	0.889281	9.04815	0.00988095	55.754	0.998751	29.0276	0.00893077	66.758	0.996022	23.9861	0.00296886	79.07	0.999033	30.142	0.00855213	67.207	0.995782	23.7305	0.00179095	85.29	0.924222	10.8624	0.00215136	81.771
K7EPA2;H0Y966;A0A0A0MR42;K7ENP4;Q8TEP8;Q8TEP8-3	658;1710;1635;1649;1514;2110	K7EPA2	K7EPA2	Centrosomal protein of 192 kDa	CEP192	tr|K7EPA2|K7EPA2_HUMAN Centrosomal protein of 192 kDa (Fragment) OS=Homo sapiens OX=9606 GN=CEP192 PE=1 SV=1;tr|H0Y966|H0Y966_HUMAN Centrosomal protein of 192 kDa (Fragment) OS=Homo sapiens OX=9606 GN=CEP192 PE=1 SV=1;tr|A0A0A0MR42|A0A0A0MR42_HUMAN Centros	0.953543	13.1239	0.000199954	55.783	44.471	55.783																	0	0		NaN													0.953543	13.1239	0.000199954	55.783
K7EPA2;H0Y966;A0A0A0MR42;K7ENP4;Q8TEP8;Q8TEP8-3;C9JT09;Q8TEP8-2	443;1495;1420;1434;1299;1895;318;1299	K7EPA2	K7EPA2	Centrosomal protein of 192 kDa	CEP192	tr|K7EPA2|K7EPA2_HUMAN Centrosomal protein of 192 kDa (Fragment) OS=Homo sapiens OX=9606 GN=CEP192 PE=1 SV=1;tr|H0Y966|H0Y966_HUMAN Centrosomal protein of 192 kDa (Fragment) OS=Homo sapiens OX=9606 GN=CEP192 PE=1 SV=1;tr|A0A0A0MR42|A0A0A0MR42_HUMAN Centros	0.541613	0.74429	0.0198395	40.756	23.515	40.756																					0.541613	0.74429	0.0198395	40.756
K7EPA2;H0Y966;A0A0A0MR42;K7ENP4;Q8TEP8;Q8TEP8-3;C9JT09;Q8TEP8-2	457;1509;1434;1448;1313;1909;332;1313	K7EPA2	K7EPA2	Centrosomal protein of 192 kDa	CEP192	tr|K7EPA2|K7EPA2_HUMAN Centrosomal protein of 192 kDa (Fragment) OS=Homo sapiens OX=9606 GN=CEP192 PE=1 SV=1;tr|H0Y966|H0Y966_HUMAN Centrosomal protein of 192 kDa (Fragment) OS=Homo sapiens OX=9606 GN=CEP192 PE=1 SV=1;tr|A0A0A0MR42|A0A0A0MR42_HUMAN Centros	0.99932	32.5685	0.0198395	40.756	23.515	40.756																					0.99932	32.5685	0.0198395	40.756
C9JW01;A0A0A0MR59;Q8TB72-2;Q8TB72-4;Q8TB72-3;Q8TB72;Q8TB72-1;A0A0C4DG68	136;80;136;80;136;136;136;27	C9JW01	C9JW01	Pumilio homolog 2	PUM2	tr|C9JW01|C9JW01_HUMAN Pumilio homolog 2 (Fragment) OS=Homo sapiens OX=9606 GN=PUM2 PE=1 SV=1;tr|A0A0A0MR59|A0A0A0MR59_HUMAN Pumilio homolog 2 OS=Homo sapiens OX=9606 GN=PUM2 PE=1 SV=1;Isoform 2 of Pumilio homolog 2 [OS=Homo sapiens];Isoform 4 of Pumilio h	1	67.0565	1.89597E-11	130.1	118.93	67.057													1	74.1329	0.00225615	74.133	1	130.099	1.89597E-11	130.1	1	67.0565	0.000854126	67.057					1	101.532	7.93734E-05	101.53	0	0		NaN
C9JW01;A0A0A0MR59;Q8TB72-2;Q8TB72-4;Q8TB72-3;Q8TB72;Q8TB72-1;A0A0C4DG68	182;126;182;126;182;182;182;73	C9JW01	C9JW01	Pumilio homolog 2	PUM2	tr|C9JW01|C9JW01_HUMAN Pumilio homolog 2 (Fragment) OS=Homo sapiens OX=9606 GN=PUM2 PE=1 SV=1;tr|A0A0A0MR59|A0A0A0MR59_HUMAN Pumilio homolog 2 OS=Homo sapiens OX=9606 GN=PUM2 PE=1 SV=1;Isoform 2 of Pumilio homolog 2 [OS=Homo sapiens];Isoform 4 of Pumilio h	1	71.1422	3.6029E-10	162.93	112.12	162.93	0.999998	57.3517	8.07353E-07	123.62	0.999962	44.1787	9.93171E-05	108.3	0.999998	57.681	1.47535E-06	117.25	0.999985	48.1839	0.000135241	105.36	0.875563	9.99689	0.000126147	97.32	1	71.1422	3.6029E-10	162.93	0.999996	54.3813	5.43659E-05	110.93	0.999989	49.6346	1.49208E-06	117.09	0.99997	45.1907	0.00012229	99.413
C9JW01;A0A0A0MR59;Q8TB72-2;Q8TB72-4;Q8TB72-3;Q8TB72;Q8TB72-1	82;26;82;26;82;82;82	C9JW01	C9JW01	Pumilio homolog 2	PUM2	tr|C9JW01|C9JW01_HUMAN Pumilio homolog 2 (Fragment) OS=Homo sapiens OX=9606 GN=PUM2 PE=1 SV=1;tr|A0A0A0MR59|A0A0A0MR59_HUMAN Pumilio homolog 2 OS=Homo sapiens OX=9606 GN=PUM2 PE=1 SV=1;Isoform 2 of Pumilio homolog 2 [OS=Homo sapiens];Isoform 4 of Pumilio h	1	81.9538	1.44475E-05	88.79	62.644	87.659	0.999998	58.7963	0.000149952	64.68	0.999999	60.8798	9.12905E-05	69.27	0.999684	36.7047	0.0137399	43.162	0	0		NaN	1	78.5322	1.44475E-05	88.79	1	73.3837	3.04449E-05	78.837	0.999999	63.6359	8.85324E-05	69.704	0	0		NaN	1	81.9538	1.48754E-05	87.659
C9JW01;A0A0A0MR59;Q8TB72-2;Q8TB72-4;Q8TB72-3;Q8TB72;Q8TB72-1;A0A0C4DG68	178;122;178;122;178;178;178;69	C9JW01	C9JW01	Pumilio homolog 2	PUM2	tr|C9JW01|C9JW01_HUMAN Pumilio homolog 2 (Fragment) OS=Homo sapiens OX=9606 GN=PUM2 PE=1 SV=1;tr|A0A0A0MR59|A0A0A0MR59_HUMAN Pumilio homolog 2 OS=Homo sapiens OX=9606 GN=PUM2 PE=1 SV=1;Isoform 2 of Pumilio homolog 2 [OS=Homo sapiens];Isoform 4 of Pumilio h	0.854342	7.31495	0.000641511	67.685	50.771	44.238	0	0		NaN	0.662268	1.83025	0.00890489	42.64	0.854342	7.31495	0.00648889	44.238	0	0		NaN													0.597366	1.73541	0.000641511	67.685
A0A0A0MR68;O14994	238;495	A0A0A0MR68	A0A0A0MR68	Synapsin-3	SYN3	tr|A0A0A0MR68|A0A0A0MR68_HUMAN Synapsin-3 OS=Homo sapiens OX=9606 GN=SYN3 PE=1 SV=1;Synapsin-3 [OS=Homo sapiens]	0.539047	5.14899	1.75961E-05	60.675	47.487	60.675																	0.539047	5.14899	1.75961E-05	60.675
A0A0A0MR68;O14994	205;462	A0A0A0MR68	A0A0A0MR68	Synapsin-3	SYN3	tr|A0A0A0MR68|A0A0A0MR68_HUMAN Synapsin-3 OS=Homo sapiens OX=9606 GN=SYN3 PE=1 SV=1;Synapsin-3 [OS=Homo sapiens]	0.965795	15.1993	8.06049E-24	111.61	92.289	67.829	0	0		NaN	0.928085	11.7098	1.92588E-07	71.904	0.813259	6.93021	0.000376405	44.533	0.881318	9.31035	1.31539E-11	89.833	0.965795	15.1993	2.6002E-06	67.829	0.792483	6.09858	7.12028E-05	54.087	0.947803	13.4282	2.7758E-08	79.59	0	0		NaN	0.795827	10.2271	8.06049E-24	111.61
A0A0A0MR68;O14994	213;470	A0A0A0MR68	A0A0A0MR68	Synapsin-3	SYN3	tr|A0A0A0MR68|A0A0A0MR68_HUMAN Synapsin-3 OS=Homo sapiens OX=9606 GN=SYN3 PE=1 SV=1;Synapsin-3 [OS=Homo sapiens]	0.999892	40.3464	6.79027E-36	169.67	119.62	136.49	0	0		NaN	0.89681	9.8257	0.00044622	53.625					0.997873	27.4724	1.31539E-11	89.833	0.998628	27.9551	1.21248E-19	140.32	0.998585	27.9299	1.3313E-26	154.55	0.999892	40.3464	6.79027E-36	169.67	0.994938	24.4542	2.45404E-05	73.11	0.999162	30.8612	1.57134E-14	135.81
A0A0A0MR68;O14994	216;473	A0A0A0MR68	A0A0A0MR68	Synapsin-3	SYN3	tr|A0A0A0MR68|A0A0A0MR68_HUMAN Synapsin-3 OS=Homo sapiens OX=9606 GN=SYN3 PE=1 SV=1;Synapsin-3 [OS=Homo sapiens]	0.652207	2.7511	7.25022E-14	133.52	95.527	133.52	0	0		NaN	0.652207	2.7511	7.25022E-14	133.52					0	0		NaN	0	0		NaN	0.617462	2.07505	3.75835E-07	88.264	0.56727	1.35622	0.00205564	50.392	0.578484	1.3677	2.45404E-05	73.11	0	0		NaN
A0A0A0MR68;O14994	218;475	A0A0A0MR68	A0A0A0MR68	Synapsin-3	SYN3	tr|A0A0A0MR68|A0A0A0MR68_HUMAN Synapsin-3 OS=Homo sapiens OX=9606 GN=SYN3 PE=1 SV=1;Synapsin-3 [OS=Homo sapiens]	0.973802	16.3533	1.05907E-26	156.39	86.939	124.08	0.609612	2.57003	9.59366E-07	89.049	0.851209	7.59793	0.00044622	53.625	0.695333	3.68297	1.05907E-26	156.39	0.973802	16.3533	3.1042E-10	124.08	0.812898	6.37325	1.21248E-19	140.32	0.660279	5.36029	2.16957E-06	82.865	0.902217	9.65008	1.31192E-14	136.49	0	0		NaN	0.967929	14.798	1.57134E-14	135.81
A0A0A0MR68;O14994	316;573	A0A0A0MR68	A0A0A0MR68	Synapsin-3	SYN3	tr|A0A0A0MR68|A0A0A0MR68_HUMAN Synapsin-3 OS=Homo sapiens OX=9606 GN=SYN3 PE=1 SV=1;Synapsin-3 [OS=Homo sapiens]	0.989792	19.8662	0.000850067	97.463	88.705	97.463	0.989792	19.8662	0.000850067	97.463	0	0		NaN	0	0		NaN					0.943183	12.2012	0.00248756	88.021	0.905559	9.81767	0.00625369	79.633	0	0		NaN	0	0		NaN	0.963918	14.2675	0.0090899	77.74
A0A0A0MR68;O14994	159;416	A0A0A0MR68	A0A0A0MR68	Synapsin-3	SYN3	tr|A0A0A0MR68|A0A0A0MR68_HUMAN Synapsin-3 OS=Homo sapiens OX=9606 GN=SYN3 PE=1 SV=1;Synapsin-3 [OS=Homo sapiens]	0.520009	0.347782	0.000871108	42.454	30.511	42.454	0	0		NaN													0.520009	0.347782	0.000871108	42.454
A0A0A0MR68;O14994	196;453	A0A0A0MR68	A0A0A0MR68	Synapsin-3	SYN3	tr|A0A0A0MR68|A0A0A0MR68_HUMAN Synapsin-3 OS=Homo sapiens OX=9606 GN=SYN3 PE=1 SV=1;Synapsin-3 [OS=Homo sapiens]	0.509456	0	0.000188876	46.404	32.455	46.404	0	0		NaN									0	0		NaN	0	0		NaN									0.509456	0	0.000188876	46.404
A0A0A0MR68;O14994	198;455	A0A0A0MR68	A0A0A0MR68	Synapsin-3	SYN3	tr|A0A0A0MR68|A0A0A0MR68_HUMAN Synapsin-3 OS=Homo sapiens OX=9606 GN=SYN3 PE=1 SV=1;Synapsin-3 [OS=Homo sapiens]	0.538554	0.687941	0.000136566	51.878	40.975	51.878	0	0		NaN									0	0		NaN	0	0		NaN					0.538554	0.687941	0.000136566	51.878	0.509456	0	0.000188876	46.404	0.529082	0.512716	0.000913537	42.782
A0A0A0MR68;O14994	200;457	A0A0A0MR68	A0A0A0MR68	Synapsin-3	SYN3	tr|A0A0A0MR68|A0A0A0MR68_HUMAN Synapsin-3 OS=Homo sapiens OX=9606 GN=SYN3 PE=1 SV=1;Synapsin-3 [OS=Homo sapiens]	0.560842	0.687941	1.92588E-07	71.904	62.193	51.878	0	0		NaN	0.448346	1.43169	1.92588E-07	71.904	0.438022	0.729195	0.000376405	44.533	0.484662	0.945706	2.86782E-05	56.864	0.449401	1.54768	2.6002E-06	67.829	0.451992	1.22963	7.12028E-05	54.087	0.560842	0.687941	9.82303E-07	68.728	0.509456	0	0.000188876	46.404	0.546237	0.512716	0.000913537	42.782
A0A0A0MR68;O14994	224;481	A0A0A0MR68	A0A0A0MR68	Synapsin-3	SYN3	tr|A0A0A0MR68|A0A0A0MR68_HUMAN Synapsin-3 OS=Homo sapiens OX=9606 GN=SYN3 PE=1 SV=1;Synapsin-3 [OS=Homo sapiens]	0.998777	29.1208	0.00499736	92.538	47.675	88.134	0.993836	22.0764	0.0100178	80.706	0	0		NaN	0	0		NaN	0.833551	6.99697	0.0148385	65.627	0.998777	29.1208	0.00689052	88.134					0.988526	19.359	0.0304448	56.043	0	0		NaN	0.984416	18.0052	0.00499736	92.538
A0A0A0MR68;O14994	227;484	A0A0A0MR68	A0A0A0MR68	Synapsin-3	SYN3	tr|A0A0A0MR68|A0A0A0MR68_HUMAN Synapsin-3 OS=Homo sapiens OX=9606 GN=SYN3 PE=1 SV=1;Synapsin-3 [OS=Homo sapiens]	0.999999	60.6366	1.1582E-29	204.34	86.35	204.34	0.999994	52.0698	3.87334E-06	154	0.999955	43.5154	4.41218E-06	152.67	0.999984	47.9392	8.40829E-05	145.99	0.999991	50.544	1.82285E-14	178.46	0.967895	14.7928	0.000116214	129.69	0.999988	49.3857	2.57732E-09	164.39	0.999999	60.6366	1.1582E-29	204.34	0.999996	54.3829	2.57726E-05	150.21	0.999998	59.132	4.40353E-06	152.69
A0A0A0MR68;O14994	284;541	A0A0A0MR68	A0A0A0MR68	Synapsin-3	SYN3	tr|A0A0A0MR68|A0A0A0MR68_HUMAN Synapsin-3 OS=Homo sapiens OX=9606 GN=SYN3 PE=1 SV=1;Synapsin-3 [OS=Homo sapiens]	0.999776	36.6787	1.71007E-76	218.12	193.4	200.69	0.99201	20.943	2.75564E-10	135.23	0.975162	15.9403	5.71065E-10	130.21	0.995759	23.7085	2.03515E-41	176.42	0.999675	34.8887	1.71007E-76	218.12	0	0		NaN	0.997012	25.2649	2.2754E-31	171.56	0.985209	18.2354	1.81467E-41	177.58	0.999776	36.6787	4.99539E-65	200.69	0.992432	22.3502	2.37509E-22	156.49
A0A0A0MR68;O14994	261;518	A0A0A0MR68	A0A0A0MR68	Synapsin-3	SYN3	tr|A0A0A0MR68|A0A0A0MR68_HUMAN Synapsin-3 OS=Homo sapiens OX=9606 GN=SYN3 PE=1 SV=1;Synapsin-3 [OS=Homo sapiens]	0.333332	0	0.0182842	55.353	15.73	55.353					0	0		NaN	0	0		NaN	0.333324	0	0.0330326	46.352	0	0		NaN	0	0		NaN					0.333332	0	0.0182842	55.353	0.333323	0	0.0405232	44.543
A0A0A0MR68;O14994	263;520	A0A0A0MR68	A0A0A0MR68	Synapsin-3	SYN3	tr|A0A0A0MR68|A0A0A0MR68_HUMAN Synapsin-3 OS=Homo sapiens OX=9606 GN=SYN3 PE=1 SV=1;Synapsin-3 [OS=Homo sapiens]	0.383587	0.950425	0.0182842	55.353	15.73	44.847	0.383587	0.950425	0.0388271	44.847	0	0		NaN	0	0		NaN	0.333324	0	0.0330326	46.352	0	0		NaN	0	0		NaN					0.333332	0	0.0182842	55.353	0.333323	0	0.0405232	44.543
M0R3F1;A0A0A0MRA5;B7Z4B8;Q9BUJ2-3;Q9BUJ2-4;Q9BUJ2-2;Q9BUJ2-1;Q9BUJ2;M0R0K8;M0QYI8;M0QYZ0	43;94;105;151;94;194;194;194;94;54;94	M0R3F1	M0R3F1	Heterogeneous nuclear ribonucleoprotein U-like protein 1	HNRNPUL1	tr|M0R3F1|M0R3F1_HUMAN Heterogeneous nuclear ribonucleoprotein U-like protein 1 (Fragment) OS=Homo sapiens OX=9606 GN=HNRNPUL1 PE=1 SV=1;tr|A0A0A0MRA5|A0A0A0MRA5_HUMAN Heterogeneous nuclear ribonucleoprotein U-like protein 1 OS=Homo sapiens OX=9606 GN=HNRN	0.999987	48.7882	2.10393E-13	86.324	79.912	84.537	0.999665	34.7572	2.47357E-13	86.324													0.999987	48.7882	2.10393E-13	84.537	0.993321	21.7626	1.23505E-07	66.378
M0R3F1;A0A0A0MRA5;B7Z4B8;Q9BUJ2-3;Q9BUJ2-4;Q9BUJ2-2;Q9BUJ2-1;Q9BUJ2	361;412;423;398;412;512;512;512	M0R3F1	M0R3F1	Heterogeneous nuclear ribonucleoprotein U-like protein 1	HNRNPUL1	tr|M0R3F1|M0R3F1_HUMAN Heterogeneous nuclear ribonucleoprotein U-like protein 1 (Fragment) OS=Homo sapiens OX=9606 GN=HNRNPUL1 PE=1 SV=1;tr|A0A0A0MRA5|A0A0A0MRA5_HUMAN Heterogeneous nuclear ribonucleoprotein U-like protein 1 OS=Homo sapiens OX=9606 GN=HNRN	1	89.2565	7.6231E-66	213.83	182.96	191.78					1	89.2565	9.20948E-46	191.78	0	0		NaN	0.999951	43.0786	2.01758E-07	126.77	1	73.9732	7.6231E-66	213.83	0.999989	49.5959	2.80987E-15	141.86	0	0		NaN	0	0		NaN	0	0		NaN
A0A0A0MRA8;A0A0A0MSA4;Q9Y2J2-3;Q9Y2J2-2;Q9Y2J2-4;Q9Y2J2;A0A1B0GTF8;A8K968;J3KT37;A0A0C4DH22;Q9H4G0-1;Q9H4G0;Q9H4G0-3;Q9H4G0-2;Q9H4G0-4;A0A2R8Y5G2;A0A2R8Y5Z6;P11171-7;P11171-2;P11171-1;P11171;A0A2R8YFR9;A0A2R8Y6G5;A0A2R8YCW8;A0A2R8Y570;A0A3B3IU06;A0A2U3TZH6;P11171-5;A0A3B3IUD6;A0A2R8Y420;Q4VB86;A0A2R8YD30;P11171-4;P11171-3;A0A2R8Y4N6;A0A2R8Y7N0;A0A2R8Y7Y3;P11171-6;A0A3B3ITP0;A0A1B0GWG0;A0A2R8Y6D0;…	409;267;409;409;409;409;300;300;66;396;396;396;299;334;365;510;510;510;510;510;510;510;510;439;510;510;510;475;404;301;301;301;301;301;164;301;301;266;301;234;301;9;518;518;518;510;518;518;518;518;518	A0A0A0MRA8;A0A0C4DH22;A0A2R8Y5G2;H0Y5B0;O43491-2	A0A0C4DH22	Band 4.1-like protein 3;Band 4.1-like protein 3, N-terminally processed;Band 4.1-like protein 1;Protein 4.1;Band 4.1-like protein 2	EPB41L3;EPB41L1;EPB41;EPB41L2	tr|A0A0A0MRA8|A0A0A0MRA8_HUMAN Band 4.1-like protein 3 OS=Homo sapiens OX=9606 GN=EPB41L3 PE=1 SV=1;tr|A0A0A0MSA4|A0A0A0MSA4_HUMAN Band 4.1-like protein 3 OS=Homo sapiens OX=9606 GN=EPB41L3 PE=1 SV=1;Isoform 3 of Band 4.1-like protein 3 [OS=Homo sapiens];I	0.990789	21.223	0.00159836	70.41	48.256	70.41					0	0		NaN	0.990789	21.223	0.00159836	70.41
A0A0A0MRA8;A0A0A0MSA4;Q9Y2J2-3;Q9Y2J2-2;Q9Y2J2-4;Q9Y2J2;A0A1B0GTF8;A8K968;A0A0J9YW26;J3KT37	478;336;478;478;478;460;369;369;42;135	A0A0A0MRA8	A0A0A0MRA8	Band 4.1-like protein 3;Band 4.1-like protein 3, N-terminally processed	EPB41L3	tr|A0A0A0MRA8|A0A0A0MRA8_HUMAN Band 4.1-like protein 3 OS=Homo sapiens OX=9606 GN=EPB41L3 PE=1 SV=1;tr|A0A0A0MSA4|A0A0A0MSA4_HUMAN Band 4.1-like protein 3 OS=Homo sapiens OX=9606 GN=EPB41L3 PE=1 SV=1;Isoform 3 of Band 4.1-like protein 3 [OS=Homo sapiens];I	0.999699	35.2088	8.33409E-55	200.55	169.06	194.19	0.998928	29.6916	8.33409E-55	200.55	0.998745	29.0092	7.1046E-31	164.2	0.995063	23.0442	8.37724E-10	132.84	0.992642	21.3004	0.000308048	92.38	0.979539	16.8031	4.40306E-15	142.88	0.999699	35.2088	8.11445E-54	194.19	0.995708	23.6547	2.50074E-05	115.31	0.992983	21.508	3.05294E-06	118.71	0.976259	16.1484	0.000157586	106.57
A0A0A0MRA8;A0A0A0MSA4;Q9Y2J2-3;Q9Y2J2-2;Q9Y2J2-4;Q9Y2J2;J3QKY2;J3KRD1;J3QKK4;J3QR33;J3QS55	97;97;97;97;97;97;97;97;97;97;97	A0A0A0MRA8	A0A0A0MRA8	Band 4.1-like protein 3;Band 4.1-like protein 3, N-terminally processed	EPB41L3	tr|A0A0A0MRA8|A0A0A0MRA8_HUMAN Band 4.1-like protein 3 OS=Homo sapiens OX=9606 GN=EPB41L3 PE=1 SV=1;tr|A0A0A0MSA4|A0A0A0MSA4_HUMAN Band 4.1-like protein 3 OS=Homo sapiens OX=9606 GN=EPB41L3 PE=1 SV=1;Isoform 3 of Band 4.1-like protein 3 [OS=Homo sapiens];I	0.575585	1.32318	0.0536333	68.657	20.234	68.657									0.575585	1.32318	0.0536333	68.657
A0A0A0MRA8;A0A0A0MSA4;Q9Y2J2-3;Q9Y2J2-2;Q9Y2J2-4;Q9Y2J2;J3QKY2;J3KRD1;J3QKK4;J3QR33;J3QS55	99;99;99;99;99;99;99;99;99;99;99	A0A0A0MRA8	A0A0A0MRA8	Band 4.1-like protein 3;Band 4.1-like protein 3, N-terminally processed	EPB41L3	tr|A0A0A0MRA8|A0A0A0MRA8_HUMAN Band 4.1-like protein 3 OS=Homo sapiens OX=9606 GN=EPB41L3 PE=1 SV=1;tr|A0A0A0MSA4|A0A0A0MSA4_HUMAN Band 4.1-like protein 3 OS=Homo sapiens OX=9606 GN=EPB41L3 PE=1 SV=1;Isoform 3 of Band 4.1-like protein 3 [OS=Homo sapiens];I	1	99.4417	0.0142566	99.442	36.895	99.442	1	99.4417	0.0142566	99.442	0.852398	7.61551	0.0594629	66.683	1	99.4417	0.0142566	99.442	0	0		NaN	1	88.8188	0.0197136	88.819	1	85.6757	0.0224894	85.676	0	0		NaN					0	0		NaN
A0A0A0MRA8;A0A0A0MSA4;Q9Y2J2-3;Q9Y2J2-2;Q9Y2J2-4;Q9Y2J2;A0A1B0GTF8;A8K968;A0A0J9YW26;A0A0J9YW31;A0A0J9YWN0;A0A0J9YWE1;A0A0J9YWS4;A0A0J9YY18	591;449;579;579;591;760;482;470;155;71;87;94;90;94	A0A0A0MRA8	A0A0A0MRA8	Band 4.1-like protein 3;Band 4.1-like protein 3, N-terminally processed	EPB41L3	tr|A0A0A0MRA8|A0A0A0MRA8_HUMAN Band 4.1-like protein 3 OS=Homo sapiens OX=9606 GN=EPB41L3 PE=1 SV=1;tr|A0A0A0MSA4|A0A0A0MSA4_HUMAN Band 4.1-like protein 3 OS=Homo sapiens OX=9606 GN=EPB41L3 PE=1 SV=1;Isoform 3 of Band 4.1-like protein 3 [OS=Homo sapiens];I	0.998989	27.8781	0.000193071	85.862	38.288	72.582	0.987513	16.9196	0.000442959	77.776	0.998989	27.8781	0.0270585	72.582	0.959612	12.5706	0.000193071	82.55	0	0		NaN	0.9981	26.2357	0.000590719	82.445	0.998004	26.1954	0.000251705	80.379	0.997646	23.3183	0.00204863	72.478	0.89887	7.7889	0.0082915	48.405	0.966896	12.3598	0.00204863	85.862
A0A0A0MRA8;A0A0A0MSA4;Q9Y2J2-3;Q9Y2J2-2;Q9Y2J2-4;Q9Y2J2;A0A1B0GTF8;A8K968;A0A0J9YW26;A0A0J9YW31;A0A0J9YWN0;A0A0J9YWE1;A0A0J9YWS4;A0A0J9YY18	593;451;581;581;593;762;484;472;157;73;89;96;92;96	A0A0A0MRA8	A0A0A0MRA8	Band 4.1-like protein 3;Band 4.1-like protein 3, N-terminally processed	EPB41L3	tr|A0A0A0MRA8|A0A0A0MRA8_HUMAN Band 4.1-like protein 3 OS=Homo sapiens OX=9606 GN=EPB41L3 PE=1 SV=1;tr|A0A0A0MSA4|A0A0A0MSA4_HUMAN Band 4.1-like protein 3 OS=Homo sapiens OX=9606 GN=EPB41L3 PE=1 SV=1;Isoform 3 of Band 4.1-like protein 3 [OS=Homo sapiens];I	0.976865	16.41	0.000193071	113.74	47.389	62.891	0.963766	14.2588	0.000442959	77.776	0.976865	16.41	0.00282726	62.891	0.96656	14.6526	0.000193071	82.55	0.498946	0	0.0645351	112.01	0.948069	12.5787	0.000590719	75.764	0.962282	13.8939	0.000251705	80.379	0.766948	5.06265	0.00204863	113.74	0.708943	3.19792	0.0082915	48.405	0.785505	5.06265	0.00204863	63.894
A0A0A0MRA8;A0A0A0MSA4;Q9Y2J2-3;Q9Y2J2-2;Q9Y2J2-4;Q9Y2J2;J3QKY2;J3KRD1;J3QKK4;J3QR33;J3QS55	88;88;88;88;88;88;88;88;88;88;88	A0A0A0MRA8	A0A0A0MRA8	Band 4.1-like protein 3;Band 4.1-like protein 3, N-terminally processed	EPB41L3	tr|A0A0A0MRA8|A0A0A0MRA8_HUMAN Band 4.1-like protein 3 OS=Homo sapiens OX=9606 GN=EPB41L3 PE=1 SV=1;tr|A0A0A0MSA4|A0A0A0MSA4_HUMAN Band 4.1-like protein 3 OS=Homo sapiens OX=9606 GN=EPB41L3 PE=1 SV=1;Isoform 3 of Band 4.1-like protein 3 [OS=Homo sapiens];I	0.878221	12.5871	0.00254245	43.884	32.143	43.884	0	0		NaN									0	0		NaN	0	0		NaN	0	0		NaN	0.878221	12.5871	0.00254245	43.884	0	0		NaN	0	0		NaN
A0A0A0MRA8;A0A0A0MSA4;Q9Y2J2-3;Q9Y2J2-2;Q9Y2J2-4;Q9Y2J2;J3QKY2;J3KRD1;J3QKK4;J3QR33;J3QS55	91;91;91;91;91;91;91;91;91;91;91	A0A0A0MRA8	A0A0A0MRA8	Band 4.1-like protein 3;Band 4.1-like protein 3, N-terminally processed	EPB41L3	tr|A0A0A0MRA8|A0A0A0MRA8_HUMAN Band 4.1-like protein 3 OS=Homo sapiens OX=9606 GN=EPB41L3 PE=1 SV=1;tr|A0A0A0MSA4|A0A0A0MSA4_HUMAN Band 4.1-like protein 3 OS=Homo sapiens OX=9606 GN=EPB41L3 PE=1 SV=1;Isoform 3 of Band 4.1-like protein 3 [OS=Homo sapiens];I	0.459878	3.73914	0.00254245	43.884	32.143	43.884	0	0		NaN									0	0		NaN	0	0		NaN	0	0		NaN	0.459878	3.73914	0.00254245	43.884	0	0		NaN	0	0		NaN
A0A0A0MRA8;A0A0A0MSA4;Q9Y2J2-3;Q9Y2J2-2;Q9Y2J2-4;A0A1B0GTF8;A8K968;A0A0J9YW26;J3KT37	443;301;443;443;443;334;334;7;100	A0A0A0MRA8	A0A0A0MRA8	Band 4.1-like protein 3;Band 4.1-like protein 3, N-terminally processed	EPB41L3	tr|A0A0A0MRA8|A0A0A0MRA8_HUMAN Band 4.1-like protein 3 OS=Homo sapiens OX=9606 GN=EPB41L3 PE=1 SV=1;tr|A0A0A0MSA4|A0A0A0MSA4_HUMAN Band 4.1-like protein 3 OS=Homo sapiens OX=9606 GN=EPB41L3 PE=1 SV=1;Isoform 3 of Band 4.1-like protein 3 [OS=Homo sapiens];I	0.999317	31.6512	0.000222815	82.259	69.059	82.259																					0.999317	31.6512	0.000222815	82.259
A0A0A0MRA8;A0A0A0MSA4;Q9Y2J2-3;Q9Y2J2-2;Q9Y2J2-4;Q9Y2J2;J3QKY2;J3KRD1;J3QKK4;J3QR33;J3QS55;J3QRQ6;J3KS70	5;5;5;5;5;5;5;5;5;5;5;5;5	A0A0A0MRA8	A0A0A0MRA8	Band 4.1-like protein 3;Band 4.1-like protein 3, N-terminally processed	EPB41L3	tr|A0A0A0MRA8|A0A0A0MRA8_HUMAN Band 4.1-like protein 3 OS=Homo sapiens OX=9606 GN=EPB41L3 PE=1 SV=1;tr|A0A0A0MSA4|A0A0A0MSA4_HUMAN Band 4.1-like protein 3 OS=Homo sapiens OX=9606 GN=EPB41L3 PE=1 SV=1;Isoform 3 of Band 4.1-like protein 3 [OS=Homo sapiens];I	0.74129	8.96805	3.59809E-21	119.35	112.06	119.35	0.491205	0	4.11947E-19	112.45					0.417109	0	1.1985E-19	115.27	0.374684	0	0.000314131	54.259					0.74129	8.96805	3.59809E-21	119.35	0.233343	0	2.27122E-07	74.144	0.414839	0	6.75438E-11	83.826	0.374397	0	2.46425E-18	108.64
A0A0A0MRA8;A0A0A0MSA4;Q9Y2J2-3;Q9Y2J2-2;Q9Y2J2-4;Q9Y2J2;J3QKY2;J3KRD1;J3QKK4;J3QR33;J3QS55;J3QRQ6;J3KS70	7;7;7;7;7;7;7;7;7;7;7;7;7	A0A0A0MRA8	A0A0A0MRA8	Band 4.1-like protein 3;Band 4.1-like protein 3, N-terminally processed	EPB41L3	tr|A0A0A0MRA8|A0A0A0MRA8_HUMAN Band 4.1-like protein 3 OS=Homo sapiens OX=9606 GN=EPB41L3 PE=1 SV=1;tr|A0A0A0MSA4|A0A0A0MSA4_HUMAN Band 4.1-like protein 3 OS=Homo sapiens OX=9606 GN=EPB41L3 PE=1 SV=1;Isoform 3 of Band 4.1-like protein 3 [OS=Homo sapiens];I	0.946362	13.8196	2.10468E-31	146.03	138.22	134.91	0.491205	0	4.11947E-19	112.45					0.417109	0	1.1985E-19	115.27	0.802777	7.12865	2.10468E-31	146.03					0.946362	13.8196	1.46328E-25	134.91	0.233343	0	2.27122E-07	74.144	0.446014	0	2.74541E-16	101.37	0.604893	5.46351	1.31768E-18	108.64
A0A0A0MRA8;A0A0A0MSA4;Q9Y2J2-3;Q9Y2J2-2;Q9Y2J2-4;Q9Y2J2;J3QKY2;J3KRD1;J3QKK4;J3QR33;J3QS55;J3QRQ6;J3KS70	9;9;9;9;9;9;9;9;9;9;9;9;9	A0A0A0MRA8	A0A0A0MRA8	Band 4.1-like protein 3;Band 4.1-like protein 3, N-terminally processed	EPB41L3	tr|A0A0A0MRA8|A0A0A0MRA8_HUMAN Band 4.1-like protein 3 OS=Homo sapiens OX=9606 GN=EPB41L3 PE=1 SV=1;tr|A0A0A0MSA4|A0A0A0MSA4_HUMAN Band 4.1-like protein 3 OS=Homo sapiens OX=9606 GN=EPB41L3 PE=1 SV=1;Isoform 3 of Band 4.1-like protein 3 [OS=Homo sapiens];I	0.491205	0	4.11947E-19	112.45	105.17	112.45	0.491205	0	4.11947E-19	112.45									0.374684	0	0.000314131	54.259									0.233343	0	2.27122E-07	74.144	0.413927	0	2.74541E-16	101.37	0.374397	0	2.46425E-18	108.64
A0A0A0MRA8;A0A0A0MSA4;Q9Y2J2-3;Q9Y2J2-2;Q9Y2J2-4;Q9Y2J2;J3QKY2;J3KRD1;J3QKK4;J3QR33;J3QS55;J3QRQ6;J3KS70	11;11;11;11;11;11;11;11;11;11;11;11;11	A0A0A0MRA8	A0A0A0MRA8	Band 4.1-like protein 3;Band 4.1-like protein 3, N-terminally processed	EPB41L3	tr|A0A0A0MRA8|A0A0A0MRA8_HUMAN Band 4.1-like protein 3 OS=Homo sapiens OX=9606 GN=EPB41L3 PE=1 SV=1;tr|A0A0A0MSA4|A0A0A0MSA4_HUMAN Band 4.1-like protein 3 OS=Homo sapiens OX=9606 GN=EPB41L3 PE=1 SV=1;Isoform 3 of Band 4.1-like protein 3 [OS=Homo sapiens];I	0.552593	1.52407	4.11947E-19	112.45	105.17	83.826	0.491205	0	4.11947E-19	112.45	0.247683	0.376328	1.55549E-05	64.152									0.337493	0.557577	9.53159E-16	93.6					0.233343	0	2.27122E-07	74.144	0.552593	1.52407	6.75438E-11	83.826
A0A0A0MRB7;X6REB3;P15923-2;P15923;P15923-3;K7ENH8	328;408;379;379;328;15	A0A0A0MRB7	A0A0A0MRB7	Transcription factor E2-alpha	TCF3	tr|A0A0A0MRB7|A0A0A0MRB7_HUMAN Transcription factor E2-alpha OS=Homo sapiens OX=9606 GN=TCF3 PE=1 SV=1;tr|X6REB3|X6REB3_HUMAN Transcription factor E2-alpha OS=Homo sapiens OX=9606 GN=TCF3 PE=1 SV=2;Isoform E47 of Transcription factor E2-alpha [OS=Homo sapi	0.978662	16.8151	1.19265E-05	73.676	57.996	44.752	0	0		NaN					0	0		NaN	0.862829	8.03728	0.000312863	54.441	0.978662	16.8151	0.00141687	44.752	0.94299	12.188	1.19265E-05	73.676	0.96609	14.5643	0.000103347	60.521	0	0		NaN	0.963111	14.1789	4.07949E-05	66.886
A0A0A0MRB7;X6REB3;P15923-2;P15923;P15923-3	299;379;350;350;299	A0A0A0MRB7	A0A0A0MRB7	Transcription factor E2-alpha	TCF3	tr|A0A0A0MRB7|A0A0A0MRB7_HUMAN Transcription factor E2-alpha OS=Homo sapiens OX=9606 GN=TCF3 PE=1 SV=1;tr|X6REB3|X6REB3_HUMAN Transcription factor E2-alpha OS=Homo sapiens OX=9606 GN=TCF3 PE=1 SV=2;Isoform E47 of Transcription factor E2-alpha [OS=Homo sapi	0.491464	0	8.19092E-11	69.197	59.896	60.876																									0.409744	0	8.19092E-11	69.197	0.491464	0	4.51336E-07	60.876
A0A0A0MRB7;X6REB3;P15923-2;P15923;P15923-3	300;380;351;351;300	A0A0A0MRB7	A0A0A0MRB7	Transcription factor E2-alpha	TCF3	tr|A0A0A0MRB7|A0A0A0MRB7_HUMAN Transcription factor E2-alpha OS=Homo sapiens OX=9606 GN=TCF3 PE=1 SV=1;tr|X6REB3|X6REB3_HUMAN Transcription factor E2-alpha OS=Homo sapiens OX=9606 GN=TCF3 PE=1 SV=2;Isoform E47 of Transcription factor E2-alpha [OS=Homo sapi	0.491494	0	8.19092E-11	69.197	59.896	60.876																									0.409744	0	8.19092E-11	69.197	0.491494	0	4.51336E-07	60.876
A0A0A0MRB7;X6REB3;P15923-2;P15923;P15923-3	301;381;352;352;301	A0A0A0MRB7	A0A0A0MRB7	Transcription factor E2-alpha	TCF3	tr|A0A0A0MRB7|A0A0A0MRB7_HUMAN Transcription factor E2-alpha OS=Homo sapiens OX=9606 GN=TCF3 PE=1 SV=1;tr|X6REB3|X6REB3_HUMAN Transcription factor E2-alpha OS=Homo sapiens OX=9606 GN=TCF3 PE=1 SV=2;Isoform E47 of Transcription factor E2-alpha [OS=Homo sapi	0.491527	0	2.5855E-16	84.972	74.81	60.876																					0.32418	0.363424	2.5855E-16	84.972	0.409744	0	8.19092E-11	69.197	0.491527	0	4.51336E-07	60.876	0.362682	0.359103	2.5855E-16	84.247
A0A0A0MRB7;X6REB3;P15923-2;P15923;P15923-3	303;383;354;354;303	A0A0A0MRB7	A0A0A0MRB7	Transcription factor E2-alpha	TCF3	tr|A0A0A0MRB7|A0A0A0MRB7_HUMAN Transcription factor E2-alpha OS=Homo sapiens OX=9606 GN=TCF3 PE=1 SV=1;tr|X6REB3|X6REB3_HUMAN Transcription factor E2-alpha OS=Homo sapiens OX=9606 GN=TCF3 PE=1 SV=2;Isoform E47 of Transcription factor E2-alpha [OS=Homo sapi	0.491601	0	2.5855E-16	84.972	74.81	60.876																					0.45479	0	2.5855E-16	84.972	0.409744	0	8.19092E-11	69.197	0.491601	0	4.51336E-07	60.876	0.418881	0	2.5855E-16	84.247
A0A0A0MRB7;X6REB3;P15923-2;P15923;P15923-3	308;388;359;359;308	A0A0A0MRB7	A0A0A0MRB7	Transcription factor E2-alpha	TCF3	tr|A0A0A0MRB7|A0A0A0MRB7_HUMAN Transcription factor E2-alpha OS=Homo sapiens OX=9606 GN=TCF3 PE=1 SV=1;tr|X6REB3|X6REB3_HUMAN Transcription factor E2-alpha OS=Homo sapiens OX=9606 GN=TCF3 PE=1 SV=2;Isoform E47 of Transcription factor E2-alpha [OS=Homo sapi	0.983025	23.7105	2.5855E-16	84.972	74.81	84.972																					0.983025	23.7105	2.5855E-16	84.972	0.844367	7.91337	8.19092E-11	69.197					0.964862	17.0484	2.5855E-16	84.247
A0A0A0MSK4;A0A0A0MRC4;Q86YR5-4;Q86YR5-1;Q86YR5	492;524;469;492;492	A0A0A0MSK4	A0A0A0MSK4	G-protein-signaling modulator 1	GPSM1	tr|A0A0A0MSK4|A0A0A0MSK4_HUMAN G-protein-signaling modulator 1 OS=Homo sapiens OX=9606 GN=GPSM1 PE=1 SV=1;tr|A0A0A0MRC4|A0A0A0MRC4_HUMAN G-protein-signaling modulator 1 OS=Homo sapiens OX=9606 GN=GPSM1 PE=1 SV=2;Isoform 4 of G-protein-signaling modulator 1	1	79.8371	1.54875E-92	242.41	229.21	90.146	0.999006	30.0198	1.54875E-92	242.41	0.965938	14.5268	2.71581E-15	142.19	0.97004	15.1025	8.97605E-16	148.57	0.499979	0	0.0144571	46.592	0.99128	20.557	3.26165E-22	153.2	1	79.8371	3.80538E-66	218.2	0.5	0	0.000599389	76.533	0.961952	14.0282	3.66824E-07	125.67	0.959426	13.7376	1.9446E-22	157.37
A0A0A0MSK4;A0A0A0MRC4;Q86YR5-4;Q86YR5-1;Q86YR5	493;525;470;493;493	A0A0A0MSK4	A0A0A0MSK4	G-protein-signaling modulator 1	GPSM1	tr|A0A0A0MSK4|A0A0A0MSK4_HUMAN G-protein-signaling modulator 1 OS=Homo sapiens OX=9606 GN=GPSM1 PE=1 SV=1;tr|A0A0A0MRC4|A0A0A0MRC4_HUMAN G-protein-signaling modulator 1 OS=Homo sapiens OX=9606 GN=GPSM1 PE=1 SV=2;Isoform 4 of G-protein-signaling modulator 1	1	79.8371	3.2403E-08	107.23	84.023	90.146	0.633157	2.52011	0.000139776	57.989									0.499979	0	0.0144571	46.592	0	0		NaN	1	79.8371	3.2403E-08	107.23	0.5	0	0.000599389	76.533					0	0		NaN
A0A0A0MSK4;A0A0A0MRC4;Q86YR5-4;Q86YR5-1;Q86YR5	469;501;446;469;469	A0A0A0MSK4	A0A0A0MSK4	G-protein-signaling modulator 1	GPSM1	tr|A0A0A0MSK4|A0A0A0MSK4_HUMAN G-protein-signaling modulator 1 OS=Homo sapiens OX=9606 GN=GPSM1 PE=1 SV=1;tr|A0A0A0MRC4|A0A0A0MRC4_HUMAN G-protein-signaling modulator 1 OS=Homo sapiens OX=9606 GN=GPSM1 PE=1 SV=2;Isoform 4 of G-protein-signaling modulator 1	0.999984	47.8733	7.63025E-06	104.24	68.507	65.092	0.725502	4.22174	0.000781546	70.281	0	0		NaN	0.999984	47.8733	0.00152029	65.092	0	0		NaN					0.810377	6.31507	0.00148446	65.038					0.772213	5.30208	7.63025E-06	104.24	0	0		NaN
A0A0A0MSK4;A0A0A0MRC4;Q86YR5-4;Q86YR5-1;Q86YR5	471;503;448;471;471	A0A0A0MSK4	A0A0A0MSK4	G-protein-signaling modulator 1	GPSM1	tr|A0A0A0MSK4|A0A0A0MSK4_HUMAN G-protein-signaling modulator 1 OS=Homo sapiens OX=9606 GN=GPSM1 PE=1 SV=1;tr|A0A0A0MRC4|A0A0A0MRC4_HUMAN G-protein-signaling modulator 1 OS=Homo sapiens OX=9606 GN=GPSM1 PE=1 SV=2;Isoform 4 of G-protein-signaling modulator 1	0.999956	43.5278	6.55356E-37	192.14	152.52	192.14	0.999956	43.5278	6.55356E-37	192.14	0.850833	7.56173	1.93103E-08	126.32	0.998038	27.0642	1.37943E-08	126.83	0	0		NaN	0.999313	31.627	2.62838E-20	156	0	0		NaN	0.959964	13.8004	1.51534E-06	113.99	0.558596	1.02261	6.72638E-05	87.519	0.990117	20.0081	1.51588E-31	131.13
A0A0A0MRD5;A0A0C4DGA7;O94929-4;O94929-2;O94929-3;O94929;O94929-1	62;543;62;465;481;576;576	A0A0A0MRD5	A0A0A0MRD5	Actin-binding LIM protein 3	ABLIM3	tr|A0A0A0MRD5|A0A0A0MRD5_HUMAN Actin-binding LIM protein 3 OS=Homo sapiens OX=9606 GN=ABLIM3 PE=1 SV=1;tr|A0A0C4DGA7|A0A0C4DGA7_HUMAN Actin-binding LIM protein 3 OS=Homo sapiens OX=9606 GN=ABLIM3 PE=1 SV=1;Isoform 4 of Actin-binding LIM protein 3 [OS=Homo	0.999797	37.8888	0.0039874	69.716	51.897	69.716									0.999797	37.8888	0.0039874	69.716
G3V5X4;A0A0A0MRE3;Q8WXH0-1;Q8WXH0;Q8WXH0-2	841;841;841;841;841	G3V5X4	G3V5X4	Nesprin-2	SYNE2	tr|G3V5X4|G3V5X4_HUMAN Nesprin-2 OS=Homo sapiens OX=9606 GN=SYNE2 PE=1 SV=1;tr|A0A0A0MRE3|A0A0A0MRE3_HUMAN Nesprin-2 OS=Homo sapiens OX=9606 GN=SYNE2 PE=1 SV=1;Nesprin-2 [OS=Homo sapiens];sp|Q8WXH0|SYNE2_HUMAN Nesprin-2 OS=Homo sapiens OX=9606 GN=SYNE2 PE=	0.968723	14.9097	0.00882826	59.227	32.843	59.227																					0.968723	14.9097	0.00882826	59.227					0	0		NaN
H0YBF7;A0A0A0MRE5;P35916-1;Q9ULH1;Q9NRQ2;H0YBM4	862;1034;2967;1041;1470;398	H0YBF7	H0YBF7	Arf-GAP with SH3 domain, ANK repeat and PH domain-containing protein 1;Phospholipid scramblase 4	ASAP1;PLSCR4	tr|H0YBF7|H0YBF7_HUMAN Arf-GAP with SH3 domain, ANK repeat and PH domain-containing protein 1 (Fragment) OS=Homo sapiens OX=9606 GN=ASAP1 PE=1 SV=1;tr|A0A0A0MRE5|A0A0A0MRE5_HUMAN Arf-GAP with SH3 domain, ANK repeat and PH domain-containing protein 1 OS=Hom	0.324086	0	0.000156288	59.306	38.925	59.306									0	0		NaN	0	0		NaN	0.323055	0	0.00170797	48.625	0.324086	0	0.000156288	59.306	0	0		NaN					0.324086	0	0.000280712	59.306
H0YBF7;A0A0A0MRE5;P35916-1;Q9ULH1;Q9NRQ2;H0YBM4	865;1037;2970;1044;1473;401	H0YBF7	H0YBF7	Arf-GAP with SH3 domain, ANK repeat and PH domain-containing protein 1;Phospholipid scramblase 4	ASAP1;PLSCR4	tr|H0YBF7|H0YBF7_HUMAN Arf-GAP with SH3 domain, ANK repeat and PH domain-containing protein 1 (Fragment) OS=Homo sapiens OX=9606 GN=ASAP1 PE=1 SV=1;tr|A0A0A0MRE5|A0A0A0MRE5_HUMAN Arf-GAP with SH3 domain, ANK repeat and PH domain-containing protein 1 OS=Hom	0.324086	0	0.000156288	59.306	38.925	59.306									0	0		NaN	0	0		NaN	0.323055	0	0.00170797	48.625	0.324086	0	0.000156288	59.306	0	0		NaN					0.324086	0	0.000280712	59.306
H0YBF7;A0A0A0MRE5;P35916-1;Q9ULH1;Q9NRQ2;H0YBM4	848;1020;2953;1027;1456;384	H0YBF7	H0YBF7	Arf-GAP with SH3 domain, ANK repeat and PH domain-containing protein 1;Phospholipid scramblase 4	ASAP1;PLSCR4	tr|H0YBF7|H0YBF7_HUMAN Arf-GAP with SH3 domain, ANK repeat and PH domain-containing protein 1 (Fragment) OS=Homo sapiens OX=9606 GN=ASAP1 PE=1 SV=1;tr|A0A0A0MRE5|A0A0A0MRE5_HUMAN Arf-GAP with SH3 domain, ANK repeat and PH domain-containing protein 1 OS=Hom	1	71.6959	3.99727E-08	116.78	101.19	116.78	0.997481	27.9292	0.00255867	69.331	0.999999	61.2066	6.36397E-06	97.235	0.999998	56.9301	4.71502E-06	100.23	0	0		NaN	0.999999	60.8455	4.91657E-07	114.01	0.999999	59.9577	4.99973E-06	99.711	0.999937	43.335	0.000301304	78.244	1	71.6959	3.99727E-08	116.78	1	65.4823	1.46263E-06	109.07
H0YBF7;A0A0A0MRE5;P35916-1;Q9ULH1;Q9NRQ2;H0YBM4	829;1001;2934;1008;1437;365	H0YBF7	H0YBF7	Arf-GAP with SH3 domain, ANK repeat and PH domain-containing protein 1;Phospholipid scramblase 4	ASAP1;PLSCR4	tr|H0YBF7|H0YBF7_HUMAN Arf-GAP with SH3 domain, ANK repeat and PH domain-containing protein 1 (Fragment) OS=Homo sapiens OX=9606 GN=ASAP1 PE=1 SV=1;tr|A0A0A0MRE5|A0A0A0MRE5_HUMAN Arf-GAP with SH3 domain, ANK repeat and PH domain-containing protein 1 OS=Hom	0.985113	19.5287	0.000459922	55.469	48.109	55.469					0.985113	19.5287	0.000459922	55.469	0	0		NaN	0.813946	9.17484	0.00391674	47.752					0.827995	7.79997	0.000971235	51.398					0	0		NaN	0.577583	2.57514	0.00347469	49.036
H0YBF7;A0A0A0MRE5;P35916-1;Q9ULH1;Q9NRQ2	660;832;2765;839;1268	H0YBF7	H0YBF7	Arf-GAP with SH3 domain, ANK repeat and PH domain-containing protein 1;Phospholipid scramblase 4	ASAP1;PLSCR4	tr|H0YBF7|H0YBF7_HUMAN Arf-GAP with SH3 domain, ANK repeat and PH domain-containing protein 1 (Fragment) OS=Homo sapiens OX=9606 GN=ASAP1 PE=1 SV=1;tr|A0A0A0MRE5|A0A0A0MRE5_HUMAN Arf-GAP with SH3 domain, ANK repeat and PH domain-containing protein 1 OS=Hom	0.992517	21.3887	7.42558E-05	81.723	71.935	81.723	0.854171	8.63837	0.000729053	52.887	0.886643	8.97487	0.000496096	62.378	0.987737	20.3986	0.000313954	66.893	0.848375	7.53993	0.000224443	69.188	0	0		NaN	0.992517	21.3887	7.42558E-05	81.723	0.527112	0.464898	0.00212688	51.348	0.971969	15.3818	0.000408433	63.998	0	0		NaN
H0YBF7;A0A0A0MRE5;P35916-1;Q9ULH1;Q9NRQ2	664;836;2769;843;1272	H0YBF7	H0YBF7	Arf-GAP with SH3 domain, ANK repeat and PH domain-containing protein 1;Phospholipid scramblase 4	ASAP1;PLSCR4	tr|H0YBF7|H0YBF7_HUMAN Arf-GAP with SH3 domain, ANK repeat and PH domain-containing protein 1 (Fragment) OS=Homo sapiens OX=9606 GN=ASAP1 PE=1 SV=1;tr|A0A0A0MRE5|A0A0A0MRE5_HUMAN Arf-GAP with SH3 domain, ANK repeat and PH domain-containing protein 1 OS=Hom	0.999531	30.6889	0.000408433	63.998	55.056	52.887	0.999531	30.6889	0.000729053	52.887	0.99875	28.4069	0.00249274	49.865	0.990306	19.9084	0.0089456	41.711					0	0		NaN	0.998331	27.3434	0.00417324	45.047	0.999205	28.2098	0.00212688	51.348	0.995891	23.7204	0.000408433	63.998	0	0		NaN
A0A0A0MRE6;O94967-2;O94967-1;O94967;O94967-3;O94967-4	261;261;289;289;289;296	A0A0A0MRE6	A0A0A0MRE6	WD repeat-containing protein 47	WDR47	tr|A0A0A0MRE6|A0A0A0MRE6_HUMAN WD repeat-containing protein 47 OS=Homo sapiens OX=9606 GN=WDR47 PE=1 SV=1;Isoform 2 of WD repeat-containing protein 47 [OS=Homo sapiens];WD repeat-containing protein 47 [OS=Homo sapiens];sp|O94967|WDR47_HUMAN WD repeat-conta	0.488722	0	9.11253E-06	68.444	57.541	68.444	0.488722	0	9.11253E-06	68.444	0	0		NaN									0	0		NaN					0	0		NaN	0	0		NaN	0	0		NaN
A0A0A0MRE6;O94967-2;O94967-1;O94967;O94967-3;O94967-4	264;264;292;292;292;299	A0A0A0MRE6	A0A0A0MRE6	WD repeat-containing protein 47	WDR47	tr|A0A0A0MRE6|A0A0A0MRE6_HUMAN WD repeat-containing protein 47 OS=Homo sapiens OX=9606 GN=WDR47 PE=1 SV=1;Isoform 2 of WD repeat-containing protein 47 [OS=Homo sapiens];WD repeat-containing protein 47 [OS=Homo sapiens];sp|O94967|WDR47_HUMAN WD repeat-conta	0.51681	0	9.11253E-06	68.444	57.541	68.444	0.51681	0	9.11253E-06	68.444
A0A0A0MRE6;O94967-2;O94967-1;O94967;O94967-3;O94967-4	268;268;296;296;296;303	A0A0A0MRE6	A0A0A0MRE6	WD repeat-containing protein 47	WDR47	tr|A0A0A0MRE6|A0A0A0MRE6_HUMAN WD repeat-containing protein 47 OS=Homo sapiens OX=9606 GN=WDR47 PE=1 SV=1;Isoform 2 of WD repeat-containing protein 47 [OS=Homo sapiens];WD repeat-containing protein 47 [OS=Homo sapiens];sp|O94967|WDR47_HUMAN WD repeat-conta	0.56447	0.985164	9.11253E-06	68.444	57.541	68.444	0.56447	0.985164	9.11253E-06	68.444
A0A0A0MRE6;O94967-2;O94967-1;O94967;O94967-3;O94967-4	276;276;304;304;304;311	A0A0A0MRE6	A0A0A0MRE6	WD repeat-containing protein 47	WDR47	tr|A0A0A0MRE6|A0A0A0MRE6_HUMAN WD repeat-containing protein 47 OS=Homo sapiens OX=9606 GN=WDR47 PE=1 SV=1;Isoform 2 of WD repeat-containing protein 47 [OS=Homo sapiens];WD repeat-containing protein 47 [OS=Homo sapiens];sp|O94967|WDR47_HUMAN WD repeat-conta	0.988859	19.8534	0.0264446	48.659	25.283	48.659	0.988859	19.8534	0.0264446	48.659
A0A0A0MRE6;O94967-2;O94967-1;O94967;O94967-3;O94967-4	284;284;312;312;312;319	A0A0A0MRE6	A0A0A0MRE6	WD repeat-containing protein 47	WDR47	tr|A0A0A0MRE6|A0A0A0MRE6_HUMAN WD repeat-containing protein 47 OS=Homo sapiens OX=9606 GN=WDR47 PE=1 SV=1;Isoform 2 of WD repeat-containing protein 47 [OS=Homo sapiens];WD repeat-containing protein 47 [OS=Homo sapiens];sp|O94967|WDR47_HUMAN WD repeat-conta	1	110.079	3.70589E-44	177.91	156.88	177.91	1	110.079	3.70589E-44	177.91	1	76.1513	2.12895E-06	106.75	1	92.2447	1.08543E-08	124	0	0		NaN					1	81.0678	2.06394E-07	115.5	0.99971	36.3588	0.00102691	48.315	0.999705	35.4245	0.000237905	56.625
A0A0A0MRI1;Q8IXQ4-4;Q8IXQ4	103;105;105	A0A0A0MRI1	A0A0A0MRI1	GPALPP motifs-containing protein 1	GPALPP1	tr|A0A0A0MRI1|A0A0A0MRI1_HUMAN GPALPP motifs-containing protein 1 OS=Homo sapiens OX=9606 GN=GPALPP1 PE=1 SV=1;Isoform 4 of GPALPP motifs-containing protein 1 [OS=Homo sapiens];GPALPP motifs-containing protein 1 [OS=Homo sapiens]	1	50.2148	1.67326E-14	129.27	111.17	50.215	1	42.8061	0.00353204	42.806	0	0		NaN	1	50.2148	0.00068713	50.215	0	0		NaN	1	78.272	5.54593E-09	112.06	1	48.3893	0.000422212	51.811	1	45.9122	0.000749381	45.912	1	95.9263	6.86654E-08	95.926	1	77.6575	1.67326E-14	129.27
A0A0A0MRJ1;H0Y5V1;A0A0A0MRJ0;Q5VT25-3;Q5VT25-4;Q5VT25-1;Q5VT25;Q5VT25-2;Q5VT25-6;H0Y7V8;Q5VT25-5	937;967;1618;1557;1610;1651;1651;1673;1700;903;1638	A0A0A0MRJ1	A0A0A0MRJ1	Non-specific serine/threonine protein kinase;Serine/threonine-protein kinase MRCK alpha	CDC42BPA	tr|A0A0A0MRJ1|A0A0A0MRJ1_HUMAN Serine/threonine-protein kinase MRCK alpha OS=Homo sapiens OX=9606 GN=CDC42BPA PE=1 SV=1;tr|H0Y5V1|H0Y5V1_HUMAN Serine/threonine-protein kinase MRCK alpha (Fragment) OS=Homo sapiens OX=9606 GN=CDC42BPA PE=1 SV=1;tr|A0A0A0MRJ0	0.984697	19.4464	0.0424226	44.299	23.429	44.299	0	0		NaN	0	0		NaN	0.984697	19.4464	0.0424226	44.299	0	0		NaN	0	0		NaN	0	0		NaN	0	0		NaN	0	0		NaN	0	0		NaN
A0A0A0MRJ1;H0Y5V1;A0A0A0MRJ0;Q5VT25-3;Q5VT25-4;Q5VT25-1;Q5VT25;Q5VT25-2;Q5VT25-6;H0Y7V8;Q5VT25-5	1007;1037;1688;1627;1680;1721;1721;1743;1770;973;1708	A0A0A0MRJ1	A0A0A0MRJ1	Non-specific serine/threonine protein kinase;Serine/threonine-protein kinase MRCK alpha	CDC42BPA	tr|A0A0A0MRJ1|A0A0A0MRJ1_HUMAN Serine/threonine-protein kinase MRCK alpha OS=Homo sapiens OX=9606 GN=CDC42BPA PE=1 SV=1;tr|H0Y5V1|H0Y5V1_HUMAN Serine/threonine-protein kinase MRCK alpha (Fragment) OS=Homo sapiens OX=9606 GN=CDC42BPA PE=1 SV=1;tr|A0A0A0MRJ0	0.982984	17.7477	3.98114E-06	108.34	87.814	77.42	0	0		NaN	0.881541	8.99263	0.0130946	43.813	0.870922	8.47528	0.0167853	42.317	0.982385	17.6635	0.00010627	81.703	0.982984	17.7477	0.000313115	77.42	0.977067	16.2897	0.00213895	59.248	0	0		NaN	0.981386	17.3312	3.98114E-06	108.34	0.977495	16.5091	4.16856E-05	88.796
A0A0A0MRJ1;H0Y5V1;A0A0A0MRJ0;Q5VT25-3;Q5VT25-4;Q5VT25-1;Q5VT25;Q5VT25-2;Q5VT25-6;H0Y7V8;Q5VT25-5	1010;1040;1691;1630;1683;1724;1724;1746;1773;976;1711	A0A0A0MRJ1	A0A0A0MRJ1	Non-specific serine/threonine protein kinase;Serine/threonine-protein kinase MRCK alpha	CDC42BPA	tr|A0A0A0MRJ1|A0A0A0MRJ1_HUMAN Serine/threonine-protein kinase MRCK alpha OS=Homo sapiens OX=9606 GN=CDC42BPA PE=1 SV=1;tr|H0Y5V1|H0Y5V1_HUMAN Serine/threonine-protein kinase MRCK alpha (Fragment) OS=Homo sapiens OX=9606 GN=CDC42BPA PE=1 SV=1;tr|A0A0A0MRJ0	0.799835	6.07827	3.98114E-06	108.34	87.814	108.34	0	0		NaN	0.42182	0.629213	0.0130946	43.813	0.429606	0.696043	0.0167853	42.317	0.779515	6.84968	0.00010627	81.703	0.787881	7.16075	0.000313115	77.42	0.70896	4.3497	0.00213895	59.248	0	0		NaN	0.799835	6.07827	3.98114E-06	108.34	0.774003	5.73447	4.16856E-05	88.796
A0A0A0MRM9;Q14978-1;Q14978;Q14978-3;Q14978-2;S4R3C2	126;127;127;128;127;108	A0A0A0MRM9	A0A0A0MRM9	Nucleolar and coiled-body phosphoprotein 1	NOLC1	tr|A0A0A0MRM9|A0A0A0MRM9_HUMAN Nucleolar and coiled-body phosphoprotein 1 (Fragment) OS=Homo sapiens OX=9606 GN=NOLC1 PE=1 SV=1;nucleolar and coiled-body phosphoprotein 1 [OS=Homo sapiens];sp|Q14978|NOLC1_HUMAN Nucleolar and coiled-body phosphoprotein 1 OS	0.372056	0	0.00151048	41.482	34.978	41.482																	0	0		NaN					0	0		NaN	0	0		NaN	0.372056	0	0.00151048	41.482
A0A0A0MRM9;Q14978-1;Q14978;Q14978-3;Q14978-2;S4R3C2	127;128;128;129;128;109	A0A0A0MRM9	A0A0A0MRM9	Nucleolar and coiled-body phosphoprotein 1	NOLC1	tr|A0A0A0MRM9|A0A0A0MRM9_HUMAN Nucleolar and coiled-body phosphoprotein 1 (Fragment) OS=Homo sapiens OX=9606 GN=NOLC1 PE=1 SV=1;nucleolar and coiled-body phosphoprotein 1 [OS=Homo sapiens];sp|Q14978|NOLC1_HUMAN Nucleolar and coiled-body phosphoprotein 1 OS	0.368631	0	0.00151048	41.482	34.978	41.482																	0	0		NaN					0	0		NaN	0	0		NaN	0.368631	0	0.00151048	41.482
A0A0A0MRM9;Q14978-1;Q14978;Q14978-3;Q14978-2;S4R3C2	128;129;129;130;129;110	A0A0A0MRM9	A0A0A0MRM9	Nucleolar and coiled-body phosphoprotein 1	NOLC1	tr|A0A0A0MRM9|A0A0A0MRM9_HUMAN Nucleolar and coiled-body phosphoprotein 1 (Fragment) OS=Homo sapiens OX=9606 GN=NOLC1 PE=1 SV=1;nucleolar and coiled-body phosphoprotein 1 [OS=Homo sapiens];sp|Q14978|NOLC1_HUMAN Nucleolar and coiled-body phosphoprotein 1 OS	0.367058	0	0.00151048	41.482	34.978	41.482																	0	0		NaN					0	0		NaN	0	0		NaN	0.367058	0	0.00151048	41.482
A0A0A0MRM9;Q14978-1;Q14978;Q14978-3;Q14978-2;S4R3C2	131;132;132;133;132;113	A0A0A0MRM9	A0A0A0MRM9	Nucleolar and coiled-body phosphoprotein 1	NOLC1	tr|A0A0A0MRM9|A0A0A0MRM9_HUMAN Nucleolar and coiled-body phosphoprotein 1 (Fragment) OS=Homo sapiens OX=9606 GN=NOLC1 PE=1 SV=1;nucleolar and coiled-body phosphoprotein 1 [OS=Homo sapiens];sp|Q14978|NOLC1_HUMAN Nucleolar and coiled-body phosphoprotein 1 OS	0.362832	0	0.00151048	41.482	34.978	41.482																	0	0		NaN					0	0		NaN	0	0		NaN	0.362832	0	0.00151048	41.482
A0A0A0MRM9;Q14978-1;Q14978;Q14978-3;Q14978-2;S4R3C2	132;133;133;134;133;114	A0A0A0MRM9	A0A0A0MRM9	Nucleolar and coiled-body phosphoprotein 1	NOLC1	tr|A0A0A0MRM9|A0A0A0MRM9_HUMAN Nucleolar and coiled-body phosphoprotein 1 (Fragment) OS=Homo sapiens OX=9606 GN=NOLC1 PE=1 SV=1;nucleolar and coiled-body phosphoprotein 1 [OS=Homo sapiens];sp|Q14978|NOLC1_HUMAN Nucleolar and coiled-body phosphoprotein 1 OS	0.36157	0	0.00151048	41.482	34.978	41.482																	0	0		NaN					0	0		NaN	0	0		NaN	0.36157	0	0.00151048	41.482
A0A0A0MRM9;Q14978-1;Q14978;Q14978-3;Q14978-2	707;698;698;699;708	A0A0A0MRM9	A0A0A0MRM9	Nucleolar and coiled-body phosphoprotein 1	NOLC1	tr|A0A0A0MRM9|A0A0A0MRM9_HUMAN Nucleolar and coiled-body phosphoprotein 1 (Fragment) OS=Homo sapiens OX=9606 GN=NOLC1 PE=1 SV=1;nucleolar and coiled-body phosphoprotein 1 [OS=Homo sapiens];sp|Q14978|NOLC1_HUMAN Nucleolar and coiled-body phosphoprotein 1 OS	1	69.6963	9.44535E-54	190.82	171.21	190.82	0	0		NaN	0.999894	39.7471	1.70402E-06	119.56	0.999994	52.0239	5.99565E-10	130.21	0.999989	49.7269	1.01379E-06	123.02	1	69.6963	9.44535E-54	190.82	0.999873	38.9695	0.000174012	90.561	0.99998	46.9835	2.2091E-10	136.34	0.999993	51.627	2.86585E-15	143.28	0.999998	56.7662	4.38316E-31	168.41
A0A0A0MRM9;Q14978-1;Q14978;Q14978-3;Q14978-2	631;622;622;623;632	A0A0A0MRM9	A0A0A0MRM9	Nucleolar and coiled-body phosphoprotein 1	NOLC1	tr|A0A0A0MRM9|A0A0A0MRM9_HUMAN Nucleolar and coiled-body phosphoprotein 1 (Fragment) OS=Homo sapiens OX=9606 GN=NOLC1 PE=1 SV=1;nucleolar and coiled-body phosphoprotein 1 [OS=Homo sapiens];sp|Q14978|NOLC1_HUMAN Nucleolar and coiled-body phosphoprotein 1 OS	1	44.447	0.0408713	80.787	52.091	44.447	0	0		NaN	0	0		NaN	0	0		NaN	0	0		NaN					0	0		NaN					0.5	0	0.0485666	80.787	1	44.447	0.0408713	44.447
A0A0A0MRM9;Q14978-1;Q14978;Q14978-3;Q14978-2	632;623;623;624;633	A0A0A0MRM9	A0A0A0MRM9	Nucleolar and coiled-body phosphoprotein 1	NOLC1	tr|A0A0A0MRM9|A0A0A0MRM9_HUMAN Nucleolar and coiled-body phosphoprotein 1 (Fragment) OS=Homo sapiens OX=9606 GN=NOLC1 PE=1 SV=1;nucleolar and coiled-body phosphoprotein 1 [OS=Homo sapiens];sp|Q14978|NOLC1_HUMAN Nucleolar and coiled-body phosphoprotein 1 OS	1	44.447	0.0135336	105.52	77.511	44.447	0.723	4.16658	0.0177154	99.257	0	0		NaN	0.962394	14.081	0.0421441	83.456	0	0		NaN	0.998385	27.9123	0.0142991	104.48	0	0		NaN	0.992595	21.2723	0.0230718	92.201	0.5	0	0.0485666	80.787	1	44.447	0.0135336	105.52
A0A0A0MRM9;Q14978-1;Q14978;Q14978-3;Q14978-2	652;643;643;644;653	A0A0A0MRM9	A0A0A0MRM9	Nucleolar and coiled-body phosphoprotein 1	NOLC1	tr|A0A0A0MRM9|A0A0A0MRM9_HUMAN Nucleolar and coiled-body phosphoprotein 1 (Fragment) OS=Homo sapiens OX=9606 GN=NOLC1 PE=1 SV=1;nucleolar and coiled-body phosphoprotein 1 [OS=Homo sapiens];sp|Q14978|NOLC1_HUMAN Nucleolar and coiled-body phosphoprotein 1 OS	1	76.5225	0.00108966	76.522	50.875	76.522													0	0		NaN	1	76.5225	0.00108966	76.522	0	0		NaN					0	0		NaN
A0A0A0MRN4;Q5BKZ1-3;Q5BKZ1	179;62;268	A0A0A0MRN4	A0A0A0MRN4	DBIRD complex subunit ZNF326	ZNF326	tr|A0A0A0MRN4|A0A0A0MRN4_HUMAN DBIRD complex subunit ZNF326 OS=Homo sapiens OX=9606 GN=ZNF326 PE=1 SV=1;Isoform 3 of DBIRD complex subunit ZNF326 [OS=Homo sapiens];DBIRD complex subunit ZNF326 [OS=Homo sapiens]	0.490458	0.759246	0.0275692	41.743	6.6251	41.743					0	0		NaN	0	0		NaN									0.490458	0.759246	0.0275692	41.743	0	0		NaN	0	0		NaN
A0A0A0MRN4;Q5BKZ1-3;Q5BKZ1	181;64;270	A0A0A0MRN4	A0A0A0MRN4	DBIRD complex subunit ZNF326	ZNF326	tr|A0A0A0MRN4|A0A0A0MRN4_HUMAN DBIRD complex subunit ZNF326 OS=Homo sapiens OX=9606 GN=ZNF326 PE=1 SV=1;Isoform 3 of DBIRD complex subunit ZNF326 [OS=Homo sapiens];DBIRD complex subunit ZNF326 [OS=Homo sapiens]	0.858983	10.9851	0.0117921	48.423	12.532	48.423	0.81966	11.1202	0.0277398	41.695	0	0		NaN	0	0		NaN	0.858983	10.9851	0.0117921	48.423									0	0		NaN	0	0		NaN
A0A0A0MRN5;Q9NZT2-2;Q9NZT2-1;Q9NZT2	432;484;484;484	A0A0A0MRN5	A0A0A0MRN5	Opioid growth factor receptor	OGFR	tr|A0A0A0MRN5|A0A0A0MRN5_HUMAN Opioid growth factor receptor, isoform CRA_d OS=Homo sapiens OX=9606 GN=OGFR PE=1 SV=1;Isoform 2 of Opioid growth factor receptor [OS=Homo sapiens];opioid growth factor receptor [OS=Homo sapiens];sp|Q9NZT2|OGFR_HUMAN Opioid g	0.952104	13.0166	1.00063E-11	80.845	72.578	80.845					0.875617	8.51504	4.2366E-07	62.008									0.885947	9.33746	4.00602E-06	56.006	0.952104	13.0166	1.00063E-11	80.845	0	0		NaN					0	0		NaN
A0A0A0MRN5;Q9NZT2-2;Q9NZT2-1;Q9NZT2	263;315;315;315	A0A0A0MRN5	A0A0A0MRN5	Opioid growth factor receptor	OGFR	tr|A0A0A0MRN5|A0A0A0MRN5_HUMAN Opioid growth factor receptor, isoform CRA_d OS=Homo sapiens OX=9606 GN=OGFR PE=1 SV=1;Isoform 2 of Opioid growth factor receptor [OS=Homo sapiens];opioid growth factor receptor [OS=Homo sapiens];sp|Q9NZT2|OGFR_HUMAN Opioid g	1	69.9625	5.03591E-20	146.2	118.35	146.2	0	0		NaN	1	69.9625	5.03591E-20	146.2	0.999999	60.9282	1.35001E-14	135.8	0	0		NaN	0	0		NaN	0	0		NaN	0	0		NaN	0	0		NaN	0	0		NaN
A0A0A0MRN5;Q9NZT2-2;Q9NZT2-1;Q9NZT2	326;378;378;378	A0A0A0MRN5	A0A0A0MRN5	Opioid growth factor receptor	OGFR	tr|A0A0A0MRN5|A0A0A0MRN5_HUMAN Opioid growth factor receptor, isoform CRA_d OS=Homo sapiens OX=9606 GN=OGFR PE=1 SV=1;Isoform 2 of Opioid growth factor receptor [OS=Homo sapiens];opioid growth factor receptor [OS=Homo sapiens];sp|Q9NZT2|OGFR_HUMAN Opioid g	1	76.1836	1.73083E-24	144.4	127.18	79.237	0.998485	28.1897	1.40068E-11	92.822	0.999219	31.0725	1.73083E-24	144.4	0.992697	21.3342	2.44142E-06	71.927	1	76.1836	9.6077E-19	132.69	0.99973	35.6879	1.74181E-19	138.61	0.998021	27.0272	1.59538E-09	91.66	0.943128	12.2097	0.000548701	49.888	0.996857	25.0131	7.66951E-12	99.396	0.993936	22.149	4.5184E-06	68.934
A0A0A0MRP0;Q8IWC1-2;Q8IWC1-4;Q8IWC1	183;183;165;183	A0A0A0MRP0	A0A0A0MRP0	MAP7 domain-containing protein 3	MAP7D3	tr|A0A0A0MRP0|A0A0A0MRP0_HUMAN MAP7 domain-containing protein 3 (Fragment) OS=Homo sapiens OX=9606 GN=MAP7D3 PE=1 SV=1;Isoform 2 of MAP7 domain-containing protein 3 [OS=Homo sapiens];Isoform 4 of MAP7 domain-containing protein 3 [OS=Homo sapiens];MAP7 doma	0.552765	1.06345	7.2488E-05	99.344	88.074	99.344	0	0		NaN					0	0		NaN	0.357936	0.475446	0.00908238	42.813	0.513514	0.770805	7.2488E-05	87.148	0	0		NaN	0	0		NaN	0.552765	1.06345	0.000142467	99.344	0	0		NaN
A0A0A0MRP0;Q8IWC1-2;Q8IWC1-4;Q8IWC1	185;185;167;185	A0A0A0MRP0	A0A0A0MRP0	MAP7 domain-containing protein 3	MAP7D3	tr|A0A0A0MRP0|A0A0A0MRP0_HUMAN MAP7 domain-containing protein 3 (Fragment) OS=Homo sapiens OX=9606 GN=MAP7D3 PE=1 SV=1;Isoform 2 of MAP7 domain-containing protein 3 [OS=Homo sapiens];Isoform 4 of MAP7 domain-containing protein 3 [OS=Homo sapiens];MAP7 doma	0.944143	14.8356	1.67967E-15	146.78	127.57	94.487	0.830286	7.3373	4.37502E-10	132.84	0.944143	14.8356	0.000154278	94.487	0.863964	8.38828	1.67967E-15	146.78	0.786167	6.24617	0.00017262	90.754	0.939501	14.3417	9.35421E-07	123.42	0	0		NaN	0.916238	12.9594	0.000196916	87.388	0.553935	2.17889	0.000753539	58.693	0.885931	9.31411	1.1013E-05	115.5
A0A0A0MRP6;B7ZLQ5;P28370-2;P28370-1;P28370	119;119;119;119;119	A0A0A0MRP6	A0A0A0MRP6	Probable global transcription activator SNF2L1	SMARCA1	tr|A0A0A0MRP6|A0A0A0MRP6_HUMAN Probable global transcription activator SNF2L1 OS=Homo sapiens OX=9606 GN=SMARCA1 PE=1 SV=1;tr|B7ZLQ5|B7ZLQ5_HUMAN Probable global transcription activator SNF2L1 OS=Homo sapiens OX=9606 GN=SMARCA1 PE=1 SV=1;Isoform 2 of Proba	0.498502	0	0.00562298	78.932	47.171	78.932																					0.498502	0	0.00562298	78.932
A0A0A0MRP9;Q96C92-4;Q96C92-3;Q96C92-2;Q96C92	190;167;182;217;240	A0A0A0MRP9	A0A0A0MRP9	Serologically defined colon cancer antigen 3	SDCCAG3	tr|A0A0A0MRP9|A0A0A0MRP9_HUMAN Endosome-associated-trafficking regulator 1 (Fragment) OS=Homo sapiens OX=9606 GN=ENTR1 PE=1 SV=1;Isoform 4 of Serologically defined colon cancer antigen 3 [OS=Homo sapiens];Isoform 3 of Serologically defined colon cancer ant	0.755707	4.89908	6.46697E-13	107.56	84.905	107.56																					0.755707	4.89908	6.46697E-13	107.56					0.624952	0	2.60005E-06	68.919
A0A0A0MRP9;Q96C92-4;Q96C92-3;Q96C92-2;Q96C92	193;170;185;220;243	A0A0A0MRP9	A0A0A0MRP9	Serologically defined colon cancer antigen 3	SDCCAG3	tr|A0A0A0MRP9|A0A0A0MRP9_HUMAN Endosome-associated-trafficking regulator 1 (Fragment) OS=Homo sapiens OX=9606 GN=ENTR1 PE=1 SV=1;Isoform 4 of Serologically defined colon cancer antigen 3 [OS=Homo sapiens];Isoform 3 of Serologically defined colon cancer ant	0.995295	23.4212	1.49629E-12	102.45	80.332	93.295	0.991974	21.0212	3.38778E-12	95.302	0.951534	15.0014	0.000116682	56.435	0.857516	8.02853	0.000283834	53.342	0.978665	16.6452	1.49629E-12	102.45	0.995295	23.4212	3.95219E-12	93.295	0.956955	13.5168	5.9581E-08	80.418	0.972593	17.4376	7.93429E-08	80.303	0.994909	23.0977	2.49958E-09	87.25	0.959926	13.8335	2.76326E-09	86.675
A0A0A0MRP9;Q96C92-4;Q96C92-3;Q96C92-2;Q96C92	197;174;189;224;247	A0A0A0MRP9	A0A0A0MRP9	Serologically defined colon cancer antigen 3	SDCCAG3	tr|A0A0A0MRP9|A0A0A0MRP9_HUMAN Endosome-associated-trafficking regulator 1 (Fragment) OS=Homo sapiens OX=9606 GN=ENTR1 PE=1 SV=1;Isoform 4 of Serologically defined colon cancer antigen 3 [OS=Homo sapiens];Isoform 3 of Serologically defined colon cancer ant	0.991399	21.3755	6.46697E-13	107.56	84.905	107.56	0.850402	7.55233	3.38778E-12	95.302	0.867076	8.71683	0.000116682	56.435	0.840652	7.84476	0.000283834	53.342	0.978567	16.6452	1.49629E-12	102.45	0.949034	15.1768	3.95219E-12	93.295	0.991399	21.3755	6.46697E-13	107.56	0.89192	9.38567	7.93429E-08	80.303	0.97161	15.3692	2.49958E-09	87.25	0.955484	13.358	2.76326E-09	86.675
Q8N450;A0A0C4DG97;A0A0A0MRS5;F8W946;Q9BXM9-2;Q9BXM9-1;Q9BXM9	301;487;498;499;488;520;520	Q8N450	Q8N450	FSD1-like protein	FSD1L	tr|Q8N450|Q8N450_HUMAN FSD1-like protein OS=Homo sapiens OX=9606 GN=FSD1L PE=1 SV=1;tr|A0A0C4DG97|A0A0C4DG97_HUMAN FSD1-like protein OS=Homo sapiens OX=9606 GN=FSD1L PE=1 SV=1;tr|A0A0A0MRS5|A0A0A0MRS5_HUMAN FSD1-like protein OS=Homo sapiens OX=9606 GN=FSD1	0.567334	1.35767	0.000587108	55.186	45.754	55.186	0.391973	0.959803	0.00486896	43.297	0.527843	1.25171	0.00531082	42.947	0	0		NaN													0.435664	1.22657	0.00180859	47.545	0.567334	1.35767	0.000587108	55.186
Q8N450;A0A0C4DG97;A0A0A0MRS5;F8W946;Q9BXM9-2;Q9BXM9-1;Q9BXM9	303;489;500;501;490;522;522	Q8N450	Q8N450	FSD1-like protein	FSD1L	tr|Q8N450|Q8N450_HUMAN FSD1-like protein OS=Homo sapiens OX=9606 GN=FSD1L PE=1 SV=1;tr|A0A0C4DG97|A0A0C4DG97_HUMAN FSD1-like protein OS=Homo sapiens OX=9606 GN=FSD1L PE=1 SV=1;tr|A0A0A0MRS5|A0A0A0MRS5_HUMAN FSD1-like protein OS=Homo sapiens OX=9606 GN=FSD1	0.558918	0.484357	0.000587108	55.186	45.754	43.297	0.558918	0.484357	0.00486896	43.297	0.513363	0.632298	0.00531082	42.947	0	0		NaN													0.499399	0.619445	0.00180859	47.545	0.534259	0.685511	0.000587108	55.186
A0A0A0MRT2;Q9BTA9-5;Q9BTA9-2;Q9BTA9-1;Q9BTA9	304;353;411;456;456	A0A0A0MRT2	A0A0A0MRT2	WW domain-containing adapter protein with coiled-coil	WAC	tr|A0A0A0MRT2|A0A0A0MRT2_HUMAN WW domain-containing adapter protein with coiled-coil OS=Homo sapiens OX=9606 GN=WAC PE=1 SV=1;Isoform 4 of WW domain-containing adapter protein with coiled-coil [OS=Homo sapiens];Isoform 2 of WW domain-containing adapter pro	0.524482	0.598746	6.43978E-07	69.619	56.431	65.284	0.447984	0.277708	0.000522746	46.956	0	0		NaN					0	0		NaN	0.512629	0.467459	6.43978E-07	69.619					0	0		NaN					0.524482	0.598746	2.21067E-05	65.284
A0A0A0MRT2;Q9BTA9-5;Q9BTA9-2;Q9BTA9-1;Q9BTA9	318;367;425;470;470	A0A0A0MRT2	A0A0A0MRT2	WW domain-containing adapter protein with coiled-coil	WAC	tr|A0A0A0MRT2|A0A0A0MRT2_HUMAN WW domain-containing adapter protein with coiled-coil OS=Homo sapiens OX=9606 GN=WAC PE=1 SV=1;Isoform 4 of WW domain-containing adapter protein with coiled-coil [OS=Homo sapiens];Isoform 2 of WW domain-containing adapter pro	0.594953	1.86654	3.27414E-15	98.636	92.203	98.636					0	0		NaN					0	0		NaN									0	0		NaN					0.594953	1.86654	3.27414E-15	98.636
A0A0A0MRT2;Q9BTA9-5;Q9BTA9-2;Q9BTA9-1;Q9BTA9	359;408;466;511;511	A0A0A0MRT2	A0A0A0MRT2	WW domain-containing adapter protein with coiled-coil	WAC	tr|A0A0A0MRT2|A0A0A0MRT2_HUMAN WW domain-containing adapter protein with coiled-coil OS=Homo sapiens OX=9606 GN=WAC PE=1 SV=1;Isoform 4 of WW domain-containing adapter protein with coiled-coil [OS=Homo sapiens];Isoform 2 of WW domain-containing adapter pro	0.999999	61.7856	3.07817E-59	175.38	157.86	124.99					0.999999	61.6485	8.06319E-16	95.586	0.997212	25.6902	6.2414E-16	98.398	0.999998	58.2849	2.22403E-31	146.58	0.999977	47.14	3.07817E-59	175.38	0.999999	61.7856	4.05181E-32	150.79	0.999345	31.9719	4.96576E-21	118.3	0.999975	46.0265	5.05013E-32	150.55	0.999941	42.5449	2.67001E-39	160.86
A0A0A0MRT2;Q9BTA9-5;Q9BTA9-2;Q9BTA9-1;Q9BTA9;E9PMZ7;C9JMU2;C9JVK6;C9JD58;J3QTA0;Q9BTA9-3	19;64;19;64;64;19;19;19;19;19;19	A0A0A0MRT2	A0A0A0MRT2	WW domain-containing adapter protein with coiled-coil	WAC	tr|A0A0A0MRT2|A0A0A0MRT2_HUMAN WW domain-containing adapter protein with coiled-coil OS=Homo sapiens OX=9606 GN=WAC PE=1 SV=1;Isoform 4 of WW domain-containing adapter protein with coiled-coil [OS=Homo sapiens];Isoform 2 of WW domain-containing adapter pro	0.995596	23.6113	9.37282E-32	167.34	151.64	85.974	0.960836	13.8976	4.07695E-05	97.5	0.952516	13.0237	9.37282E-32	167.34	0.871406	8.33602	2.6518E-07	122.3	0.995596	23.6113	2.6518E-07	122.3	0.99135	20.6067	5.89773E-06	114.39	0.980548	17.0253	4.5148E-07	118.21	0.979659	17.5339	9.31746E-11	132.83	0.958848	13.6735	4.9523E-16	144.5	0.908428	10.0783	6.82215E-05	88.768
A0A0A0MRT2;Q9BTA9-5;Q9BTA9-2;Q9BTA9-1;Q9BTA9	371;420;478;523;523	A0A0A0MRT2	A0A0A0MRT2	WW domain-containing adapter protein with coiled-coil	WAC	tr|A0A0A0MRT2|A0A0A0MRT2_HUMAN WW domain-containing adapter protein with coiled-coil OS=Homo sapiens OX=9606 GN=WAC PE=1 SV=1;Isoform 4 of WW domain-containing adapter protein with coiled-coil [OS=Homo sapiens];Isoform 2 of WW domain-containing adapter pro	0.771724	9.92161	5.14765E-42	128.5	115.25	128.5					0.727888	8.84453	1.71837E-35	121.44	0.316007	0.281465	3.48143E-10	78.216	0.499522	7.19248	1.34317E-07	64.72	0.517244	7.03479	2.26088E-26	108.49	0.771724	9.92161	5.14765E-42	128.5	0.404545	0	6.03574E-19	94.849	0.618203	6.57788	1.43438E-13	85.484	0.607532	7.20386	2.92558E-26	106.19
A0A0A0MRT2;Q9BTA9-5;Q9BTA9-2;Q9BTA9-1;Q9BTA9	373;422;480;525;525	A0A0A0MRT2	A0A0A0MRT2	WW domain-containing adapter protein with coiled-coil	WAC	tr|A0A0A0MRT2|A0A0A0MRT2_HUMAN WW domain-containing adapter protein with coiled-coil OS=Homo sapiens OX=9606 GN=WAC PE=1 SV=1;Isoform 4 of WW domain-containing adapter protein with coiled-coil [OS=Homo sapiens];Isoform 2 of WW domain-containing adapter pro	0.96865	20.9578	5.14765E-42	128.5	115.25	128.5					0.953846	17.44	1.71837E-35	121.44	0.75948	7.01172	3.48143E-10	78.216	0.653106	8.66497	1.34317E-07	64.72	0.902404	12.172	2.26088E-26	108.49	0.96865	20.9578	5.14765E-42	128.5	0.844604	9.14449	6.03574E-19	94.849	0.945448	17.6553	1.43438E-13	85.484	0.841882	13.0448	2.92558E-26	106.19
F2Z390;A0A140TA04;A0A0A0MRT5;Q9UBC1-3;Q9UBC1-1;Q9UBC1	2;2;2;2;2;2	F2Z390	F2Z390	NF-kappa-B inhibitor-like protein 1	NFKBIL1	tr|F2Z390|F2Z390_HUMAN NF-kappa-B inhibitor-like protein 1 OS=Homo sapiens OX=9606 GN=NFKBIL1 PE=1 SV=1;tr|A0A140TA04|A0A140TA04_HUMAN NF-kappa-B inhibitor-like protein 1 (Fragment) OS=Homo sapiens OX=9606 GN=NFKBIL1 PE=1 SV=1;tr|A0A0A0MRT5|A0A0A0MRT5_HUMA	0.825732	6.75875	0.000866618	47.726	37.938	47.726													0.825732	6.75875	0.000866618	47.726									0	0		NaN	0.753433	4.86679	0.0129364	42.716
F2Z390;A0A140TA04;A0A0A0MRT5;Q9UBC1-3;Q9UBC1-1;Q9UBC1	5;5;5;5;5;5	F2Z390	F2Z390	NF-kappa-B inhibitor-like protein 1	NFKBIL1	tr|F2Z390|F2Z390_HUMAN NF-kappa-B inhibitor-like protein 1 OS=Homo sapiens OX=9606 GN=NFKBIL1 PE=1 SV=1;tr|A0A140TA04|A0A140TA04_HUMAN NF-kappa-B inhibitor-like protein 1 (Fragment) OS=Homo sapiens OX=9606 GN=NFKBIL1 PE=1 SV=1;tr|A0A0A0MRT5|A0A0A0MRT5_HUMA	0.643771	2.57003	3.12426E-07	89.049	72.743	89.049																					0.643771	2.57003	3.12426E-07	89.049	0	0		NaN
B6VEX4;A0A0A0MRT6;Q8IZP0-11;Q8IZP0-10;Q8IZP0-8;Q8IZP0-7;Q8IZP0-2;Q8IZP0-4;Q8IZP0-5;Q8IZP0-6;Q8IZP0-9;Q8IZP0-12;Q8IZP0;Q8IZP0-3	183;178;119;178;183;183;178;183;178;183;183;200;183;183	B6VEX4	B6VEX4	Abl interactor 1	ABI1	tr|B6VEX4|B6VEX4_HUMAN Abl interactor 1 OS=Homo sapiens OX=9606 GN=ABI1 PE=1 SV=1;tr|A0A0A0MRT6|A0A0A0MRT6_HUMAN Abl interactor 1 OS=Homo sapiens OX=9606 GN=ABI1 PE=1 SV=1;Isoform 11 of Abl interactor 1 [OS=Homo sapiens];Isoform 10 of Abl interactor 1 [OS=	0.941207	13.0181	0.00566993	46.319	25.541	46.319					0.941207	13.0181	0.00566993	46.319
A0A0A0MRX1;Q12926-2;Q12926;C9JB16	250;221;221;86	A0A0A0MRX1	A0A0A0MRX1	ELAV-like protein;ELAV-like protein 2	ELAVL2	tr|A0A0A0MRX1|A0A0A0MRX1_HUMAN ELAV-like protein OS=Homo sapiens OX=9606 GN=ELAVL2 PE=1 SV=1;Isoform 2 of ELAV-like protein 2 [OS=Homo sapiens];ELAV-like protein 2 [OS=Homo sapiens];tr|C9JB16|C9JB16_HUMAN ELAV-like protein 2 (Fragment) OS=Homo sapiens OX=9	1	120.081	2.59963E-285	347.04	317.1	331.83	1	87.1434	1.2907E-45	188.9	1	65.9275	4.76668E-32	174.59	0.999997	54.6362	2.75621E-10	134.25	1	81.0816	1.12527E-45	190.19	1	120.081	1.26493E-256	331.83	1	101.733	5.12969E-182	296.13	1	104.654	9.29814E-55	199.37	1	73.2706	3.1119E-38	178.85	1	99.9276	2.59963E-285	347.04
A0A0A0MRX1;Q12926-2;Q12926;B1AM48;B1APY9;B1APY8;A0A0R4J2E6;P26378-4;P26378-2;P26378-5;P26378-1;P26378;P26378-3;Q14576-2;Q14576	147;118;118;118;130;130;161;125;125;128;125;125;142;118;118	A0A0A0MRX1;B1APY9	B1APY9	ELAV-like protein;ELAV-like protein 2;ELAV-like protein 4;ELAV-like protein 3	ELAVL2;ELAVL4;ELAVL3	tr|A0A0A0MRX1|A0A0A0MRX1_HUMAN ELAV-like protein OS=Homo sapiens OX=9606 GN=ELAVL2 PE=1 SV=1;Isoform 2 of ELAV-like protein 2 [OS=Homo sapiens];ELAV-like protein 2 [OS=Homo sapiens];tr|B1AM48|B1AM48_HUMAN ELAV-like protein (Fragment) OS=Homo sapiens OX=960	0.425422	0	0.0206455	40.941	14.409	40.941	0.425422	0	0.0206455	40.941					0	0		NaN					0	0		NaN	0	0		NaN	0	0		NaN	0	0		NaN	0	0		NaN
A0A0A0MRX1;Q12926-2;Q12926;B1AM48;B1APY9;B1APY8;A0A0R4J2E6;P26378-4;P26378-2;P26378-5;P26378-1;P26378;P26378-3;Q14576-2;Q14576	148;119;119;119;131;131;162;126;126;129;126;126;143;119;119	A0A0A0MRX1;B1APY9	B1APY9	ELAV-like protein;ELAV-like protein 2;ELAV-like protein 4;ELAV-like protein 3	ELAVL2;ELAVL4;ELAVL3	tr|A0A0A0MRX1|A0A0A0MRX1_HUMAN ELAV-like protein OS=Homo sapiens OX=9606 GN=ELAVL2 PE=1 SV=1;Isoform 2 of ELAV-like protein 2 [OS=Homo sapiens];ELAV-like protein 2 [OS=Homo sapiens];tr|B1AM48|B1AM48_HUMAN ELAV-like protein (Fragment) OS=Homo sapiens OX=960	0.425422	0	0.0206455	40.941	14.409	40.941	0.425422	0	0.0206455	40.941					0	0		NaN					0	0		NaN	0	0		NaN	0	0		NaN	0	0		NaN	0	0		NaN
F8WDP1;A0A0A0MRY0;Q8WUA7-3;Q8WUA7-4;Q8WUA7	165;135;118;118;165	F8WDP1	F8WDP1	TBC1 domain family member 22A	TBC1D22A	tr|F8WDP1|F8WDP1_HUMAN TBC1 domain family member 22A OS=Homo sapiens OX=9606 GN=TBC1D22A PE=1 SV=1;tr|A0A0A0MRY0|A0A0A0MRY0_HUMAN TBC1 domain family member 22A OS=Homo sapiens OX=9606 GN=TBC1D22A PE=1 SV=1;Isoform 3 of TBC1 domain family member 22A [OS=Hom	0.5205	0.878809	8.08897E-08	75.509	65.539	75.509																					0.5205	0.878809	8.08897E-08	75.509									0	0		NaN
A0A0A0MRY4;Q96N96-6;J3KQJ8;Q96N96-4;Q96N96-1;Q96N96;Q96N96-5	581;703;38;24;78;78;24	A0A0A0MRY4	A0A0A0MRY4	Spermatogenesis-associated protein 13	SPATA13	tr|A0A0A0MRY4|A0A0A0MRY4_HUMAN Uncharacterized protein OS=Homo sapiens OX=9606 PE=4 SV=1;Isoform 6 of Spermatogenesis-associated protein 13 [OS=Homo sapiens];tr|J3KQJ8|J3KQJ8_HUMAN Spermatogenesis-associated protein 13 (Fragment) OS=Homo sapiens OX=9606 GN	0.971456	15.4516	7.8029E-20	149.47	135.77	126.22	0.947254	12.5436	1.06534E-07	126.4													0.971456	15.4516	1.17654E-07	126.22	0.750959	4.79349	2.38664E-16	149.47									0.969821	15.0719	7.8029E-20	135.18
A0A0A0MRY4;Q96N96-6	270;270	A0A0A0MRY4	A0A0A0MRY4	Spermatogenesis-associated protein 13	SPATA13	tr|A0A0A0MRY4|A0A0A0MRY4_HUMAN Uncharacterized protein OS=Homo sapiens OX=9606 PE=4 SV=1;Isoform 6 of Spermatogenesis-associated protein 13 [OS=Homo sapiens]	0.506492	2.41242	0.0101865	52.5	36.61	52.5									0	0		NaN	0.506492	2.41242	0.0101865	52.5	0	0		NaN	0	0		NaN
A0A0A0MRY4;Q96N96-6	254;254	A0A0A0MRY4	A0A0A0MRY4	Spermatogenesis-associated protein 13	SPATA13	tr|A0A0A0MRY4|A0A0A0MRY4_HUMAN Uncharacterized protein OS=Homo sapiens OX=9606 PE=4 SV=1;Isoform 6 of Spermatogenesis-associated protein 13 [OS=Homo sapiens]	0.417552	0	0.00434127	60.549	53.421	60.549	0.417552	0	0.00434127	60.549	0	0		NaN																					0	0		NaN
A0A0A0MRZ1;E9PDK2;Q9H9P5;Q9H9P5-6;Q9H9P5-5	13;13;13;13;13	A0A0A0MRZ1	A0A0A0MRZ1	Putative E3 ubiquitin-protein ligase UNKL	UNKL	tr|A0A0A0MRZ1|A0A0A0MRZ1_HUMAN Putative E3 ubiquitin-protein ligase UNKL OS=Homo sapiens OX=9606 GN=UNKL PE=1 SV=1;tr|E9PDK2|E9PDK2_HUMAN Putative E3 ubiquitin-protein ligase UNKL OS=Homo sapiens OX=9606 GN=UNKL PE=1 SV=1;Putative E3 ubiquitin-protein liga	0.537742	0.674386	0.000151035	58.284	37.084	58.284													0.493934	0	0.000663572	50.531	0.496324	0	0.00103231	45.579	0.537742	0.674386	0.000151035	58.284
A0A0A0MRZ1;E9PDK2;Q9H9P5;Q9H9P5-6;Q9H9P5-5	15;15;15;15;15	A0A0A0MRZ1	A0A0A0MRZ1	Putative E3 ubiquitin-protein ligase UNKL	UNKL	tr|A0A0A0MRZ1|A0A0A0MRZ1_HUMAN Putative E3 ubiquitin-protein ligase UNKL OS=Homo sapiens OX=9606 GN=UNKL PE=1 SV=1;tr|E9PDK2|E9PDK2_HUMAN Putative E3 ubiquitin-protein ligase UNKL OS=Homo sapiens OX=9606 GN=UNKL PE=1 SV=1;Putative E3 ubiquitin-protein liga	0.972045	15.528	6.02984E-08	98.121	84.529	98.121	0.972045	15.528	6.02984E-08	98.121					0.845152	7.41022	7.4756E-05	65.425	0.493934	0	0.000663572	50.531	0.496324	0	0.00103231	45.579									0.772912	5.57323	0.000131291	60.133	0.548011	1.13398	0.000878242	47.648
H0YC17;E7EMV7;A0A0A0MRZ4;Q15025-7;Q15025-8;Q15025-5;Q15025-6;Q15025-4;Q15025-3;Q15025-2;Q15025	16;350;403;403;403;403;403;403;350;403;403	H0YC17	H0YC17	TNFAIP3-interacting protein 1	TNIP1	tr|H0YC17|H0YC17_HUMAN TNFAIP3-interacting protein 1 (Fragment) OS=Homo sapiens OX=9606 GN=TNIP1 PE=1 SV=1;tr|E7EMV7|E7EMV7_HUMAN TNFAIP3-interacting protein 1 OS=Homo sapiens OX=9606 GN=TNIP1 PE=1 SV=1;tr|A0A0A0MRZ4|A0A0A0MRZ4_HUMAN TNFAIP3-interacting pr	0.799273	6.00093	0.00925461	59.57	41.302	59.57													0.799273	6.00093	0.00925461	59.57					0	0		NaN	0	0		NaN
H7C433;A0A0A0MS29;Q9GZY8-2;C9JHF5;Q9GZY8-4;Q9GZY8-3;Q9GZY8-1;Q9GZY8;Q9GZY8-5	12;79;129;129;129;129;155;155;129	H7C433;Q9GZY8-5	Q9GZY8-5	Mitochondrial fission factor	MFF	tr|H7C433|H7C433_HUMAN Mitochondrial fission factor (Fragment) OS=Homo sapiens OX=9606 GN=MFF PE=1 SV=1;tr|A0A0A0MS29|A0A0A0MS29_HUMAN Mitochondrial fission factor OS=Homo sapiens OX=9606 GN=MFF PE=1 SV=1;Isoform 2 of Mitochondrial fission factor [OS=Homo	0.999809	37.1814	3.63898E-07	132.69	103.59	132.69	0	0		NaN	0	0		NaN					0	0		NaN	0.999809	37.1814	3.63898E-07	132.69	0	0		NaN	0	0		NaN	0.999173	30.8239	0.00208022	86.911	0.999804	37.0723	0.00095502	93.623
H7C433;A0A0A0MS29;Q9GZY8-2;E9PQX8	29;96;146;17	H7C433	H7C433	Mitochondrial fission factor	MFF	tr|H7C433|H7C433_HUMAN Mitochondrial fission factor (Fragment) OS=Homo sapiens OX=9606 GN=MFF PE=1 SV=1;tr|A0A0A0MS29|A0A0A0MS29_HUMAN Mitochondrial fission factor OS=Homo sapiens OX=9606 GN=MFF PE=1 SV=1;Isoform 2 of Mitochondrial fission factor [OS=Homo	0.94959	12.5293	8.03377E-06	94.63	84.83	94.63																	0.94959	12.5293	8.03377E-06	94.63					0.777251	5.41048	0.000246819	79.267
H7C433;A0A0A0MS29;Q9GZY8-2;E9PQX8	34;101;151;22	H7C433	H7C433	Mitochondrial fission factor	MFF	tr|H7C433|H7C433_HUMAN Mitochondrial fission factor (Fragment) OS=Homo sapiens OX=9606 GN=MFF PE=1 SV=1;tr|A0A0A0MS29|A0A0A0MS29_HUMAN Mitochondrial fission factor OS=Homo sapiens OX=9606 GN=MFF PE=1 SV=1;Isoform 2 of Mitochondrial fission factor [OS=Homo	0.999999	62.4353	2.91319E-08	125.73	91.759	125.73	0.998125	27.1137	0.000756826	79.614	0.96263	12.1997	0.00662246	62.287	0.999999	62.4353	2.91319E-08	125.73	0.988969	19.2879	0.00210423	73.156	0.952926	12.8267	8.03377E-06	94.63	0.988546	19.195	0.00156012	75.764	0.996968	24.0711	0.000246819	79.267	0.992961	21.4682	0.000313336	85.457	0.994668	22.4044	0.000348163	84.566
A0A0A0MS59;A0A0C4DFX4;Q6ZRS2-3;Q6ZRS2-2;Q6ZRS2	2526;2608;2627;2723;2785	A0A0A0MS59	A0A0A0MS59	Helicase SRCAP	SRCAP	tr|A0A0A0MS59|A0A0A0MS59_HUMAN Helicase SRCAP OS=Homo sapiens OX=9606 GN=SRCAP PE=1 SV=1;tr|A0A0C4DFX4|A0A0C4DFX4_HUMAN Uncharacterized protein (Fragment) OS=Homo sapiens OX=9606 PE=4 SV=1;Isoform 3 of Helicase SRCAP [OS=Homo sapiens];Isoform 2 of Helicase	0.451412	0.973262	0.00466779	44.089	26.332	44.089									0	0		NaN																	0.451412	0.973262	0.00466779	44.089
A0A0A0MS59;A0A0C4DFX4;Q6ZRS2-3;Q6ZRS2-2;Q6ZRS2	2528;2610;2629;2725;2787	A0A0A0MS59	A0A0A0MS59	Helicase SRCAP	SRCAP	tr|A0A0A0MS59|A0A0A0MS59_HUMAN Helicase SRCAP OS=Homo sapiens OX=9606 GN=SRCAP PE=1 SV=1;tr|A0A0C4DFX4|A0A0C4DFX4_HUMAN Uncharacterized protein (Fragment) OS=Homo sapiens OX=9606 PE=4 SV=1;Isoform 3 of Helicase SRCAP [OS=Homo sapiens];Isoform 2 of Helicase	0.874963	11.787	2.76088E-11	96.379	66.656	66.644									0.663773	5.10335	2.76088E-11	96.379					0.874963	11.787	2.25845E-05	66.644	0.533049	1.70646	7.94073E-09	90.718	0.588522	3.08114	5.73571E-05	62.362	0	0		NaN	0.375983	2.68983	4.42403E-08	81.665
A0A0A0MS59;A0A0C4DFX4;Q6ZRS2-3;Q6ZRS2-2;Q6ZRS2	2531;2613;2632;2728;2790	A0A0A0MS59	A0A0A0MS59	Helicase SRCAP	SRCAP	tr|A0A0A0MS59|A0A0A0MS59_HUMAN Helicase SRCAP OS=Homo sapiens OX=9606 GN=SRCAP PE=1 SV=1;tr|A0A0C4DFX4|A0A0C4DFX4_HUMAN Uncharacterized protein (Fragment) OS=Homo sapiens OX=9606 PE=4 SV=1;Isoform 3 of Helicase SRCAP [OS=Homo sapiens];Isoform 2 of Helicase	0.693592	6.50994	2.31424E-14	121.47	93.829	66.644	0.603622	3.28462	2.31424E-14	121.47	0.556833	4.24112	6.93909E-09	90.968	0	0		NaN	0.690085	5.44247	0.00228291	45.347	0.693592	6.50994	6.29948E-12	105.96					0.390539	3.08114	5.73571E-05	62.362	0	0		NaN	0.409997	3.90061	0.000608154	47.499
A0A0A0MS59;A0A0C4DFX4;Q6ZRS2-3;Q6ZRS2-2;Q6ZRS2	2902;2984;3003;3099;3161	A0A0A0MS59	A0A0A0MS59	Helicase SRCAP	SRCAP	tr|A0A0A0MS59|A0A0A0MS59_HUMAN Helicase SRCAP OS=Homo sapiens OX=9606 GN=SRCAP PE=1 SV=1;tr|A0A0C4DFX4|A0A0C4DFX4_HUMAN Uncharacterized protein (Fragment) OS=Homo sapiens OX=9606 PE=4 SV=1;Isoform 3 of Helicase SRCAP [OS=Homo sapiens];Isoform 2 of Helicase	0.977589	13.3789	1.87321E-05	51.145	41.21	51.145																					0.977589	13.3789	1.87321E-05	51.145
A0A0A0MS59;A0A0C4DFX4;Q6ZRS2-3;Q6ZRS2-2;Q6ZRS2	2909;2991;3010;3106;3168	A0A0A0MS59	A0A0A0MS59	Helicase SRCAP	SRCAP	tr|A0A0A0MS59|A0A0A0MS59_HUMAN Helicase SRCAP OS=Homo sapiens OX=9606 GN=SRCAP PE=1 SV=1;tr|A0A0C4DFX4|A0A0C4DFX4_HUMAN Uncharacterized protein (Fragment) OS=Homo sapiens OX=9606 PE=4 SV=1;Isoform 3 of Helicase SRCAP [OS=Homo sapiens];Isoform 2 of Helicase	0.513554	0	1.87321E-05	51.145	41.21	51.145																					0.513554	0	1.87321E-05	51.145
A0A0A0MS59;A0A0C4DFX4;Q6ZRS2-3;Q6ZRS2-2;Q6ZRS2	2913;2995;3014;3110;3172	A0A0A0MS59	A0A0A0MS59	Helicase SRCAP	SRCAP	tr|A0A0A0MS59|A0A0A0MS59_HUMAN Helicase SRCAP OS=Homo sapiens OX=9606 GN=SRCAP PE=1 SV=1;tr|A0A0C4DFX4|A0A0C4DFX4_HUMAN Uncharacterized protein (Fragment) OS=Homo sapiens OX=9606 PE=4 SV=1;Isoform 3 of Helicase SRCAP [OS=Homo sapiens];Isoform 2 of Helicase	0.513554	0	1.87321E-05	51.145	41.21	51.145																					0.513554	0	1.87321E-05	51.145
A0A0A0MS59;A0A0C4DFX4;Q6ZRS2-3;Q6ZRS2-2;Q6ZRS2	2918;3000;3019;3115;3177	A0A0A0MS59	A0A0A0MS59	Helicase SRCAP	SRCAP	tr|A0A0A0MS59|A0A0A0MS59_HUMAN Helicase SRCAP OS=Homo sapiens OX=9606 GN=SRCAP PE=1 SV=1;tr|A0A0C4DFX4|A0A0C4DFX4_HUMAN Uncharacterized protein (Fragment) OS=Homo sapiens OX=9606 PE=4 SV=1;Isoform 3 of Helicase SRCAP [OS=Homo sapiens];Isoform 2 of Helicase	0.992973	20.1002	1.87321E-05	51.145	41.21	51.145																					0.992973	20.1002	1.87321E-05	51.145
G3V578;H0YJT9;A0A0A0MS87;Q9UN36-4;Q9UN36-5;Q9UN36-2;Q9UN36-3;Q9UN36-6;Q9UN36-1;Q9UN36	241;244;313;285;298;314;317;324;328;328	G3V578	G3V578	Protein NDRG2	NDRG2	tr|G3V578|G3V578_HUMAN Protein NDRG2 OS=Homo sapiens OX=9606 GN=NDRG2 PE=1 SV=1;tr|H0YJT9|H0YJT9_HUMAN Protein NDRG2 (Fragment) OS=Homo sapiens OX=9606 GN=NDRG2 PE=1 SV=1;tr|A0A0A0MS87|A0A0A0MS87_HUMAN Protein NDRG2 OS=Homo sapiens OX=9606 GN=NDRG2 PE=1 SV	0.585589	0	0.000670444	58.693	45.901	47.155	0.494356	0	0.00426124	44.848	0.501742	0	0.000670444	58.693	0	0		NaN	0.526201	0	0.010042	40.622	0.585589	0	0.00302239	47.155	0	0		NaN	0.547491	0	0.0076807	42.348	0.499932	0	0.00242727	54.355	0	0		NaN
G3V578;H0YJT9;A0A0A0MS87;Q9UN36-4;Q9UN36-5;Q9UN36-2;Q9UN36-3;Q9UN36-6;Q9UN36-1;Q9UN36	245;248;317;289;302;318;321;328;332;332	G3V578	G3V578	Protein NDRG2	NDRG2	tr|G3V578|G3V578_HUMAN Protein NDRG2 OS=Homo sapiens OX=9606 GN=NDRG2 PE=1 SV=1;tr|H0YJT9|H0YJT9_HUMAN Protein NDRG2 (Fragment) OS=Homo sapiens OX=9606 GN=NDRG2 PE=1 SV=1;tr|A0A0A0MS87|A0A0A0MS87_HUMAN Protein NDRG2 OS=Homo sapiens OX=9606 GN=NDRG2 PE=1 SV	0.999978	46.7286	5.06338E-66	220.32	197.99	220.32	0.999978	46.7286	5.06338E-66	220.32	0.998599	29.2946	5.93855E-23	162.06	0.998902	32.3308	2.03226E-16	149.96	0.987002	18.9638	1.90088E-22	152	0.727823	2.51426	0.00302239	47.155	0.952491	13.3541	6.0539E-49	174.68	0.741601	3.61243	0.0076807	42.348	0.999557	33.6252	1.34309E-22	155.39	0	0		NaN
G3V578;H0YJT9;A0A0A0MS87;Q9UN36-4;Q9UN36-5;Q9UN36-2;Q9UN36-3;Q9UN36-6;Q9UN36-1;Q9UN36	251;254;323;295;308;324;327;334;338;338	G3V578	G3V578	Protein NDRG2	NDRG2	tr|G3V578|G3V578_HUMAN Protein NDRG2 OS=Homo sapiens OX=9606 GN=NDRG2 PE=1 SV=1;tr|H0YJT9|H0YJT9_HUMAN Protein NDRG2 (Fragment) OS=Homo sapiens OX=9606 GN=NDRG2 PE=1 SV=1;tr|A0A0A0MS87|A0A0A0MS87_HUMAN Protein NDRG2 OS=Homo sapiens OX=9606 GN=NDRG2 PE=1 SV	0.999805	37.2422	7.98135E-16	144.8	132.88	141	0.798138	7.46723	0.00053515	71.742	0.992296	22.1408	7.98135E-16	144.8	0.999805	37.2422	1.23633E-15	141	0	0		NaN	0	0		NaN	0	0		NaN	0	0		NaN	0	0		NaN	0	0		NaN
G3V578;H0YJT9;A0A0A0MS87;Q9UN36-4;Q9UN36-5;Q9UN36-2;Q9UN36-3;Q9UN36-6;Q9UN36-1;Q9UN36	263;266;335;307;320;336;339;346;350;350	G3V578	G3V578	Protein NDRG2	NDRG2	tr|G3V578|G3V578_HUMAN Protein NDRG2 OS=Homo sapiens OX=9606 GN=NDRG2 PE=1 SV=1;tr|H0YJT9|H0YJT9_HUMAN Protein NDRG2 (Fragment) OS=Homo sapiens OX=9606 GN=NDRG2 PE=1 SV=1;tr|A0A0A0MS87|A0A0A0MS87_HUMAN Protein NDRG2 OS=Homo sapiens OX=9606 GN=NDRG2 PE=1 SV	0.515113	4.5452	0.000189146	55.206	43.414	45.685	0.487212	1.08891	0.000189146	55.206	0.515113	4.5452	0.000520515	45.685					0	0		NaN	0.467525	0	0.00078004	45.207	0.477023	0	0.000869961	44.968									0.445706	0	0.00438409	43.813
G3V578;H0YJT9;A0A0A0MS87;Q9UN36-4;Q9UN36-5;Q9UN36-2;Q9UN36-3;Q9UN36-6;Q9UN36-1;Q9UN36	265;268;337;309;322;338;341;348;352;352	G3V578	G3V578	Protein NDRG2	NDRG2	tr|G3V578|G3V578_HUMAN Protein NDRG2 OS=Homo sapiens OX=9606 GN=NDRG2 PE=1 SV=1;tr|H0YJT9|H0YJT9_HUMAN Protein NDRG2 (Fragment) OS=Homo sapiens OX=9606 GN=NDRG2 PE=1 SV=1;tr|A0A0A0MS87|A0A0A0MS87_HUMAN Protein NDRG2 OS=Homo sapiens OX=9606 GN=NDRG2 PE=1 SV	0.477023	0	0.00078004	45.207	34.391	44.968													0	0		NaN	0.467525	0	0.00078004	45.207	0.477023	0	0.000869961	44.968									0.445706	0	0.00438409	43.813
G3V578;H0YJT9;A0A0A0MS87;Q9UN36-4;Q9UN36-5;Q9UN36-2;Q9UN36-3;Q9UN36-6;Q9UN36-1;Q9UN36	266;269;338;310;323;339;342;349;353;353	G3V578	G3V578	Protein NDRG2	NDRG2	tr|G3V578|G3V578_HUMAN Protein NDRG2 OS=Homo sapiens OX=9606 GN=NDRG2 PE=1 SV=1;tr|H0YJT9|H0YJT9_HUMAN Protein NDRG2 (Fragment) OS=Homo sapiens OX=9606 GN=NDRG2 PE=1 SV=1;tr|A0A0A0MS87|A0A0A0MS87_HUMAN Protein NDRG2 OS=Homo sapiens OX=9606 GN=NDRG2 PE=1 SV	0.53936	2.94098	0.000189146	55.206	43.414	55.206	0.53936	2.94098	0.000189146	55.206									0	0		NaN	0.436169	0	0.00078004	45.207	0.477023	0	0.000869961	44.968									0.445706	0	0.00438409	43.813
G3V578;H0YJT9;A0A0A0MS87;Q9UN36-4;Q9UN36-5;Q9UN36-2;Q9UN36-3;Q9UN36-6;Q9UN36-1;Q9UN36	268;271;340;312;325;341;344;351;355;355	G3V578	G3V578	Protein NDRG2	NDRG2	tr|G3V578|G3V578_HUMAN Protein NDRG2 OS=Homo sapiens OX=9606 GN=NDRG2 PE=1 SV=1;tr|H0YJT9|H0YJT9_HUMAN Protein NDRG2 (Fragment) OS=Homo sapiens OX=9606 GN=NDRG2 PE=1 SV=1;tr|A0A0A0MS87|A0A0A0MS87_HUMAN Protein NDRG2 OS=Homo sapiens OX=9606 GN=NDRG2 PE=1 SV	0.436169	0	0.00078004	45.207	34.391	45.207													0	0		NaN	0.436169	0	0.00078004	45.207
K7EPZ6;A0A0A0MS90;Q9UIS9-4;Q9UIS9-11;Q9UIS9-6;Q9UIS9-5;Q9UIS9-10;Q9UIS9-1;Q9UIS9;Q9UIS9-9;Q9UIS9-12;Q9UIS9-7;K7EMA9;Q9UIS9-2;Q9UIS9-8;K7EN65	233;357;332;332;388;339;338;388;388;413;388;332;177;365;365;38	K7EPZ6;K7EN65	K7EPZ6	Methyl-CpG-binding domain protein 1	MBD1	tr|K7EPZ6|K7EPZ6_HUMAN Methyl-CpG-binding domain protein 1 (Fragment) OS=Homo sapiens OX=9606 GN=MBD1 PE=1 SV=1;tr|A0A0A0MS90|A0A0A0MS90_HUMAN Methyl-CpG-binding domain protein 1 OS=Homo sapiens OX=9606 GN=MBD1 PE=1 SV=1;Isoform 4 of Methyl-CpG-binding dom	0.977891	16.4323	4.04716E-20	147.92	131.78	147.92					0.66555	0	0.00076844	49.423									0.977891	16.4323	4.04716E-20	147.92	0.955929	13.3589	9.96397E-20	142.35
K7EPZ6;A0A0A0MS90;Q9UIS9-4;Q9UIS9-11;Q9UIS9-6;Q9UIS9-5;Q9UIS9-10;Q9UIS9-1;Q9UIS9;Q9UIS9-9;Q9UIS9-12;Q9UIS9-7;K7EMA9;Q9UIS9-2;Q9UIS9-8;K7EN65	236;360;335;335;391;342;341;391;391;416;391;335;180;368;368;41	K7EPZ6;K7EN65	K7EPZ6	Methyl-CpG-binding domain protein 1	MBD1	tr|K7EPZ6|K7EPZ6_HUMAN Methyl-CpG-binding domain protein 1 (Fragment) OS=Homo sapiens OX=9606 GN=MBD1 PE=1 SV=1;tr|A0A0A0MS90|A0A0A0MS90_HUMAN Methyl-CpG-binding domain protein 1 OS=Homo sapiens OX=9606 GN=MBD1 PE=1 SV=1;Isoform 4 of Methyl-CpG-binding dom	0.842792	6.43281	6.70946E-05	66.325	56.044	65.107	0.842792	6.43281	8.04974E-05	65.107	0.665922	0	0.00076844	49.423					0.488684	1.07532	6.70946E-05	66.325					0	0		NaN									0.81281	7.88883	0.000610146	51.487
K7EPZ6;A0A0A0MS90;Q9UIS9-4;Q9UIS9-11;Q9UIS9-6;Q9UIS9-5;Q9UIS9-10;Q9UIS9-1;Q9UIS9;Q9UIS9-9;Q9UIS9-12;Q9UIS9-7;K7EMA9;Q9UIS9-2;Q9UIS9-8;K7EN65	238;362;337;337;393;344;343;393;393;418;393;337;182;370;370;43	K7EPZ6;K7EN65	K7EPZ6	Methyl-CpG-binding domain protein 1	MBD1	tr|K7EPZ6|K7EPZ6_HUMAN Methyl-CpG-binding domain protein 1 (Fragment) OS=Homo sapiens OX=9606 GN=MBD1 PE=1 SV=1;tr|A0A0A0MS90|A0A0A0MS90_HUMAN Methyl-CpG-binding domain protein 1 OS=Homo sapiens OX=9606 GN=MBD1 PE=1 SV=1;Isoform 4 of Methyl-CpG-binding dom	0.994324	22.3926	4.04716E-20	147.92	131.78	147.92	0.826284	6.43281	8.04974E-05	65.107	0.66479	0	0.00076844	49.423									0.994324	22.3926	4.04716E-20	147.92	0.933278	11.4643	9.96397E-20	142.35
K7EPZ6;A0A0A0MS90;Q9UIS9-4;Q9UIS9-11;Q9UIS9-6;Q9UIS9-5;Q9UIS9-10;Q9UIS9-1;Q9UIS9;Q9UIS9-9;Q9UIS9-12;Q9UIS9-7;K7EMA9;Q9UIS9-2;Q9UIS9-8;K7EN65	244;368;343;343;399;350;349;399;399;424;399;343;188;376;376;49	K7EPZ6;K7EN65	K7EPZ6	Methyl-CpG-binding domain protein 1	MBD1	tr|K7EPZ6|K7EPZ6_HUMAN Methyl-CpG-binding domain protein 1 (Fragment) OS=Homo sapiens OX=9606 GN=MBD1 PE=1 SV=1;tr|A0A0A0MS90|A0A0A0MS90_HUMAN Methyl-CpG-binding domain protein 1 OS=Homo sapiens OX=9606 GN=MBD1 PE=1 SV=1;Isoform 4 of Methyl-CpG-binding dom	0.99943	31.5771	6.70946E-05	66.325	56.044	66.325													0.99943	31.5771	6.70946E-05	66.325					0	0		NaN					0.988778	19.9782	0.00240649	48.848	0.974662	15.8476	0.000610146	51.487
K7EPZ6;A0A0A0MS90;Q9UIS9-4;Q9UIS9-11;Q9UIS9-6;Q9UIS9-5;Q9UIS9-10;Q9UIS9-1;Q9UIS9;Q9UIS9-9;Q9UIS9-12;Q9UIS9-7	196;320;295;295;295;246;246;295;295;320;295;295	K7EPZ6	K7EPZ6	Methyl-CpG-binding domain protein 1	MBD1	tr|K7EPZ6|K7EPZ6_HUMAN Methyl-CpG-binding domain protein 1 (Fragment) OS=Homo sapiens OX=9606 GN=MBD1 PE=1 SV=1;tr|A0A0A0MS90|A0A0A0MS90_HUMAN Methyl-CpG-binding domain protein 1 OS=Homo sapiens OX=9606 GN=MBD1 PE=1 SV=1;Isoform 4 of Methyl-CpG-binding dom	0.457273	0.65245	0.000465	47.757	39.86	47.757	0	0		NaN	0	0		NaN	0	0		NaN	0	0		NaN					0.457273	0.65245	0.000465	47.757
K7EPZ6;A0A0A0MS90;Q9UIS9-4;Q9UIS9-11;Q9UIS9-6;Q9UIS9-5;Q9UIS9-10;Q9UIS9-1;Q9UIS9;Q9UIS9-9;Q9UIS9-12;Q9UIS9-7	198;322;297;297;297;248;248;297;297;322;297;297	K7EPZ6	K7EPZ6	Methyl-CpG-binding domain protein 1	MBD1	tr|K7EPZ6|K7EPZ6_HUMAN Methyl-CpG-binding domain protein 1 (Fragment) OS=Homo sapiens OX=9606 GN=MBD1 PE=1 SV=1;tr|A0A0A0MS90|A0A0A0MS90_HUMAN Methyl-CpG-binding domain protein 1 OS=Homo sapiens OX=9606 GN=MBD1 PE=1 SV=1;Isoform 4 of Methyl-CpG-binding dom	0.999679	35.2358	2.15698E-47	168.09	154.97	168.09	0	0		NaN	0.979063	16.8535	2.98131E-11	91.66	0.998795	29.5924	2.95129E-18	113.43	0.988382	19.3034	5.49976E-18	110.9	0.999642	34.4881	3.91517E-30	140.04	0.999679	35.2358	2.15698E-47	168.09	0.98354	20.0944	6.9024E-07	74.062	0.984461	18.0747	1.62113E-10	87.091	0.958213	14.11	6.11787E-07	74.838
A0A0A0MSA7;A0A0U1RQK7;O43432;O43432-3;O43432-4	1192;1345;1156;1162;876	A0A0A0MSA7	A0A0A0MSA7	Eukaryotic translation initiation factor 4 gamma 3	EIF4G3	tr|A0A0A0MSA7|A0A0A0MSA7_HUMAN Eukaryotic translation initiation factor 4 gamma 3 OS=Homo sapiens OX=9606 GN=EIF4G3 PE=1 SV=1;tr|A0A0U1RQK7|A0A0U1RQK7_HUMAN Eukaryotic translation initiation factor 4 gamma 3 OS=Homo sapiens OX=9606 GN=EIF4G3 PE=1 SV=1;Euka	0.987958	19.1402	1.85596E-98	223.07	185.98	114.76	0.987958	19.1402	1.81451E-06	114.76	0.985036	18.1842	4.2317E-07	125.52	0.816027	6.46984	0.0018705	69.331	0.958506	13.6361	1.48765E-05	109.38	0.919976	10.6055	4.37141E-55	194.37	0.930905	11.2946	1.85596E-98	223.07	0.908021	9.94405	1.90836E-68	202.18	0.977362	16.3521	1.31989E-09	128.01	0.888687	9.02204	1.07722E-32	164.41
A0A0A0MSA7;A0A0U1RQK7;O43432;O43432-3;O43432-4	1193;1346;1157;1163;877	A0A0A0MSA7	A0A0A0MSA7	Eukaryotic translation initiation factor 4 gamma 3	EIF4G3	tr|A0A0A0MSA7|A0A0A0MSA7_HUMAN Eukaryotic translation initiation factor 4 gamma 3 OS=Homo sapiens OX=9606 GN=EIF4G3 PE=1 SV=1;tr|A0A0U1RQK7|A0A0U1RQK7_HUMAN Eukaryotic translation initiation factor 4 gamma 3 OS=Homo sapiens OX=9606 GN=EIF4G3 PE=1 SV=1;Euka	0.5	0	0.00013783	80.609	56.051	80.609																	0.5	0	0.00013783	80.609					0.499948	0	0.0368156	41.202					0	0		NaN
A0A0A0MSA7;A0A0U1RQK7;O43432;O43432-3;O43432-4	1445;1598;1409;1415;1129	A0A0A0MSA7	A0A0A0MSA7	Eukaryotic translation initiation factor 4 gamma 3	EIF4G3	tr|A0A0A0MSA7|A0A0A0MSA7_HUMAN Eukaryotic translation initiation factor 4 gamma 3 OS=Homo sapiens OX=9606 GN=EIF4G3 PE=1 SV=1;tr|A0A0U1RQK7|A0A0U1RQK7_HUMAN Eukaryotic translation initiation factor 4 gamma 3 OS=Homo sapiens OX=9606 GN=EIF4G3 PE=1 SV=1;Euka	0.980708	21.4593	1.41719E-05	84.573	72.091	60.747	0.980708	21.4593	0.000177847	60.747	0.825552	7.04967	0.000932011	52.061					0.968767	15.1756	7.99241E-05	69.398	0.950678	13.6551	1.41719E-05	84.573	0	0		NaN	0.935836	12.0189	0.00278301	51.526	0.967345	16.6208	2.97783E-05	78.324	0	0		NaN
A0A0A0MSA7;A0A0U1RQK7;O43432;O43432-3	494;684;495;501	A0A0A0MSA7	A0A0A0MSA7	Eukaryotic translation initiation factor 4 gamma 3	EIF4G3	tr|A0A0A0MSA7|A0A0A0MSA7_HUMAN Eukaryotic translation initiation factor 4 gamma 3 OS=Homo sapiens OX=9606 GN=EIF4G3 PE=1 SV=1;tr|A0A0U1RQK7|A0A0U1RQK7_HUMAN Eukaryotic translation initiation factor 4 gamma 3 OS=Homo sapiens OX=9606 GN=EIF4G3 PE=1 SV=1;Euka	1	81.7166	1.52565E-06	113.11	90.767	113.11	0.999999	59.0375	0.00027504	86.772	1	81.7166	7.72952E-06	113.11	1	68.3847	3.32497E-05	92.575	0.999815	37.3348	0.0101363	58.688	0.999998	56.8709	1.52565E-06	84.605	0.999719	35.5128	0.00234988	55.206	0.999997	55.3908	0.00127292	60.764	0.999995	53.2395	0.001569	57.482	0.999997	55.8001	0.000962988	64.2
A0A0A0MSA7;A0A0U1RQK7;O43432;O43432-3;O43432-2	231;421;232;238;243	A0A0A0MSA7	A0A0A0MSA7	Eukaryotic translation initiation factor 4 gamma 3	EIF4G3	tr|A0A0A0MSA7|A0A0A0MSA7_HUMAN Eukaryotic translation initiation factor 4 gamma 3 OS=Homo sapiens OX=9606 GN=EIF4G3 PE=1 SV=1;tr|A0A0U1RQK7|A0A0U1RQK7_HUMAN Eukaryotic translation initiation factor 4 gamma 3 OS=Homo sapiens OX=9606 GN=EIF4G3 PE=1 SV=1;Euka	0.999999	60.3909	0.0117276	106.93	54.444	96.948	0.997737	26.4443	0.0171867	90.709	0.999801	37.0215	0.0117276	106.93	0.995424	23.375	0.0197685	87.639	0.999999	60.3909	0.0142962	96.948	0.995616	23.5626	0.0242778	82.279	0.966999	14.6689	0.0142962	96.948	0.957921	13.5726	0.0444873	71.692	0.999933	41.7371	0.0187765	88.819	0.995593	23.5394	0.0171867	90.709
A0A0A0MSG0;A6NGB9	141;141	A0A0A0MSG0	A0A0A0MSG0	WAS/WASL-interacting protein family member 3	WIPF3	tr|A0A0A0MSG0|A0A0A0MSG0_HUMAN WAS/WASL-interacting protein family member 3 OS=Homo sapiens OX=9606 GN=WIPF3 PE=1 SV=1;WAS/WASL-interacting protein family member 3 [OS=Homo sapiens]	0.869858	8.51112	0.00645525	61.11	48.155	61.11					0	0		NaN					0	0		NaN					0.869858	8.51112	0.00645525	61.11					0	0		NaN	0	0		NaN
A0A0A0MSG0;A6NGB9	149;149	A0A0A0MSG0	A0A0A0MSG0	WAS/WASL-interacting protein family member 3	WIPF3	tr|A0A0A0MSG0|A0A0A0MSG0_HUMAN WAS/WASL-interacting protein family member 3 OS=Homo sapiens OX=9606 GN=WIPF3 PE=1 SV=1;WAS/WASL-interacting protein family member 3 [OS=Homo sapiens]	0.999422	33.0078	0.0176285	51.211	40.687	51.211					0	0		NaN	0.999422	33.0078	0.0176285	51.211	0	0		NaN	0.532966	0.754439	0.0218871	48.467									0	0		NaN	0	0		NaN
J3KRE3;A0A0A0MSJ0;Q86XP3-2;Q86XP3-1;Q86XP3	73;66;66;185;185	J3KRE3	J3KRE3	ATP-dependent RNA helicase DDX42	DDX42	tr|J3KRE3|J3KRE3_HUMAN ATP-dependent RNA helicase DDX42 (Fragment) OS=Homo sapiens OX=9606 GN=DDX42 PE=1 SV=1;tr|A0A0A0MSJ0|A0A0A0MSJ0_HUMAN ATP-dependent RNA helicase DDX42 OS=Homo sapiens OX=9606 GN=DDX42 PE=1 SV=1;Isoform 2 of ATP-dependent RNA helicase	0.999532	35.6361	3.46319E-27	115.41	111.42	86.544	0.997464	26.1402	7.77663E-10	74.767	0.986962	21.2453	3.81114E-05	47.795									0.996769	24.8924	3.46319E-27	115.41	0.75381	7.77565	2.45335E-05	48.909	0.999532	35.6361	1.19208E-13	86.544	0.998486	29.7563	4.29827E-19	97.446	0.985144	21.1664	3.16484E-05	46.449
A0A0A0MSK5;J3KN66;Q5JTV8-2;Q5JTV8;Q5JTV8-3;H0YDU3	33;154;154;154;154;57	A0A0A0MSK5	A0A0A0MSK5	Torsin-1A-interacting protein 1	TOR1AIP1	tr|A0A0A0MSK5|A0A0A0MSK5_HUMAN Torsin-1A-interacting protein 1 OS=Homo sapiens OX=9606 GN=TOR1AIP1 PE=1 SV=1;tr|J3KN66|J3KN66_HUMAN Torsin-1A-interacting protein 1 OS=Homo sapiens OX=9606 GN=TOR1AIP1 PE=1 SV=1;Isoform 2 of Torsin-1A-interacting protein 1 [	0.673155	0.431577	2.89495E-05	61.958	57.244	61.958													0.673155	0.431577	2.89495E-05	61.958	0	0		NaN	0	0		NaN									0	0		NaN
A0A0A0MSK5;J3KN66;Q5JTV8-2;Q5JTV8;Q5JTV8-3;H0YDU3	35;156;156;156;156;59	A0A0A0MSK5	A0A0A0MSK5	Torsin-1A-interacting protein 1	TOR1AIP1	tr|A0A0A0MSK5|A0A0A0MSK5_HUMAN Torsin-1A-interacting protein 1 OS=Homo sapiens OX=9606 GN=TOR1AIP1 PE=1 SV=1;tr|J3KN66|J3KN66_HUMAN Torsin-1A-interacting protein 1 OS=Homo sapiens OX=9606 GN=TOR1AIP1 PE=1 SV=1;Isoform 2 of Torsin-1A-interacting protein 1 [	0.923559	10.6819	3.77791E-19	115.13	105.05	81.732	0.923559	10.6819	1.20321E-10	81.91	0.806765	6.33664	0.0013667	42.302	0.857584	8.25506	0.00016643	53.475	0.817192	6.15507	9.21884E-06	67.396	0.921937	10.5774	1.08249E-10	82.992	0.889989	8.56628	7.77649E-08	79.017	0.847411	6.18103	5.34108E-07	70.578	0.842926	8.85585	2.59817E-05	62.7	0.921868	10.1383	3.77791E-19	115.13
A0A0A0MSK5;J3KN66;Q5JTV8-2;Q5JTV8;Q5JTV8-3;H0YDU3	36;157;157;157;157;60	A0A0A0MSK5	A0A0A0MSK5	Torsin-1A-interacting protein 1	TOR1AIP1	tr|A0A0A0MSK5|A0A0A0MSK5_HUMAN Torsin-1A-interacting protein 1 OS=Homo sapiens OX=9606 GN=TOR1AIP1 PE=1 SV=1;tr|J3KN66|J3KN66_HUMAN Torsin-1A-interacting protein 1 OS=Homo sapiens OX=9606 GN=TOR1AIP1 PE=1 SV=1;Isoform 2 of Torsin-1A-interacting protein 1 [	0.983443	17.4544	3.77791E-19	115.13	105.05	70.578	0.983443	17.4544	1.20321E-10	81.91	0.779873	5.58018	0.0013667	42.302	0.938234	13.0475	0.00016643	53.475	0.935879	10.7162	9.21884E-06	67.396	0.969325	14.6375	1.08249E-10	82.992	0.889989	8.56628	7.77649E-08	79.017	0.880985	8.80671	5.34108E-07	70.578	0.901007	8.44146	2.59817E-05	62.7	0.954501	12.5542	3.77791E-19	115.13
A0A0A0MSK5;J3KN66;Q5JTV8-2;Q5JTV8;Q5JTV8-3;H0YDU3;H0YD16	22;143;143;143;143;46;15	A0A0A0MSK5	A0A0A0MSK5	Torsin-1A-interacting protein 1	TOR1AIP1	tr|A0A0A0MSK5|A0A0A0MSK5_HUMAN Torsin-1A-interacting protein 1 OS=Homo sapiens OX=9606 GN=TOR1AIP1 PE=1 SV=1;tr|J3KN66|J3KN66_HUMAN Torsin-1A-interacting protein 1 OS=Homo sapiens OX=9606 GN=TOR1AIP1 PE=1 SV=1;Isoform 2 of Torsin-1A-interacting protein 1 [	0.95211	12.9845	6.52943E-06	84.127	71.325	84.127	0	0		NaN	0	0		NaN					0	0		NaN	0.935281	11.5992	1.37848E-05	79.426	0.95211	12.9845	6.52943E-06	84.127					0	0		NaN
A0A0A0MSK5;J3KN66;Q5JTV8-2;Q5JTV8;Q5JTV8-3;H0YD16	94;216;216;215;216;92	A0A0A0MSK5	A0A0A0MSK5	Torsin-1A-interacting protein 1	TOR1AIP1	tr|A0A0A0MSK5|A0A0A0MSK5_HUMAN Torsin-1A-interacting protein 1 OS=Homo sapiens OX=9606 GN=TOR1AIP1 PE=1 SV=1;tr|J3KN66|J3KN66_HUMAN Torsin-1A-interacting protein 1 OS=Homo sapiens OX=9606 GN=TOR1AIP1 PE=1 SV=1;Isoform 2 of Torsin-1A-interacting protein 1 [	1	103.059	2.74193E-20	120.42	109.66	120.42					0	0		NaN	0	0		NaN	0	0		NaN	0.975582	16.0664	0.000547143	46.404	1	103.059	2.74193E-20	120.42	0	0		NaN	0.99997	50.0085	4.47533E-05	64.273	0.999999	65.0238	2.72196E-07	81.735
Q5TBM3;A0A0A0MSM0;Q92598-2;Q92598-3;Q92598;Q92598-4	73;733;765;768;809;811	Q5TBM3	Q5TBM3	Heat shock protein 105 kDa	HSPH1	tr|Q5TBM3|Q5TBM3_HUMAN Heat shock protein 105 kDa (Fragment) OS=Homo sapiens OX=9606 GN=HSPH1 PE=1 SV=1;tr|A0A0A0MSM0|A0A0A0MSM0_HUMAN Heat shock protein 105 kDa OS=Homo sapiens OX=9606 GN=HSPH1 PE=1 SV=1;Isoform Beta of Heat shock protein 105 kDa [OS=Homo	1	91.6583	0.000867469	144.77	43.308	91.658	1	94.8039	0.00321012	94.804	1	118.04	0.000867469	118.04	1	91.6583	0.00377509	91.658	1	110.309	0.00155721	110.31	1	104.434	0.00223062	104.43	1	118.033	0.000867477	118.03	1	144.768	0.00108701	144.77	1	94.6921	0.00322149	94.692	1	140.779	0.00165492	140.78
F8WDU3;F8WFE4;F2Z2G0;F6S3S0;A0A0A0MT34;A0A0A0MSM9;F6X9D6;F6R6G4;F6UE82;A0A0A0MSQ2;F8W689;P48382-2;P48382	10;10;10;10;10;10;10;10;10;10;10;10;10	F8WDU3	F8WDU3	DNA-binding protein RFX5	RFX5	tr|F8WDU3|F8WDU3_HUMAN DNA-binding protein RFX5 OS=Homo sapiens OX=9606 GN=RFX5 PE=1 SV=1;tr|F8WFE4|F8WFE4_HUMAN DNA-binding protein RFX5 OS=Homo sapiens OX=9606 GN=RFX5 PE=1 SV=1;tr|F2Z2G0|F2Z2G0_HUMAN DNA-binding protein RFX5 OS=Homo sapiens OX=9606 GN=R	1	56.5691	0.000198626	90.759	71.117	56.569	0	0		NaN									1	69.3267	0.00121306	69.327	0	0		NaN	1	90.7588	0.000198626	90.759	0	0		NaN	1	56.5691	0.00373367	56.569	0	0		NaN
H7C1X5;E7EUA2;A6NHU9;A0A0A0MSQ6;Q9UPX8-4;Q9UPX8;Q9UPX8-3	378;503;511;511;504;720;1099	H7C1X5	H7C1X5	SH3 and multiple ankyrin repeat domains protein 2	SHANK2	tr|H7C1X5|H7C1X5_HUMAN SH3 and multiple ankyrin repeat domains protein 2 (Fragment) OS=Homo sapiens OX=9606 GN=SHANK2 PE=1 SV=1;tr|E7EUA2|E7EUA2_HUMAN SH3 and multiple ankyrin repeat domains protein 2 OS=Homo sapiens OX=9606 GN=SHANK2 PE=1 SV=1;tr|A6NHU9|A	0.881278	11.7161	1.96495E-05	66.027	54.175	66.027									0	0		NaN					0.881278	11.7161	1.96495E-05	66.027
H7C1X5;E7EUA2;A6NHU9;A0A0A0MSQ6;Q9UPX8-4;Q9UPX8;Q9UPX8-3	383;508;516;516;509;725;1104	H7C1X5	H7C1X5	SH3 and multiple ankyrin repeat domains protein 2	SHANK2	tr|H7C1X5|H7C1X5_HUMAN SH3 and multiple ankyrin repeat domains protein 2 (Fragment) OS=Homo sapiens OX=9606 GN=SHANK2 PE=1 SV=1;tr|E7EUA2|E7EUA2_HUMAN SH3 and multiple ankyrin repeat domains protein 2 OS=Homo sapiens OX=9606 GN=SHANK2 PE=1 SV=1;tr|A6NHU9|A	0.496012	0	5.93978E-05	59.429	41.927	59.429	0.496012	0	5.93978E-05	59.429					0	0		NaN									0.390048	0	0.000164349	55.158
A0A0A0MSQ9;Q86VX9	64;56	A0A0A0MSQ9	A0A0A0MSQ9	Vacuolar fusion protein MON1 homolog A	MON1A	tr|A0A0A0MSQ9|A0A0A0MSQ9_HUMAN Vacuolar fusion protein MON1 homolog A OS=Homo sapiens OX=9606 GN=MON1A PE=1 SV=1;Vacuolar fusion protein MON1 homolog A [OS=Homo sapiens]	0.999999	58.5515	3.92164E-84	216.71	200.31	210.09	0.999999	58.5515	8.18178E-71	210.09	0.875805	9.08644	0.000510961	60.034	0.999883	39.3127	6.9235E-33	164.53	0.983633	17.8442	1.56472E-09	115.26	0.999993	51.6205	3.71878E-56	191.93	0.999125	30.5782	3.92164E-84	216.71					0.999883	39.3127	6.9235E-33	164.53	0.999721	35.5569	1.14332E-11	134.21
X6RGK9;B7Z326;A0A0C4DFN6;A0A0A0MSS3;Q8ND83-3;Q8ND83-2;Q8ND83-4;Q8ND83-1;Q8ND83	166;165;210;451;52;166;287;429;429	X6RGK9	X6RGK9	SLAIN motif-containing protein 1	SLAIN1	tr|X6RGK9|X6RGK9_HUMAN SLAIN motif-containing protein 1 (Fragment) OS=Homo sapiens OX=9606 GN=SLAIN1 PE=1 SV=1;tr|B7Z326|B7Z326_HUMAN SLAIN motif-containing protein 1 OS=Homo sapiens OX=9606 GN=SLAIN1 PE=1 SV=1;tr|A0A0C4DFN6|A0A0C4DFN6_HUMAN SLAIN motif-co	0.53108	0.646917	0.0046927	43.326	32.471	43.326	0	0		NaN	0.53108	0.646917	0.0046927	43.326	0	0		NaN	0	0		NaN	0	0		NaN	0	0		NaN	0	0		NaN
X6RGK9;B7Z326;A0A0C4DFN6;A0A0A0MSS3;Q8ND83-3;Q8ND83-2;Q8ND83-4;Q8ND83-1;Q8ND83	168;167;212;453;54;168;289;431;431	X6RGK9	X6RGK9	SLAIN motif-containing protein 1	SLAIN1	tr|X6RGK9|X6RGK9_HUMAN SLAIN motif-containing protein 1 (Fragment) OS=Homo sapiens OX=9606 GN=SLAIN1 PE=1 SV=1;tr|B7Z326|B7Z326_HUMAN SLAIN motif-containing protein 1 OS=Homo sapiens OX=9606 GN=SLAIN1 PE=1 SV=1;tr|A0A0C4DFN6|A0A0C4DFN6_HUMAN SLAIN motif-co	0.768631	5.40153	0.00167041	55.33	41.668	55.33	0	0		NaN	0.768631	5.40153	0.00167041	55.33	0	0		NaN	0	0		NaN	0	0		NaN	0	0		NaN	0	0		NaN
X6RGK9;B7Z326;A0A0C4DFN6;A0A0A0MSS3;Q8ND83-3;Q8ND83-2;Q8ND83-4;Q8ND83-1;Q8ND83;C9JUW9;X6RDJ2	140;139;184;425;26;140;261;403;403;140;184	X6RGK9	X6RGK9	SLAIN motif-containing protein 1	SLAIN1	tr|X6RGK9|X6RGK9_HUMAN SLAIN motif-containing protein 1 (Fragment) OS=Homo sapiens OX=9606 GN=SLAIN1 PE=1 SV=1;tr|B7Z326|B7Z326_HUMAN SLAIN motif-containing protein 1 OS=Homo sapiens OX=9606 GN=SLAIN1 PE=1 SV=1;tr|A0A0C4DFN6|A0A0C4DFN6_HUMAN SLAIN motif-co	1	69.1978	0.0496532	69.198	43.639	69.198	0	0		NaN																	1	69.1978	0.0496532	69.198					0	0		NaN
A0A0A0MSU2;A0A1C7CYX1;Q6PJG2;H7C1L3	461;461;461;283	A0A0A0MSU2	A0A0A0MSU2	ELM2 and SANT domain-containing protein 1	ELMSAN1	tr|A0A0A0MSU2|A0A0A0MSU2_HUMAN ELM2 and SANT domain-containing protein 1 (Fragment) OS=Homo sapiens OX=9606 GN=ELMSAN1 PE=1 SV=6;tr|A0A1C7CYX1|A0A1C7CYX1_HUMAN ELM2 and SANT domain-containing protein 1 OS=Homo sapiens OX=9606 GN=ELMSAN1 PE=1 SV=1;ELM2 and	1	65.3922	2.28854E-10	131.4	91.338	131.4					0	0		NaN	0	0		NaN	0	0		NaN	0.999838	37.8988	0.000277128	78.418	1	65.3922	2.28854E-10	131.4	0	0		NaN	0	0		NaN	0.999395	32.1834	0.000804279	79.805
A0A0A0MSU2;A0A1C7CYX1;Q6PJG2	923;923;923	A0A0A0MSU2	A0A0A0MSU2	ELM2 and SANT domain-containing protein 1	ELMSAN1	tr|A0A0A0MSU2|A0A0A0MSU2_HUMAN ELM2 and SANT domain-containing protein 1 (Fragment) OS=Homo sapiens OX=9606 GN=ELMSAN1 PE=1 SV=6;tr|A0A1C7CYX1|A0A1C7CYX1_HUMAN ELM2 and SANT domain-containing protein 1 OS=Homo sapiens OX=9606 GN=ELMSAN1 PE=1 SV=1;ELM2 and	0.984228	17.952	5.58738E-05	99.238	68.702	74.726	0	0		NaN	0.924662	10.8897	0.00315796	64.454	0.948331	12.6373	0.0208961	44.252	0.975043	15.9183	8.02825E-05	95.57	0.981495	17.246	5.58738E-05	99.238	0.981604	17.272	0.000723065	77.746					0.984228	17.952	0.00108346	74.726	0.819826	6.5803	0.0112027	50.874
A0A0A0MSX4;Q9Y6N7-4;Q9Y6N7-3;Q9Y6N7;Q9Y6N7-2;A0A087WZ85;A0A087WTM1;Q9Y6N7-5;Q9Y6N7-6	1372;1453;1456;1492;1496;1366;1447;1447;1392	A0A0A0MSX4	A0A0A0MSX4	Roundabout homolog 1	ROBO1	tr|A0A0A0MSX4|A0A0A0MSX4_HUMAN Roundabout homolog 1 OS=Homo sapiens OX=9606 GN=ROBO1 PE=1 SV=1;Isoform 4 of Roundabout homolog 1 [OS=Homo sapiens];Isoform 3 of Roundabout homolog 1 [OS=Homo sapiens];Roundabout homolog 1 [OS=Homo sapiens];Isoform 2 of Round	0.669355	3.79416	5.33434E-05	61.12	55.577	61.12					0.669355	3.79416	5.33434E-05	61.12	0	0		NaN	0	0		NaN	0	0		NaN	0	0		NaN	0	0		NaN	0	0		NaN	0	0		NaN
A0A0A0MSX4;Q9Y6N7-4;Q9Y6N7-3;Q9Y6N7;Q9Y6N7-2	820;901;904;940;944	A0A0A0MSX4	A0A0A0MSX4	Roundabout homolog 1	ROBO1	tr|A0A0A0MSX4|A0A0A0MSX4_HUMAN Roundabout homolog 1 OS=Homo sapiens OX=9606 GN=ROBO1 PE=1 SV=1;Isoform 4 of Roundabout homolog 1 [OS=Homo sapiens];Isoform 3 of Roundabout homolog 1 [OS=Homo sapiens];Roundabout homolog 1 [OS=Homo sapiens];Isoform 2 of Round	0.976147	16.2902	6.95024E-05	82.865	71.76	61.097	0.920757	10.6583	6.95024E-05	82.865	0.848712	7.53106	0.000774993	64.55	0.862542	8.21681	0.0229371	49.595					0.884065	9.20331	0.000235761	73.735	0.905318	9.96303	0.00268544	68.283	0	0		NaN	0	0		NaN	0.976147	16.2902	0.000900376	61.097
[truncated: 12,929 more rows]
[truncated: 118 more columns]
