# Supplementary material for: Novel CDKL5 targets identified in human iPSC-derived neurons
Source: Cell Mol Life Sci. 2024 Aug 13;81(1):347. doi: 10.1007/s00018-024-05389-8 (PMC11335273; doi:10.1007/s00018-024-05389-8)
Supplement: Supplementary file 4 — Supplementary file4 (TXT 248 KB) [file 18_2024_5389_MOESM4_ESM.txt]

Proteins	Positions within proteins	Leading proteins	Protein	Fasta headers	Localization prob	Score diff	PEP	Score	Delta score	Score for localization	Localization prob 029_Nicole_NVB-1304_NVB-IP-105	Score diff 029_Nicole_NVB-1304_NVB-IP-105	PEP 029_Nicole_NVB-1304_NVB-IP-105	Score 029_Nicole_NVB-1304_NVB-IP-105	Localization prob 029_Nicole_NVB-1304_NVB-IP-106	Score diff 029_Nicole_NVB-1304_NVB-IP-106	PEP 029_Nicole_NVB-1304_NVB-IP-106	Score 029_Nicole_NVB-1304_NVB-IP-106	Localization prob 029_Nicole_NVB-1304_NVB-IP-107	Score diff 029_Nicole_NVB-1304_NVB-IP-107	PEP 029_Nicole_NVB-1304_NVB-IP-107	Score 029_Nicole_NVB-1304_NVB-IP-107	Localization prob 029_Nicole_NVB-1304_NVB-IP-108	Score diff 029_Nicole_NVB-1304_NVB-IP-108	PEP 029_Nicole_NVB-1304_NVB-IP-108	Score 029_Nicole_NVB-1304_NVB-IP-108	Localization prob 029_Nicole_NVB-1304_NVB-IP-109	Score diff 029_Nicole_NVB-1304_NVB-IP-109	PEP 029_Nicole_NVB-1304_NVB-IP-109	Score 029_Nicole_NVB-1304_NVB-IP-109	Localization prob 029_Nicole_NVB-1304_NVB-IP-110	Score diff 029_Nicole_NVB-1304_NVB-IP-110	PEP 029_Nicole_NVB-1304_NVB-IP-110	Score 029_Nicole_NVB-1304_NVB-IP-110	Localization prob 029_Nicole_NVB-1304_NVB-IP-111	Score diff 029_Nicole_NVB-1304_NVB-IP-111	PEP 029_Nicole_NVB-1304_NVB-IP-111	Score 029_Nicole_NVB-1304_NVB-IP-111	Localization prob 029_Nicole_NVB-1304_NVB-IP-112	Score diff 029_Nicole_NVB-1304_NVB-IP-112	PEP 029_Nicole_NVB-1304_NVB-IP-112	Score 029_Nicole_NVB-1304_NVB-IP-112	Localization prob 029_Nicole_NVB-1304_NVB-IP-113	Score diff 029_Nicole_NVB-1304_NVB-IP-113	PEP 029_Nicole_NVB-1304_NVB-IP-113	Score 029_Nicole_NVB-1304_NVB-IP-113	Localization prob 029_Nicole_NVB-1304_NVB-IP-114	Score diff 029_Nicole_NVB-1304_NVB-IP-114	PEP 029_Nicole_NVB-1304_NVB-IP-114
CON__P02662	115	CON__P02662	CON__P02662		1	145.692	1.52449E-38	176.21	159.96	145.69	1	82.053	1.88563E-09	118.47									1	114.691	4.17576E-16	115.56					1	130.298	1.52449E-38	176.21									1	63.0598	7.54732E-07	99.344
CON__P02663	143	CON__P02663	CON__P02663		0.870399	8.27974	3.58878E-05	99.011	80.178	99.011																					0.870399	8.27974	3.58878E-05	99.011
CON__P02666	35	CON__P02666	CON__P02666		0.995407	23.3587	0.00144663	73.783	56.635	73.783																					0.995407	23.3587	0.00144663	73.783
CON__P50446;sp|Q7Z794|K2C1B_HUMAN;CON__Q7Z794	240;252;252	CON__P50446;sp|Q7Z794|K2C1B_HUMAN	CON__P50446	sp|Q7Z794|K2C1B_HUMAN Keratin, type II cytoskeletal 1b OS=Homo sapiens OX=9606 GN=KRT77 PE=2 SV=3	0.564961	1.13491	0.0293726	49.418	32.786	49.418
sp|A2A3N6|PIPSL_HUMAN	405	sp|A2A3N6|PIPSL_HUMAN	sp|A2A3N6|PIPSL_HUMAN	sp|A2A3N6|PIPSL_HUMAN Putative PIP5K1A and PSMD4-like protein OS=Homo sapiens OX=9606 GN=PIPSL PE=5 SV=1	1	47.1977	0.0132691	48.794	20.781	47.198
sp|A2A3N6|PIPSL_HUMAN	407	sp|A2A3N6|PIPSL_HUMAN	sp|A2A3N6|PIPSL_HUMAN	sp|A2A3N6|PIPSL_HUMAN Putative PIP5K1A and PSMD4-like protein OS=Homo sapiens OX=9606 GN=PIPSL PE=5 SV=1	1	47.1977	0.0132691	48.794	20.781	47.198
sp|A6NDU8|CE051_HUMAN	157	sp|A6NDU8|CE051_HUMAN	sp|A6NDU8|CE051_HUMAN	sp|A6NDU8|CE051_HUMAN UPF0600 protein C5orf51 OS=Homo sapiens OX=9606 GN=C5orf51 PE=1 SV=1	1	49.3676	0.0131904	49.368	22.269	49.368
sp|A6NDU8|CE051_HUMAN	158	sp|A6NDU8|CE051_HUMAN	sp|A6NDU8|CE051_HUMAN	sp|A6NDU8|CE051_HUMAN UPF0600 protein C5orf51 OS=Homo sapiens OX=9606 GN=C5orf51 PE=1 SV=1	1	49.3676	0.0131904	49.368	22.269	49.368
sp|A6NKH3|RL37L_HUMAN	13	sp|A6NKH3|RL37L_HUMAN	sp|A6NKH3|RL37L_HUMAN	sp|A6NKH3|RL37L_HUMAN Putative 60S ribosomal protein L37a-like protein OS=Homo sapiens OX=9606 GN=RPL37AP8 PE=5 SV=2	1	44.447	0.0226181	44.447	6.8887	44.447
sp|O75691|UTP20_HUMAN	1951	sp|O75691|UTP20_HUMAN	sp|O75691|UTP20_HUMAN	sp|O75691|UTP20_HUMAN Small subunit processome component 20 homolog OS=Homo sapiens OX=9606 GN=UTP20 PE=1 SV=3	1	55.4614	0.00799298	62.823	22.099	55.461																					1	55.4614	0.013926	55.461
sp|P04264|K2C1_HUMAN;CON__P04264	21;21	sp|P04264|K2C1_HUMAN	sp|P04264|K2C1_HUMAN	sp|P04264|K2C1_HUMAN Keratin, type II cytoskeletal 1 OS=Homo sapiens OX=9606 GN=KRT1 PE=1 SV=6	0.495297	0.232345	1.29964E-09	105.14	91.368	105.14
sp|P06737|PYGL_HUMAN	789	sp|P06737|PYGL_HUMAN	sp|P06737|PYGL_HUMAN	sp|P06737|PYGL_HUMAN Glycogen phosphorylase, liver form OS=Homo sapiens OX=9606 GN=PYGL PE=1 SV=4	0.564853	1.13299	0.0169719	55.549	20.829	55.549
sp|P14866|HNRPL_HUMAN	2	sp|P14866|HNRPL_HUMAN	sp|P14866|HNRPL_HUMAN	sp|P14866|HNRPL_HUMAN Heterogeneous nuclear ribonucleoprotein L OS=Homo sapiens OX=9606 GN=HNRNPL PE=1 SV=2	1	56.0107	0.0198209	56.011	13.902	56.011																																	1	50.9659	0.0242391	50.966
sp|P29966|MARCS_HUMAN	6	sp|P29966|MARCS_HUMAN	sp|P29966|MARCS_HUMAN	sp|P29966|MARCS_HUMAN Myristoylated alanine-rich C-kinase substrate OS=Homo sapiens OX=9606 GN=MARCKS PE=1 SV=4	0.5	0	0.00296852	95.358	42.421	46.457																	0.5	0	0.00884686	72.879	0.5	0	0.0191271	54.982					0.5	0	0.0150248	60.828
sp|P59998|ARPC4_HUMAN	66	sp|P59998|ARPC4_HUMAN	sp|P59998|ARPC4_HUMAN	sp|P59998|ARPC4_HUMAN Actin-related protein 2/3 complex subunit 4 OS=Homo sapiens OX=9606 GN=ARPC4 PE=1 SV=3	0.333333	0	0.0329797	56.122	26.187	56.122
sp|P59998|ARPC4_HUMAN	69	sp|P59998|ARPC4_HUMAN	sp|P59998|ARPC4_HUMAN	sp|P59998|ARPC4_HUMAN Actin-related protein 2/3 complex subunit 4 OS=Homo sapiens OX=9606 GN=ARPC4 PE=1 SV=3	0.333333	0	0.0329797	56.122	26.187	56.122
sp|P59998|ARPC4_HUMAN	73	sp|P59998|ARPC4_HUMAN	sp|P59998|ARPC4_HUMAN	sp|P59998|ARPC4_HUMAN Actin-related protein 2/3 complex subunit 4 OS=Homo sapiens OX=9606 GN=ARPC4 PE=1 SV=3	0.333333	0	0.0329797	56.122	26.187	56.122
sp|Q00610|CLH1_HUMAN	171	sp|Q00610|CLH1_HUMAN	sp|Q00610|CLH1_HUMAN	sp|Q00610|CLH1_HUMAN Clathrin heavy chain 1 OS=Homo sapiens OX=9606 GN=CLTC PE=1 SV=5	0.5	0	0.026061	43.083	12.894	43.083
sp|Q00839|HNRPU_HUMAN	271	sp|Q00839|HNRPU_HUMAN	sp|Q00839|HNRPU_HUMAN	sp|Q00839|HNRPU_HUMAN Heterogeneous nuclear ribonucleoprotein U OS=Homo sapiens OX=9606 GN=HNRNPU PE=1 SV=6	0.962131	14.0496	1.01759E-08	74.397	70.036	74.397	0.946648	12.4933	8.93718E-05	59.598	0.9381	11.8507	8.30503E-05	51.533	0.930656	11.2825	9.34105E-05	52.268
sp|Q08380|LG3BP_HUMAN	222	sp|Q08380|LG3BP_HUMAN	sp|Q08380|LG3BP_HUMAN	sp|Q08380|LG3BP_HUMAN Galectin-3-binding protein OS=Homo sapiens OX=9606 GN=LGALS3BP PE=1 SV=1	0.499236	0	0.0290834	60.436	10.396	60.436
sp|Q14332|FZD2_HUMAN	5	sp|Q14332|FZD2_HUMAN	sp|Q14332|FZD2_HUMAN	sp|Q14332|FZD2_HUMAN Frizzled-2 OS=Homo sapiens OX=9606 GN=FZD2 PE=1 SV=1	1	58.782	0.0327956	58.782	29.632	58.782	1	58.782	0.0327956	58.782
sp|Q15063|POSTN_HUMAN	766	sp|Q15063|POSTN_HUMAN	sp|Q15063|POSTN_HUMAN	sp|Q15063|POSTN_HUMAN Periostin OS=Homo sapiens OX=9606 GN=POSTN PE=1 SV=2	0.985277	23.2218	0.0326656	40.589	31.86	40.589	0.985277	23.2218	0.0326656	40.589
sp|Q3V6T2|GRDN_HUMAN	806	sp|Q3V6T2|GRDN_HUMAN	sp|Q3V6T2|GRDN_HUMAN	sp|Q3V6T2|GRDN_HUMAN Girdin OS=Homo sapiens OX=9606 GN=CCDC88A PE=1 SV=2	0.5	0	0.0308132	71.501	11.482	71.501
sp|Q3V6T2|GRDN_HUMAN	807	sp|Q3V6T2|GRDN_HUMAN	sp|Q3V6T2|GRDN_HUMAN	sp|Q3V6T2|GRDN_HUMAN Girdin OS=Homo sapiens OX=9606 GN=CCDC88A PE=1 SV=2	0.5	0	0.0308132	71.501	11.482	71.501
sp|Q76B58|BRNP3_HUMAN	390	sp|Q76B58|BRNP3_HUMAN	sp|Q76B58|BRNP3_HUMAN	sp|Q76B58|BRNP3_HUMAN BMP/retinoic acid-inducible neural-specific protein 3 OS=Homo sapiens OX=9606 GN=BRINP3 PE=1 SV=1	1	48.1736	0.0324819	48.174	8.9552	48.174
sp|Q7LBC6|KDM3B_HUMAN	880	sp|Q7LBC6|KDM3B_HUMAN	sp|Q7LBC6|KDM3B_HUMAN	sp|Q7LBC6|KDM3B_HUMAN Lysine-specific demethylase 3B OS=Homo sapiens OX=9606 GN=KDM3B PE=1 SV=2	0.999975	45.9438	0.0088412	58.981	15.173	58.981
sp|Q7Z406|MYH14_HUMAN	1716	sp|Q7Z406|MYH14_HUMAN	sp|Q7Z406|MYH14_HUMAN	sp|Q7Z406|MYH14_HUMAN Myosin-14 OS=Homo sapiens OX=9606 GN=MYH14 PE=1 SV=2	1	55.5671	0.0182581	55.567	32.248	55.567	1	55.5671	0.0182581	55.567
sp|Q86VF7|NRAP_HUMAN	714	sp|Q86VF7|NRAP_HUMAN	sp|Q86VF7|NRAP_HUMAN	sp|Q86VF7|NRAP_HUMAN Nebulin-related-anchoring protein OS=Homo sapiens OX=9606 GN=NRAP PE=1 SV=2	1	40.7782	0.0225417	40.778	17.35	40.778
sp|Q8IZJ3|CPMD8_HUMAN	927	sp|Q8IZJ3|CPMD8_HUMAN	sp|Q8IZJ3|CPMD8_HUMAN	sp|Q8IZJ3|CPMD8_HUMAN C3 and PZP-like alpha-2-macroglobulin domain-containing protein 8 OS=Homo sapiens OX=9606 GN=CPAMD8 PE=1 SV=2	1	49.7151	0.0213973	49.715	6.4073	49.715
sp|Q8NFD5|ARI1B_HUMAN	1542	sp|Q8NFD5|ARI1B_HUMAN	sp|Q8NFD5|ARI1B_HUMAN	sp|Q8NFD5|ARI1B_HUMAN AT-rich interactive domain-containing protein 1B OS=Homo sapiens OX=9606 GN=ARID1B PE=1 SV=2	0.50009	0	0.0349935	53.683	21.077	53.683
sp|Q8NFD5|ARI1B_HUMAN	1545	sp|Q8NFD5|ARI1B_HUMAN	sp|Q8NFD5|ARI1B_HUMAN	sp|Q8NFD5|ARI1B_HUMAN AT-rich interactive domain-containing protein 1B OS=Homo sapiens OX=9606 GN=ARID1B PE=1 SV=2	0.50009	0	0.0349935	53.683	21.077	53.683
sp|Q8NFD5|ARI1B_HUMAN	1549	sp|Q8NFD5|ARI1B_HUMAN	sp|Q8NFD5|ARI1B_HUMAN	sp|Q8NFD5|ARI1B_HUMAN AT-rich interactive domain-containing protein 1B OS=Homo sapiens OX=9606 GN=ARID1B PE=1 SV=2	0.99982	34.4399	0.0349935	53.683	21.077	53.683
sp|Q8TAP8|PPR35_HUMAN	45	sp|Q8TAP8|PPR35_HUMAN	sp|Q8TAP8|PPR35_HUMAN	sp|Q8TAP8|PPR35_HUMAN Protein phosphatase 1 regulatory subunit 35 OS=Homo sapiens OX=9606 GN=PPP1R35 PE=1 SV=1	0.910861	9.7558	6.74109E-115	200.99	190.35	47.915					0.862163	7.96248	4.58006E-29	138.07									0.499996	0	1.67496E-36	150.7
sp|Q8TAP8|PPR35_HUMAN	47	sp|Q8TAP8|PPR35_HUMAN	sp|Q8TAP8|PPR35_HUMAN	sp|Q8TAP8|PPR35_HUMAN Protein phosphatase 1 regulatory subunit 35 OS=Homo sapiens OX=9606 GN=PPP1R35 PE=1 SV=1	0.985332	19.0209	1.82749E-87	190.19	180.9	130.6					0.965697	14.8796	2.24294E-75	185.96									0.825698	6.76835	1.67496E-36	150.7
sp|Q8TAP8|PPR35_HUMAN	52	sp|Q8TAP8|PPR35_HUMAN	sp|Q8TAP8|PPR35_HUMAN	sp|Q8TAP8|PPR35_HUMAN Protein phosphatase 1 regulatory subunit 35 OS=Homo sapiens OX=9606 GN=PPP1R35 PE=1 SV=1	0.999994	52.401	0	284.34	271.92	272.14					0.996255	24.2507	0	284.34									0.999287	29.4634	1.44468E-217	240.91
sp|Q8TAP8|PPR35_HUMAN	87	sp|Q8TAP8|PPR35_HUMAN	sp|Q8TAP8|PPR35_HUMAN	sp|Q8TAP8|PPR35_HUMAN Protein phosphatase 1 regulatory subunit 35 OS=Homo sapiens OX=9606 GN=PPP1R35 PE=1 SV=1	0.999953	43.2818	4.90184E-113	195.67	175.91	121.96					0.963907	14.2662	0.00113008	67.198									0.999713	35.4235	2.12093E-27	119.3	0.826434	7.88887	1.33519E-07	86.507									0.908922	12.4112	0.000505002	71.098
sp|Q8TAP8|PPR35_HUMAN	91	sp|Q8TAP8|PPR35_HUMAN	sp|Q8TAP8|PPR35_HUMAN	sp|Q8TAP8|PPR35_HUMAN Protein phosphatase 1 regulatory subunit 35 OS=Homo sapiens OX=9606 GN=PPP1R35 PE=1 SV=1	0.515871	1.2398	4.53725E-113	196.06	175.74	81.735
sp|Q8TC57|M1AP_HUMAN	12	sp|Q8TC57|M1AP_HUMAN	sp|Q8TC57|M1AP_HUMAN	sp|Q8TC57|M1AP_HUMAN Meiosis 1 arrest protein OS=Homo sapiens OX=9606 GN=M1AP PE=1 SV=1	0.38431	1.09182	0.0181276	41.644	23.727	41.644
sp|Q96KK3|KCNS1_HUMAN	64	sp|Q96KK3|KCNS1_HUMAN	sp|Q96KK3|KCNS1_HUMAN	sp|Q96KK3|KCNS1_HUMAN Potassium voltage-gated channel subfamily S member 1 OS=Homo sapiens OX=9606 GN=KCNS1 PE=1 SV=2	1	47.0818	0.0269963	47.082	7.0369	47.082
sp|Q9BRP0|OVOL2_HUMAN	11	sp|Q9BRP0|OVOL2_HUMAN	sp|Q9BRP0|OVOL2_HUMAN	sp|Q9BRP0|OVOL2_HUMAN Transcription factor Ovo-like 2 OS=Homo sapiens OX=9606 GN=OVOL2 PE=1 SV=1	0.996778	24.9042	0.0266674	59.609	24.904	59.609
sp|Q9C0D7|ZC12C_HUMAN	451	sp|Q9C0D7|ZC12C_HUMAN	sp|Q9C0D7|ZC12C_HUMAN	sp|Q9C0D7|ZC12C_HUMAN Probable ribonuclease ZC3H12C OS=Homo sapiens OX=9606 GN=ZC3H12C PE=1 SV=2	0.999854	38.3492	0.0139934	49.5	29.714	49.5
sp|Q9NQH7|XPP3_HUMAN	248	sp|Q9NQH7|XPP3_HUMAN	sp|Q9NQH7|XPP3_HUMAN	sp|Q9NQH7|XPP3_HUMAN Xaa-Pro aminopeptidase 3 OS=Homo sapiens OX=9606 GN=XPNPEP3 PE=1 SV=1	1	50.786	0.0217346	50.786	29.485	50.786
sp|Q9NQX6|ZN331_HUMAN	200	sp|Q9NQX6|ZN331_HUMAN	sp|Q9NQX6|ZN331_HUMAN	sp|Q9NQX6|ZN331_HUMAN Zinc finger protein 331 OS=Homo sapiens OX=9606 GN=ZNF331 PE=1 SV=1	0.5	0	0.0292611	46.606	21.22	46.606
sp|Q9NQX6|ZN331_HUMAN	201	sp|Q9NQX6|ZN331_HUMAN	sp|Q9NQX6|ZN331_HUMAN	sp|Q9NQX6|ZN331_HUMAN Zinc finger protein 331 OS=Homo sapiens OX=9606 GN=ZNF331 PE=1 SV=1	0.5	0	0.0292611	46.606	21.22	46.606
sp|Q9NYF8|BCLF1_HUMAN	658	sp|Q9NYF8|BCLF1_HUMAN	sp|Q9NYF8|BCLF1_HUMAN	sp|Q9NYF8|BCLF1_HUMAN Bcl-2-associated transcription factor 1 OS=Homo sapiens OX=9606 GN=BCLAF1 PE=1 SV=2	0.999813	38.2608	1.27282E-06	136.52	82.759	136.52					0.999477	33.7618	0.00168237	115.29					0.998777	30.5717	0.0106442	97.633
sp|Q9NYF8|BCLF1_HUMAN	177	sp|Q9NYF8|BCLF1_HUMAN	sp|Q9NYF8|BCLF1_HUMAN	sp|Q9NYF8|BCLF1_HUMAN Bcl-2-associated transcription factor 1 OS=Homo sapiens OX=9606 GN=BCLAF1 PE=1 SV=2	0.999968	45.0131	1.47873E-10	144.3	131.24	84.759					0.999319	31.6645	0.00198452	85.493					0.995805	23.7544	0.00140856	81.878	0.999782	36.6046	3.05996E-05	92.671	0.999801	37.0057	0.0294298	68.919	0.958127	13.5949	0.00593213	73.688
sp|Q9NYF8|BCLF1_HUMAN	512	sp|Q9NYF8|BCLF1_HUMAN	sp|Q9NYF8|BCLF1_HUMAN	sp|Q9NYF8|BCLF1_HUMAN Bcl-2-associated transcription factor 1 OS=Homo sapiens OX=9606 GN=BCLAF1 PE=1 SV=2	1	87.9841	2.86125E-10	156.25	122.57	113.11	0.999998	56.6316	0.0116899	71.601	1	87.9841	2.86125E-10	156.25					1	64.9871	2.86077E-06	111.83
sp|Q9NYF8|BCLF1_HUMAN	531	sp|Q9NYF8|BCLF1_HUMAN	sp|Q9NYF8|BCLF1_HUMAN	sp|Q9NYF8|BCLF1_HUMAN Bcl-2-associated transcription factor 1 OS=Homo sapiens OX=9606 GN=BCLAF1 PE=1 SV=2	1	100.596	1.30095E-31	176.56	146.82	176.56					0.999979	46.823	0.000197153	101.42	1	73.6686	2.69954E-05	119	1	91.7888	4.74768E-10	152.34	1	82.6282	0.000206269	134.88	0.999999	62.5936	0.000199974	109.1	1	78.9208	2.10038E-06	144.88	1	64.6695	0.000186166	100.43	1	78.0031	6.03695E-05	114.64
sp|Q9UK10|ZN225_HUMAN	307	sp|Q9UK10|ZN225_HUMAN	sp|Q9UK10|ZN225_HUMAN	sp|Q9UK10|ZN225_HUMAN Zinc finger protein 225 OS=Homo sapiens OX=9606 GN=ZNF225 PE=1 SV=2	1	47.1977	0.010072	57.96	19.874	47.198													1	57.9598	0.0130931	57.96
sp|Q9UPP2|IQEC3_HUMAN	352	sp|Q9UPP2|IQEC3_HUMAN	sp|Q9UPP2|IQEC3_HUMAN	sp|Q9UPP2|IQEC3_HUMAN IQ motif and SEC7 domain-containing protein 3 OS=Homo sapiens OX=9606 GN=IQSEC3 PE=2 SV=3	1	57.5592	0.0203937	57.559	32.74	57.559																									1	57.5592	0.0203937	57.559
sp|Q9UQ35|SRRM2_HUMAN	2581	sp|Q9UQ35|SRRM2_HUMAN	sp|Q9UQ35|SRRM2_HUMAN	sp|Q9UQ35|SRRM2_HUMAN Serine/arginine repetitive matrix protein 2 OS=Homo sapiens OX=9606 GN=SRRM2 PE=1 SV=2	0.68727	3.41959	0.018351	50.149	32.114	50.149
sp|Q9Y2W1|TR150_HUMAN	243	sp|Q9Y2W1|TR150_HUMAN	sp|Q9Y2W1|TR150_HUMAN	sp|Q9Y2W1|TR150_HUMAN Thyroid hormone receptor-associated protein 3 OS=Homo sapiens OX=9606 GN=THRAP3 PE=1 SV=2	0.999999	61.1104	8.75502E-11	155.47	134.77	155.47
sp|Q9Y2W1|TR150_HUMAN	248	sp|Q9Y2W1|TR150_HUMAN	sp|Q9Y2W1|TR150_HUMAN	sp|Q9Y2W1|TR150_HUMAN Thyroid hormone receptor-associated protein 3 OS=Homo sapiens OX=9606 GN=THRAP3 PE=1 SV=2	1	74.6413	1.09787E-13	100.41	75.091	89.541					1	73.6288	2.03117E-09	100.41																	0.999997	56.813	0.0197259	69.331	1	74.6413	0.00019256	89.541
sp|Q9Y2W1|TR150_HUMAN	682	sp|Q9Y2W1|TR150_HUMAN	sp|Q9Y2W1|TR150_HUMAN	sp|Q9Y2W1|TR150_HUMAN Thyroid hormone receptor-associated protein 3 OS=Homo sapiens OX=9606 GN=THRAP3 PE=1 SV=2	0.999956	44.0152	8.54617E-42	180.62	145.28	180.62					0.999956	44.0152	8.54617E-42	180.62	0.996155	25.3369	0.000364857	123.2	0.998209	27.5772	1.07917E-07	145.01	0.998949	31.0412	0.0114852	96.745	0.996965	26.3466	5.04253E-06	136.61	0.980682	17.6676	0.00723938	107.97	0.998313	28.5006	0.00723938	117.02	0.998641	28.7116	4.44427E-06	137.4
sp|Q9Y2W1|TR150_HUMAN	406	sp|Q9Y2W1|TR150_HUMAN	sp|Q9Y2W1|TR150_HUMAN	sp|Q9Y2W1|TR150_HUMAN Thyroid hormone receptor-associated protein 3 OS=Homo sapiens OX=9606 GN=THRAP3 PE=1 SV=2	0.61109	1.96258	2.34693E-10	113.29	96.8	113.29					0.499328	0	0.00458803	75.239
sp|Q9Y2W1|TR150_HUMAN	408	sp|Q9Y2W1|TR150_HUMAN	sp|Q9Y2W1|TR150_HUMAN	sp|Q9Y2W1|TR150_HUMAN Thyroid hormone receptor-associated protein 3 OS=Homo sapiens OX=9606 GN=THRAP3 PE=1 SV=2	0.813133	6.38744	0.000128658	95.428	67.067	86.699					0.499328	0	0.00458803	75.239
sp|O14662|STX16_HUMAN	3	sp|O14662|STX16_HUMAN	sp|O14662|STX16_HUMAN	sp|O14662|STX16_HUMAN Syntaxin-16 OS=Homo sapiens OX=9606 GN=STX16 PE=1 SV=3	0.902653	9.67196	0.00648945	62.924	6.8014	62.924
sp|O75822|EIF3J_HUMAN	168	sp|O75822|EIF3J_HUMAN	sp|O75822|EIF3J_HUMAN	sp|O75822|EIF3J_HUMAN Eukaryotic translation initiation factor 3 subunit J OS=Homo sapiens OX=9606 GN=EIF3J PE=1 SV=2	1	46.1286	0.0284182	46.129	9.7471	46.129
sp|P10412|H14_HUMAN	18	sp|P10412|H14_HUMAN	sp|P10412|H14_HUMAN	sp|P10412|H14_HUMAN Histone H1.4 OS=Homo sapiens OX=9606 GN=HIST1H1E PE=1 SV=2	0.999244	34.223	0.013523	44.3	38.14	44.3
sp|P29966|MARCS_HUMAN	8	sp|P29966|MARCS_HUMAN	sp|P29966|MARCS_HUMAN	sp|P29966|MARCS_HUMAN Myristoylated alanine-rich C-kinase substrate OS=Homo sapiens OX=9606 GN=MARCKS PE=1 SV=4	0.5	0	0.00296852	95.358	42.421	46.457																	0.5	0	0.00884686	72.879	0.5	0	0.0191271	54.982					0.5	0	0.0150248	60.828
sp|P46940|IQGA1_HUMAN	1050	sp|P46940|IQGA1_HUMAN	sp|P46940|IQGA1_HUMAN	sp|P46940|IQGA1_HUMAN Ras GTPase-activating-like protein IQGAP1 OS=Homo sapiens OX=9606 GN=IQGAP1 PE=1 SV=1	0.840252	10.2214	0.00915811	55.656	29.508	55.656
sp|Q00610|CLH1_HUMAN	168	sp|Q00610|CLH1_HUMAN	sp|Q00610|CLH1_HUMAN	sp|Q00610|CLH1_HUMAN Clathrin heavy chain 1 OS=Homo sapiens OX=9606 GN=CLTC PE=1 SV=5	0.5	0	0.026061	43.083	12.894	43.083
sp|Q08380|LG3BP_HUMAN	220	sp|Q08380|LG3BP_HUMAN	sp|Q08380|LG3BP_HUMAN	sp|Q08380|LG3BP_HUMAN Galectin-3-binding protein OS=Homo sapiens OX=9606 GN=LGALS3BP PE=1 SV=1	0.499236	0	0.0290834	60.436	10.396	60.436
sp|Q15063|POSTN_HUMAN	767	sp|Q15063|POSTN_HUMAN	sp|Q15063|POSTN_HUMAN	sp|Q15063|POSTN_HUMAN Periostin OS=Homo sapiens OX=9606 GN=POSTN PE=1 SV=2	0.985277	23.2218	0.0326656	40.589	31.86	40.589	0.985277	23.2218	0.0326656	40.589
sp|Q15063|POSTN_HUMAN	772	sp|Q15063|POSTN_HUMAN	sp|Q15063|POSTN_HUMAN	sp|Q15063|POSTN_HUMAN Periostin OS=Homo sapiens OX=9606 GN=POSTN PE=1 SV=2	0.501458	0	0.0326656	40.589	31.86	40.589	0.501458	0	0.0326656	40.589
sp|Q15063|POSTN_HUMAN	775	sp|Q15063|POSTN_HUMAN	sp|Q15063|POSTN_HUMAN	sp|Q15063|POSTN_HUMAN Periostin OS=Homo sapiens OX=9606 GN=POSTN PE=1 SV=2	0.501458	0	0.0326656	40.589	31.86	40.589	0.501458	0	0.0326656	40.589
sp|Q17RQ9|NKPD1_HUMAN	216	sp|Q17RQ9|NKPD1_HUMAN	sp|Q17RQ9|NKPD1_HUMAN	sp|Q17RQ9|NKPD1_HUMAN NTPase KAP family P-loop domain-containing protein 1 OS=Homo sapiens OX=9606 GN=NKPD1 PE=2 SV=1	1	42.0411	0.00924694	43.084	15.947	42.041
sp|Q6P1J9|CDC73_HUMAN	403	sp|Q6P1J9|CDC73_HUMAN	sp|Q6P1J9|CDC73_HUMAN	sp|Q6P1J9|CDC73_HUMAN Parafibromin OS=Homo sapiens OX=9606 GN=CDC73 PE=1 SV=1	1	102.714	0.00466079	102.71	48.746	102.71																	1	79.4686	0.0208618	79.469
sp|Q6P575|BGP11_HUMAN	2	sp|Q6P575|BGP11_HUMAN	sp|Q6P575|BGP11_HUMAN	sp|Q6P575|BGP11_HUMAN Putative inactive beta-glucuronidase protein GUSBP11 OS=Homo sapiens OX=9606 GN=GUSBP11 PE=5 SV=2	0.999983	47.6341	0.0176228	57.96	27.705	57.96
sp|Q86TV6|TTC7B_HUMAN	260	sp|Q86TV6|TTC7B_HUMAN	sp|Q86TV6|TTC7B_HUMAN	sp|Q86TV6|TTC7B_HUMAN Tetratricopeptide repeat protein 7B OS=Homo sapiens OX=9606 GN=TTC7B PE=1 SV=3	1	67.4565	0.00588641	67.456	23.913	67.456
sp|Q8IYX8|CE57L_HUMAN	136	sp|Q8IYX8|CE57L_HUMAN	sp|Q8IYX8|CE57L_HUMAN	sp|Q8IYX8|CE57L_HUMAN Centrosomal protein CEP57L1 OS=Homo sapiens OX=9606 GN=CEP57L1 PE=1 SV=1	0.997616	26.2172	0.018715	77.662	62.972	77.662
sp|Q8TAI1|TYMOS_HUMAN	56	sp|Q8TAI1|TYMOS_HUMAN	sp|Q8TAI1|TYMOS_HUMAN	sp|Q8TAI1|TYMOS_HUMAN TYMS opposite strand protein OS=Homo sapiens OX=9606 GN=TYMSOS PE=5 SV=2	1	55.6761	0.0208144	79.469	7.3302	55.676	1	65.2521	0.0266186	65.252	1	57.1775	0.0270365	57.177	1	65.0378	0.0265922	65.038	1	56.0107	0.027805	56.011	1	65.0378	0.0265922	65.038	1	69.9985	0.0272029	69.998	1	75.1893	0.0246395	75.189
sp|Q8TAP8|PPR35_HUMAN	84	sp|Q8TAP8|PPR35_HUMAN	sp|Q8TAP8|PPR35_HUMAN	sp|Q8TAP8|PPR35_HUMAN Protein phosphatase 1 regulatory subunit 35 OS=Homo sapiens OX=9606 GN=PPP1R35 PE=1 SV=1	0.999938	42.0069	4.58963E-14	100.33	87.688	86.324
sp|Q8TBG4|AT2L1_HUMAN	344	sp|Q8TBG4|AT2L1_HUMAN	sp|Q8TBG4|AT2L1_HUMAN	sp|Q8TBG4|AT2L1_HUMAN Ethanolamine-phosphate phospho-lyase OS=Homo sapiens OX=9606 GN=ETNPPL PE=1 SV=1	0.5	0	0.0247243	49.418	30.175	49.418
sp|Q96KV7|WDR90_HUMAN	723	sp|Q96KV7|WDR90_HUMAN	sp|Q96KV7|WDR90_HUMAN	sp|Q96KV7|WDR90_HUMAN WD repeat-containing protein 90 OS=Homo sapiens OX=9606 GN=WDR90 PE=1 SV=2	0.999899	42.9537	0.0283773	63.76	41.929	63.76
sp|Q9NPI1|BRD7_HUMAN	601	sp|Q9NPI1|BRD7_HUMAN	sp|Q9NPI1|BRD7_HUMAN	sp|Q9NPI1|BRD7_HUMAN Bromodomain-containing protein 7 OS=Homo sapiens OX=9606 GN=BRD7 PE=1 SV=1	0.985399	18.8622	0.0107806	40.113	17.58	40.113
sp|Q9UL18|AGO1_HUMAN	100	sp|Q9UL18|AGO1_HUMAN	sp|Q9UL18|AGO1_HUMAN	sp|Q9UL18|AGO1_HUMAN Protein argonaute-1 OS=Homo sapiens OX=9606 GN=AGO1 PE=1 SV=3	0.687769	0.801762	0.0271275	45.879	14.037	45.879
sp|Q9UL18|AGO1_HUMAN	102	sp|Q9UL18|AGO1_HUMAN	sp|Q9UL18|AGO1_HUMAN	sp|Q9UL18|AGO1_HUMAN Protein argonaute-1 OS=Homo sapiens OX=9606 GN=AGO1 PE=1 SV=3	0.687769	0.801762	0.0271275	45.879	14.037	45.879
sp|A6NKH3|RL37L_HUMAN	15	sp|A6NKH3|RL37L_HUMAN	sp|A6NKH3|RL37L_HUMAN	sp|A6NKH3|RL37L_HUMAN Putative 60S ribosomal protein L37a-like protein OS=Homo sapiens OX=9606 GN=RPL37AP8 PE=5 SV=2	1	44.447	0.0226181	44.447	6.8887	44.447
sp|O15303|GRM6_HUMAN	444	sp|O15303|GRM6_HUMAN	sp|O15303|GRM6_HUMAN	sp|O15303|GRM6_HUMAN Metabotropic glutamate receptor 6 OS=Homo sapiens OX=9606 GN=GRM6 PE=1 SV=2	1	53.1701	0.0220895	53.17	15.826	53.17
sp|O75822|EIF3J_HUMAN	170	sp|O75822|EIF3J_HUMAN	sp|O75822|EIF3J_HUMAN	sp|O75822|EIF3J_HUMAN Eukaryotic translation initiation factor 3 subunit J OS=Homo sapiens OX=9606 GN=EIF3J PE=1 SV=2	1	46.1286	0.0284182	46.129	9.7471	46.129
sp|P35125|UBP6_HUMAN	98	sp|P35125|UBP6_HUMAN	sp|P35125|UBP6_HUMAN	sp|P35125|UBP6_HUMAN Ubiquitin carboxyl-terminal hydrolase 6 OS=Homo sapiens OX=9606 GN=USP6 PE=1 SV=2	1	42.3359	0.019904	42.336	20.343	42.336
sp|Q17RQ9|NKPD1_HUMAN	225	sp|Q17RQ9|NKPD1_HUMAN	sp|Q17RQ9|NKPD1_HUMAN	sp|Q17RQ9|NKPD1_HUMAN NTPase KAP family P-loop domain-containing protein 1 OS=Homo sapiens OX=9606 GN=NKPD1 PE=2 SV=1	1	42.0411	0.00924694	43.084	15.947	42.041
sp|Q2TAA2|IAH1_HUMAN	107	sp|Q2TAA2|IAH1_HUMAN	sp|Q2TAA2|IAH1_HUMAN	sp|Q2TAA2|IAH1_HUMAN Isoamyl acetate-hydrolyzing esterase 1 homolog OS=Homo sapiens OX=9606 GN=IAH1 PE=1 SV=1	1	54.4164	0.027528	54.416	6.5477	54.416					1	54.4164	0.027528	54.416
sp|Q76L83|ASXL2_HUMAN	72	sp|Q76L83|ASXL2_HUMAN	sp|Q76L83|ASXL2_HUMAN	sp|Q76L83|ASXL2_HUMAN Putative Polycomb group protein ASXL2 OS=Homo sapiens OX=9606 GN=ASXL2 PE=1 SV=1	1	47.8234	0.0289794	47.823	20.709	47.823
sp|Q86VF7|NRAP_HUMAN	718	sp|Q86VF7|NRAP_HUMAN	sp|Q86VF7|NRAP_HUMAN	sp|Q86VF7|NRAP_HUMAN Nebulin-related-anchoring protein OS=Homo sapiens OX=9606 GN=NRAP PE=1 SV=2	1	40.7782	0.0225417	40.778	17.35	40.778
sp|Q86Z20|CC125_HUMAN	426	sp|Q86Z20|CC125_HUMAN	sp|Q86Z20|CC125_HUMAN	sp|Q86Z20|CC125_HUMAN Coiled-coil domain-containing protein 125 OS=Homo sapiens OX=9606 GN=CCDC125 PE=1 SV=2	0.999505	33.0491	0.0346903	44.611	9.5054	44.611
sp|Q8N4A0|GALT4_HUMAN	370	sp|Q8N4A0|GALT4_HUMAN	sp|Q8N4A0|GALT4_HUMAN	sp|Q8N4A0|GALT4_HUMAN Polypeptide N-acetylgalactosaminyltransferase 4 OS=Homo sapiens OX=9606 GN=GALNT4 PE=1 SV=2	0.993465	21.8191	0.0294165	49.3	7.5961	49.3
sp|Q8TBG4|AT2L1_HUMAN	342	sp|Q8TBG4|AT2L1_HUMAN	sp|Q8TBG4|AT2L1_HUMAN	sp|Q8TBG4|AT2L1_HUMAN Ethanolamine-phosphate phospho-lyase OS=Homo sapiens OX=9606 GN=ETNPPL PE=1 SV=1	0.5	0	0.0247243	49.418	30.175	49.418
sp|Q96T60|PNKP_HUMAN	196	sp|Q96T60|PNKP_HUMAN	sp|Q96T60|PNKP_HUMAN	sp|Q96T60|PNKP_HUMAN Bifunctional polynucleotide phosphatase/kinase OS=Homo sapiens OX=9606 GN=PNKP PE=1 SV=1	1	86.1127	0.0051922	86.113	32.946	86.113
sp|Q9NPI1|BRD7_HUMAN	609	sp|Q9NPI1|BRD7_HUMAN	sp|Q9NPI1|BRD7_HUMAN	sp|Q9NPI1|BRD7_HUMAN Bromodomain-containing protein 7 OS=Homo sapiens OX=9606 GN=BRD7 PE=1 SV=1	0.892877	9.67508	0.0107806	40.113	17.58	40.113
sp|Q9NSK0|KLC4_HUMAN	221	sp|Q9NSK0|KLC4_HUMAN	sp|Q9NSK0|KLC4_HUMAN	sp|Q9NSK0|KLC4_HUMAN Kinesin light chain 4 OS=Homo sapiens OX=9606 GN=KLC4 PE=1 SV=3	0.998847	29.3756	0.0282116	42.789	14.927	42.789
[truncated: 671 more columns]
