# Supplementary material for: Novel CDKL5 targets identified in human iPSC-derived neurons
Source: Cell Mol Life Sci. 2024 Aug 13;81(1):347. doi: 10.1007/s00018-024-05389-8 (PMC11335273; doi:10.1007/s00018-024-05389-8)
Supplement: Supplementary file 5 — Supplementary file5 (TXT 153 KB) [file 18_2024_5389_MOESM5_ESM.txt]

Proteins	Positions within proteins	Leading proteins	Protein	Fasta headers	Localization prob	Score diff	PEP	Score	Delta score	Score for localization	Localization prob 427_Nicole_NVB_167	Score diff 427_Nicole_NVB_167	PEP 427_Nicole_NVB_167	Score 427_Nicole_NVB_167	Localization prob 427_Nicole_NVB_168	Score diff 427_Nicole_NVB_168	PEP 427_Nicole_NVB_168	Score 427_Nicole_NVB_168	Localization prob 427_Nicole_NVB_169	Score diff 427_Nicole_NVB_169	PEP 427_Nicole_NVB_169	Score 427_Nicole_NVB_169	Localization prob 427_Nicole_NVB_170	Score diff 427_Nicole_NVB_170	PEP 427_Nicole_NVB_170	Score 427_Nicole_NVB_170	Localization prob 427_Nicole_NVB_171	Score diff 427_Nicole_NVB_171	PEP 427_Nicole_NVB_171	Score 427_Nicole_NVB_171	Localization prob 427_Nicole_NVB_172	Score diff 427_Nicole_NVB_172	PEP 427_Nicole_NVB_172	Score 427_Nicole_NVB_172	Localization prob 427_Nicole_NVB_173	Score diff 427_Nicole_NVB_173	PEP 427_Nicole_NVB_173	Score 427_Nicole_NVB_173	Localization prob 427_Nicole_NVB_174	Score diff 427_Nicole_NVB_174	PEP 427_Nicole_NVB_174	Score 427_Nicole_NVB_174	Localization prob 427_Nicole_NVB_175	Score diff 427_Nicole_NVB_175	PEP 427_Nicole_NVB_175	Score 427_Nicole_NVB_175	Localization prob 427_Nicole_NVB_176	Score diff 427_Nicole_NVB_176	PEP 427_Nicole_NVB_176
CON__P02662	115	CON__P02662	CON__P02662		1	96.4138	3.14604E-105	237.81	209.04	96.414																	1	78.4303	0.0212663	96.096	0.999966	44.6641	0.0304682	49.768									1	176.332	1.6853E-25	198.96
CON__P02663	129	CON__P02663	CON__P02663		0.598035	5.10872	7.84525E-05	86.131	75.709	83.236
CON__P02663	131	CON__P02663	CON__P02663		0.910394	11.2621	8.33852E-05	83.236	74.149	83.236																																	0.491413	0.680664	0.0110036	45.611
CON__P02663	143	CON__P02663	CON__P02663		0.845511	7.41062	0.000419122	111.12	88.395	101.53																																	0.761627	5.06533	0.0106202	89.43
CON__P02666	35	CON__P02666	CON__P02666		1	181.877	0	445.4	422.04	408.27																																	1	175.299	0	302.32
CON__P13646-1	427	CON__P13646-1	CON__P13646-1		0.997108	25.376	1.67587E-10	186.42	162.69	186.42																																	0.997108	25.376	1.67587E-10	186.42
sp|A4D126|ISPD_HUMAN	78	sp|A4D126|ISPD_HUMAN	sp|A4D126|ISPD_HUMAN	sp|A4D126|ISPD_HUMAN D-ribitol-5-phosphate cytidylyltransferase OS=Homo sapiens OX=9606 GN=ISPD PE=1 SV=2	0.676342	5.67217	0.00403172	47.104	19.993	47.104
sp|A7XYQ1|SOBP_HUMAN	683	sp|A7XYQ1|SOBP_HUMAN	sp|A7XYQ1|SOBP_HUMAN	sp|A7XYQ1|SOBP_HUMAN Sine oculis-binding protein homolog OS=Homo sapiens OX=9606 GN=SOBP PE=1 SV=2	0.5	0	0.00400972	108.57	65.487	97.965
sp|A8MVW5|HECA2_HUMAN	83	sp|A8MVW5|HECA2_HUMAN	sp|A8MVW5|HECA2_HUMAN	sp|A8MVW5|HECA2_HUMAN HEPACAM family member 2 OS=Homo sapiens OX=9606 GN=HEPACAM2 PE=1 SV=1	0.993954	22.1326	0.00382591	72.34	32.274	72.34
sp|A8MVW5|HECA2_HUMAN	87	sp|A8MVW5|HECA2_HUMAN	sp|A8MVW5|HECA2_HUMAN	sp|A8MVW5|HECA2_HUMAN HEPACAM family member 2 OS=Homo sapiens OX=9606 GN=HEPACAM2 PE=1 SV=1	0.993954	22.1326	0.00382591	72.34	32.274	72.34
sp|O00522|KRIT1_HUMAN	205	sp|O00522|KRIT1_HUMAN	sp|O00522|KRIT1_HUMAN	sp|O00522|KRIT1_HUMAN Krev interaction trapped protein 1 OS=Homo sapiens OX=9606 GN=KRIT1 PE=1 SV=2	0.292815	0.682868	0.000189038	53.705	33.053	53.705
sp|O60602|TLR5_HUMAN	174	sp|O60602|TLR5_HUMAN	sp|O60602|TLR5_HUMAN	sp|O60602|TLR5_HUMAN Toll-like receptor 5 OS=Homo sapiens OX=9606 GN=TLR5 PE=1 SV=4	0.666437	0	0.00284625	47.38	30.222	47.38
sp|O60602|TLR5_HUMAN	178	sp|O60602|TLR5_HUMAN	sp|O60602|TLR5_HUMAN	sp|O60602|TLR5_HUMAN Toll-like receptor 5 OS=Homo sapiens OX=9606 GN=TLR5 PE=1 SV=4	0.663519	0	0.00284625	47.38	30.222	47.38
sp|O60602|TLR5_HUMAN	179	sp|O60602|TLR5_HUMAN	sp|O60602|TLR5_HUMAN	sp|O60602|TLR5_HUMAN Toll-like receptor 5 OS=Homo sapiens OX=9606 GN=TLR5 PE=1 SV=4	0.663519	0	0.00284625	47.38	30.222	47.38
sp|O75781|PALM_HUMAN	152	sp|O75781|PALM_HUMAN	sp|O75781|PALM_HUMAN	sp|O75781|PALM_HUMAN Paralemmin-1 OS=Homo sapiens OX=9606 GN=PALM PE=1 SV=2	0.666689	0	0.00063646	78.513	54.713	42.556					0.666667	0	0.00063646	78.513	0.666689	0	0.0200633	42.556	0.666669	0	0.00955946	54.259	0.66668	0	0.0190752	43.897	0.666674	0	0.0159405	46.955
sp|O75781|PALM_HUMAN	162	sp|O75781|PALM_HUMAN	sp|O75781|PALM_HUMAN	sp|O75781|PALM_HUMAN Paralemmin-1 OS=Homo sapiens OX=9606 GN=PALM PE=1 SV=2	1	71.6642	0.00063646	78.513	54.713	78.513					1	71.6642	0.00063646	78.513	0.999934	37.0622	0.0200633	42.556	0.999994	47.8235	0.00955946	54.259	0.999959	39.0922	0.0190752	43.897	0.999977	41.676	0.0159405	46.955
sp|O75916|RGS9_HUMAN	583	sp|O75916|RGS9_HUMAN	sp|O75916|RGS9_HUMAN	sp|O75916|RGS9_HUMAN Regulator of G-protein signaling 9 OS=Homo sapiens OX=9606 GN=RGS9 PE=1 SV=1	0.999974	45.9268	0.00514147	83.948	59.172	83.948																									0.999974	45.9268	0.00514147	83.948
sp|O76039|CDKL5_HUMAN	720	sp|O76039|CDKL5_HUMAN	sp|O76039|CDKL5_HUMAN	sp|O76039|CDKL5_HUMAN Cyclin-dependent kinase-like 5 OS=Homo sapiens OX=9606 GN=CDKL5 PE=1 SV=1	0.999967	44.8391	3.73852E-05	118.51	102.97	118.51
sp|P13569|CFTR_HUMAN	776	sp|P13569|CFTR_HUMAN	sp|P13569|CFTR_HUMAN	sp|P13569|CFTR_HUMAN Cystic fibrosis transmembrane conductance regulator OS=Homo sapiens OX=9606 GN=CFTR PE=1 SV=3	0.747521	5.81962	0.00290572	50.945	33.357	50.945
sp|P13569|CFTR_HUMAN	790	sp|P13569|CFTR_HUMAN	sp|P13569|CFTR_HUMAN	sp|P13569|CFTR_HUMAN Cystic fibrosis transmembrane conductance regulator OS=Homo sapiens OX=9606 GN=CFTR PE=1 SV=3	0.371226	0	0.00290572	50.945	33.357	50.945
sp|P38159|RBMX_HUMAN;sp|Q96E39|RMXL1_HUMAN	208;208	sp|P38159|RBMX_HUMAN	sp|P38159|RBMX_HUMAN	sp|P38159|RBMX_HUMAN RNA-binding motif protein, X chromosome OS=Homo sapiens OX=9606 GN=RBMX PE=1 SV=3;sp|Q96E39|RMXL1_HUMAN RNA binding motif protein, X-linked-like-1 OS=Homo sapiens OX=9606 GN=RBMXL1 PE=1 SV=1	0.999876	39.087	0.00201605	133.87	102.2	133.87
sp|P62685|GAK8_HUMAN;sp|Q7LDI9|GAK6_HUMAN;sp|P63145|GAK24_HUMAN;sp|P63130|GAK7_HUMAN;sp|P63126|GAK9_HUMAN;sp|P62684|GA113_HUMAN;sp|P62683|GAK21_HUMAN;sp|P63128|POK9_HUMAN	465;465;465;465;465;465;465;465	sp|P62685|GAK8_HUMAN	sp|P62685|GAK8_HUMAN	sp|P62685|GAK8_HUMAN Endogenous retrovirus group K member 8 Gag polyprotein OS=Homo sapiens OX=9606 GN=ERVK-8 PE=1 SV=2;sp|Q7LDI9|GAK6_HUMAN Endogenous retrovirus group K member 6 Gag polyprotein OS=Homo sapiens OX=9606 GN=ERVK-6 PE=1 SV=3;sp|P63145|GAK24_	1	89.5479	0.00168728	101.93	67.208	89.548
sp|P78347|GTF2I_HUMAN	674	sp|P78347|GTF2I_HUMAN	sp|P78347|GTF2I_HUMAN	sp|P78347|GTF2I_HUMAN General transcription factor II-I OS=Homo sapiens OX=9606 GN=GTF2I PE=1 SV=2	0.580285	4.41717	1.11971E-84	183.7	167.56	162.08																	0.550815	3.89615	1.11971E-84	183.7
sp|P78347|GTF2I_HUMAN	677	sp|P78347|GTF2I_HUMAN	sp|P78347|GTF2I_HUMAN	sp|P78347|GTF2I_HUMAN General transcription factor II-I OS=Homo sapiens OX=9606 GN=GTF2I PE=1 SV=2	0.500341	1.99973	3.95447E-64	170.94	157.55	170.94																	0.307043	0	0.00468661	50.499
sp|P78347|GTF2I_HUMAN	679	sp|P78347|GTF2I_HUMAN	sp|P78347|GTF2I_HUMAN	sp|P78347|GTF2I_HUMAN General transcription factor II-I OS=Homo sapiens OX=9606 GN=GTF2I PE=1 SV=2	0.333294	0	5.36759E-42	132.76	120.35	132.76																	0.307043	0	0.00468661	50.499
sp|Q15424|SAFB1_HUMAN	855	sp|Q15424|SAFB1_HUMAN	sp|Q15424|SAFB1_HUMAN	sp|Q15424|SAFB1_HUMAN Scaffold attachment factor B1 OS=Homo sapiens OX=9606 GN=SAFB PE=1 SV=4	0.977454	16.5051	0.00598276	55.589	34.235	47.915
sp|Q5QGZ9|CL12A_HUMAN	95	sp|Q5QGZ9|CL12A_HUMAN	sp|Q5QGZ9|CL12A_HUMAN	sp|Q5QGZ9|CL12A_HUMAN C-type lectin domain family 12 member A OS=Homo sapiens OX=9606 GN=CLEC12A PE=1 SV=3	0.50386	0	0.00627754	42.172	25.725	42.172
sp|Q5QGZ9|CL12A_HUMAN	100	sp|Q5QGZ9|CL12A_HUMAN	sp|Q5QGZ9|CL12A_HUMAN	sp|Q5QGZ9|CL12A_HUMAN C-type lectin domain family 12 member A OS=Homo sapiens OX=9606 GN=CLEC12A PE=1 SV=3	0.503901	0	0.00627754	42.172	25.725	42.172
sp|Q5QGZ9|CL12A_HUMAN	107	sp|Q5QGZ9|CL12A_HUMAN	sp|Q5QGZ9|CL12A_HUMAN	sp|Q5QGZ9|CL12A_HUMAN C-type lectin domain family 12 member A OS=Homo sapiens OX=9606 GN=CLEC12A PE=1 SV=3	0.503901	0	0.00627754	42.172	25.725	42.172
sp|Q8N1C3|GBRG1_HUMAN	10	sp|Q8N1C3|GBRG1_HUMAN	sp|Q8N1C3|GBRG1_HUMAN	sp|Q8N1C3|GBRG1_HUMAN Gamma-aminobutyric acid receptor subunit gamma-1 OS=Homo sapiens OX=9606 GN=GABRG1 PE=2 SV=2	1	58.2232	0.00422374	79.974	20.548	58.223
sp|Q8WXX0|DYH7_HUMAN	1084	sp|Q8WXX0|DYH7_HUMAN	sp|Q8WXX0|DYH7_HUMAN	sp|Q8WXX0|DYH7_HUMAN Dynein heavy chain 7, axonemal OS=Homo sapiens OX=9606 GN=DNAH7 PE=1 SV=2	0.666667	0	1.49442E-15	94.882	75.571	94.882																	0.666667	0	0.000424282	94.882					0.666667	0	1.49442E-15	90.379
sp|Q96K37|S35E1_HUMAN	306	sp|Q96K37|S35E1_HUMAN	sp|Q96K37|S35E1_HUMAN	sp|Q96K37|S35E1_HUMAN Solute carrier family 35 member E1 OS=Homo sapiens OX=9606 GN=SLC35E1 PE=1 SV=2	0.999809	37.1984	0.00270412	80.96	59.214	80.96
sp|Q9BSC4|NOL10_HUMAN	13	sp|Q9BSC4|NOL10_HUMAN	sp|Q9BSC4|NOL10_HUMAN	sp|Q9BSC4|NOL10_HUMAN Nucleolar protein 10 OS=Homo sapiens OX=9606 GN=NOL10 PE=1 SV=1	0.578731	0	0.00176856	52.061	22.591	52.061
sp|Q9BSC4|NOL10_HUMAN	15	sp|Q9BSC4|NOL10_HUMAN	sp|Q9BSC4|NOL10_HUMAN	sp|Q9BSC4|NOL10_HUMAN Nucleolar protein 10 OS=Homo sapiens OX=9606 GN=NOL10 PE=1 SV=1	0.612833	0	0.00176856	52.061	22.591	52.061
sp|Q9BSC4|NOL10_HUMAN	19	sp|Q9BSC4|NOL10_HUMAN	sp|Q9BSC4|NOL10_HUMAN	sp|Q9BSC4|NOL10_HUMAN Nucleolar protein 10 OS=Homo sapiens OX=9606 GN=NOL10 PE=1 SV=1	0.612833	0	0.00176856	52.061	22.591	52.061
sp|Q9BSC4|NOL10_HUMAN	25	sp|Q9BSC4|NOL10_HUMAN	sp|Q9BSC4|NOL10_HUMAN	sp|Q9BSC4|NOL10_HUMAN Nucleolar protein 10 OS=Homo sapiens OX=9606 GN=NOL10 PE=1 SV=1	0.612833	0	0.00176856	52.061	22.591	52.061
sp|Q9NYF8|BCLF1_HUMAN	658	sp|Q9NYF8|BCLF1_HUMAN	sp|Q9NYF8|BCLF1_HUMAN	sp|Q9NYF8|BCLF1_HUMAN Bcl-2-associated transcription factor 1 OS=Homo sapiens OX=9606 GN=BCLAF1 PE=1 SV=2	0.998683	29.3476	0.00285256	107.97	56.204	83.314																	0.996632	26.1294	0.0255105	44.543	0.990837	20.7921	0.0209495	50.155									0.984896	18.7578	0.0159459	62.14
sp|Q9NYF8|BCLF1_HUMAN	177	sp|Q9NYF8|BCLF1_HUMAN	sp|Q9NYF8|BCLF1_HUMAN	sp|Q9NYF8|BCLF1_HUMAN Bcl-2-associated transcription factor 1 OS=Homo sapiens OX=9606 GN=BCLAF1 PE=1 SV=2	0.999995	53.2456	1.29693E-05	171.04	155.26	101.36																					0.981401	17.2236	0.00344596	61.959	0.987053	18.8217	0.000262697	110.44
sp|Q9NYF8|BCLF1_HUMAN	531	sp|Q9NYF8|BCLF1_HUMAN	sp|Q9NYF8|BCLF1_HUMAN	sp|Q9NYF8|BCLF1_HUMAN Bcl-2-associated transcription factor 1 OS=Homo sapiens OX=9606 GN=BCLAF1 PE=1 SV=2	1	92.8056	0.00347751	147.51	112.68	147.51
sp|Q9UK10|ZN225_HUMAN	307	sp|Q9UK10|ZN225_HUMAN	sp|Q9UK10|ZN225_HUMAN	sp|Q9UK10|ZN225_HUMAN Zinc finger protein 225 OS=Homo sapiens OX=9606 GN=ZNF225 PE=1 SV=2	1	68.7347	0.00169398	98.033	57.309	68.735
sp|Q9UPN3|MACF1_HUMAN	1744	sp|Q9UPN3|MACF1_HUMAN	sp|Q9UPN3|MACF1_HUMAN	sp|Q9UPN3|MACF1_HUMAN Microtubule-actin cross-linking factor 1, isoforms 1/2/3/5 OS=Homo sapiens OX=9606 GN=MACF1 PE=1 SV=4	0.5	0	0.00610885	92.051	20.359	76.1
sp|Q9UPN3|MACF1_HUMAN	1747	sp|Q9UPN3|MACF1_HUMAN	sp|Q9UPN3|MACF1_HUMAN	sp|Q9UPN3|MACF1_HUMAN Microtubule-actin cross-linking factor 1, isoforms 1/2/3/5 OS=Homo sapiens OX=9606 GN=MACF1 PE=1 SV=4	0.5	0	0.00610885	92.051	20.359	76.1
sp|Q9Y2W1|TR150_HUMAN	248	sp|Q9Y2W1|TR150_HUMAN	sp|Q9Y2W1|TR150_HUMAN	sp|Q9Y2W1|TR150_HUMAN Thyroid hormone receptor-associated protein 3 OS=Homo sapiens OX=9606 GN=THRAP3 PE=1 SV=2	1	118.344	2.2343E-105	234.22	217.14	234.22	0.999998	58.2085	0.000134285	102.43	1	71.7409	0.00138059	126.25	0.999954	43.3787	0.0184706	52.99	1	75.4969	0.000160331	132.67	1	88.0669	7.61086E-08	140.8	1	76.9042	8.00918E-08	140.35	1	76.3171	6.78097E-08	141.74	1	63.1745	0.00516596	87.228	1	75.8649	0.0015128	127.1	1	69.315	0.00138059
sp|Q9Y2W1|TR150_HUMAN	253	sp|Q9Y2W1|TR150_HUMAN	sp|Q9Y2W1|TR150_HUMAN	sp|Q9Y2W1|TR150_HUMAN Thyroid hormone receptor-associated protein 3 OS=Homo sapiens OX=9606 GN=THRAP3 PE=1 SV=2	0.999951	43.1109	2.30213E-05	101.48	85.381	101.48	0.998297	27.6797	0.00609488	68.49	0.986906	18.7709	0.0271657	46.178	0.99165	20.7465	0.0184706	52.99	0.997644	26.2689	0.0029676	63.726					0.991546	20.6926	0.00386487	57.973	0.99799	26.9592	0.00797833	66.045	0.970927	15.2355	0.0348849	40.137	0.998449	28.0858	0.00217373	75.057	0.999508	33.0816	0.00615545
sp|Q9Y2W1|TR150_HUMAN	682	sp|Q9Y2W1|TR150_HUMAN	sp|Q9Y2W1|TR150_HUMAN	sp|Q9Y2W1|TR150_HUMAN Thyroid hormone receptor-associated protein 3 OS=Homo sapiens OX=9606 GN=THRAP3 PE=1 SV=2	0.999826	38.2734	4.21391E-05	160.15	118.15	72.958													0.999826	38.2734	0.0265407	72.958					0.861442	7.93939	0.00147418	148.18
sp|Q9Y5Q8|TF3C5_HUMAN	82	sp|Q9Y5Q8|TF3C5_HUMAN	sp|Q9Y5Q8|TF3C5_HUMAN	sp|Q9Y5Q8|TF3C5_HUMAN General transcription factor 3C polypeptide 5 OS=Homo sapiens OX=9606 GN=GTF3C5 PE=1 SV=2	0.999983	47.8198	0.00256361	106.36	76.883	98.523
sp|Q9Y5Q8|TF3C5_HUMAN	83	sp|Q9Y5Q8|TF3C5_HUMAN	sp|Q9Y5Q8|TF3C5_HUMAN	sp|Q9Y5Q8|TF3C5_HUMAN General transcription factor 3C polypeptide 5 OS=Homo sapiens OX=9606 GN=GTF3C5 PE=1 SV=2	0.99998	47.0872	0.00256361	106.36	76.883	98.523
CON__P02663	122	CON__P02663	CON__P02663		0.337285	0.971644	0.000153995	76.198	69.352	76.198
CON__P02663	130	CON__P02663	CON__P02663		0.558217	1.46237	7.84525E-05	86.131	75.709	54.66																																	0.513194	1.01555	0.0110036	45.611
CON__Q9DCV7	375	CON__Q9DCV7	CON__Q9DCV7		1	71.8261	2.28351E-11	86.479	65.351	86.479
sp|A7XYQ1|SOBP_HUMAN	689	sp|A7XYQ1|SOBP_HUMAN	sp|A7XYQ1|SOBP_HUMAN	sp|A7XYQ1|SOBP_HUMAN Sine oculis-binding protein homolog OS=Homo sapiens OX=9606 GN=SOBP PE=1 SV=2	0.5	0	0.00400972	108.57	65.487	97.965
sp|O75781|PALM_HUMAN	154	sp|O75781|PALM_HUMAN	sp|O75781|PALM_HUMAN	sp|O75781|PALM_HUMAN Paralemmin-1 OS=Homo sapiens OX=9606 GN=PALM PE=1 SV=2	0.666689	0	0.00063646	78.513	54.713	42.556					0.666667	0	0.00063646	78.513	0.666689	0	0.0200633	42.556	0.666669	0	0.00955946	54.259	0.66668	0	0.0190752	43.897	0.666674	0	0.0159405	46.955
sp|O75781|PALM_HUMAN	158	sp|O75781|PALM_HUMAN	sp|O75781|PALM_HUMAN	sp|O75781|PALM_HUMAN Paralemmin-1 OS=Homo sapiens OX=9606 GN=PALM PE=1 SV=2	0.666689	0	0.00063646	78.513	54.713	42.556					0.666667	0	0.00063646	78.513	0.666689	0	0.0200633	42.556	0.666669	0	0.00955946	54.259	0.66668	0	0.0190752	43.897	0.666674	0	0.0159405	46.955
sp|O75822|EIF3J_HUMAN	168	sp|O75822|EIF3J_HUMAN	sp|O75822|EIF3J_HUMAN	sp|O75822|EIF3J_HUMAN Eukaryotic translation initiation factor 3 subunit J OS=Homo sapiens OX=9606 GN=EIF3J PE=1 SV=2	1	86.1356	0.00566603	86.136	32.453	86.136
sp|P10826|RARB_HUMAN	259	sp|P10826|RARB_HUMAN	sp|P10826|RARB_HUMAN	sp|P10826|RARB_HUMAN Retinoic acid receptor beta OS=Homo sapiens OX=9606 GN=RARB PE=1 SV=2	1	78.0351	0.00283646	83.314	59.565	83.314
sp|P13569|CFTR_HUMAN	774	sp|P13569|CFTR_HUMAN	sp|P13569|CFTR_HUMAN	sp|P13569|CFTR_HUMAN Cystic fibrosis transmembrane conductance regulator OS=Homo sapiens OX=9606 GN=CFTR PE=1 SV=3	0.747521	5.81962	0.00290572	50.945	33.357	50.945
sp|P13569|CFTR_HUMAN	788	sp|P13569|CFTR_HUMAN	sp|P13569|CFTR_HUMAN	sp|P13569|CFTR_HUMAN Cystic fibrosis transmembrane conductance regulator OS=Homo sapiens OX=9606 GN=CFTR PE=1 SV=3	0.371259	0	0.00290572	50.945	33.357	50.945
sp|P13569|CFTR_HUMAN	791	sp|P13569|CFTR_HUMAN	sp|P13569|CFTR_HUMAN	sp|P13569|CFTR_HUMAN Cystic fibrosis transmembrane conductance regulator OS=Homo sapiens OX=9606 GN=CFTR PE=1 SV=3	0.371252	0	0.00290572	50.945	33.357	50.945
sp|P37059|DHB2_HUMAN	196	sp|P37059|DHB2_HUMAN	sp|P37059|DHB2_HUMAN	sp|P37059|DHB2_HUMAN Estradiol 17-beta-dehydrogenase 2 OS=Homo sapiens OX=9606 GN=HSD17B2 PE=1 SV=1	1	71.3426	0.00129195	91.549	21.521	91.549					0.999997	54.8556	0.0029758	76.228																	1	71.3426	0.00129195	91.549
sp|Q0VDG4|SCRN3_HUMAN	194	sp|Q0VDG4|SCRN3_HUMAN	sp|Q0VDG4|SCRN3_HUMAN	sp|Q0VDG4|SCRN3_HUMAN Secernin-3 OS=Homo sapiens OX=9606 GN=SCRN3 PE=1 SV=1	0.494409	2.91316	0.00234904	96.009	71.155	96.009																																	0.494409	2.91316	0.00234904	96.009
sp|Q15678|PTN14_HUMAN	657	sp|Q15678|PTN14_HUMAN	sp|Q15678|PTN14_HUMAN	sp|Q15678|PTN14_HUMAN Tyrosine-protein phosphatase non-receptor type 14 OS=Homo sapiens OX=9606 GN=PTPN14 PE=1 SV=2	1	90.0412	0.000274632	95.401	59.756	95.401
sp|Q16647|PTGIS_HUMAN	66	sp|Q16647|PTGIS_HUMAN	sp|Q16647|PTGIS_HUMAN	sp|Q16647|PTGIS_HUMAN Prostacyclin synthase OS=Homo sapiens OX=9606 GN=PTGIS PE=1 SV=1	1	75.6522	0.00791269	79.489	35.18	75.652
sp|Q5QGZ9|CL12A_HUMAN	112	sp|Q5QGZ9|CL12A_HUMAN	sp|Q5QGZ9|CL12A_HUMAN	sp|Q5QGZ9|CL12A_HUMAN C-type lectin domain family 12 member A OS=Homo sapiens OX=9606 GN=CLEC12A PE=1 SV=3	0.476107	0	0.00627754	42.172	25.725	42.172
sp|Q5QGZ9|CL12A_HUMAN	115	sp|Q5QGZ9|CL12A_HUMAN	sp|Q5QGZ9|CL12A_HUMAN	sp|Q5QGZ9|CL12A_HUMAN C-type lectin domain family 12 member A OS=Homo sapiens OX=9606 GN=CLEC12A PE=1 SV=3	0.476096	0	0.00627754	42.172	25.725	42.172
sp|Q96GK7|FAH2A_HUMAN;sp|Q6P2I3|FAH2B_HUMAN	210;210	sp|Q96GK7|FAH2A_HUMAN	sp|Q96GK7|FAH2A_HUMAN	sp|Q96GK7|FAH2A_HUMAN Fumarylacetoacetate hydrolase domain-containing protein 2A OS=Homo sapiens OX=9606 GN=FAHD2A PE=1 SV=1;sp|Q6P2I3|FAH2B_HUMAN Fumarylacetoacetate hydrolase domain-containing protein 2B OS=Homo sapiens OX=9606 GN=FAHD2B PE=1 SV=1	0.999997	54.8844	0.00656885	70.028	6.404	70.028													0.999997	54.8844	0.0115593	70.028
sp|Q96GK7|FAH2A_HUMAN;sp|Q6P2I3|FAH2B_HUMAN	213;213	sp|Q96GK7|FAH2A_HUMAN	sp|Q96GK7|FAH2A_HUMAN	sp|Q96GK7|FAH2A_HUMAN Fumarylacetoacetate hydrolase domain-containing protein 2A OS=Homo sapiens OX=9606 GN=FAHD2A PE=1 SV=1;sp|Q6P2I3|FAH2B_HUMAN Fumarylacetoacetate hydrolase domain-containing protein 2B OS=Homo sapiens OX=9606 GN=FAHD2B PE=1 SV=1	0.999997	54.8844	0.00656885	70.028	6.404	70.028													0.999997	54.8844	0.0115593	70.028
sp|Q8WXX0|DYH7_HUMAN	1086	sp|Q8WXX0|DYH7_HUMAN	sp|Q8WXX0|DYH7_HUMAN	sp|Q8WXX0|DYH7_HUMAN Dynein heavy chain 7, axonemal OS=Homo sapiens OX=9606 GN=DNAH7 PE=1 SV=2	0.666667	0	1.49442E-15	94.882	75.571	94.882																	0.666667	0	0.000424282	94.882					0.666667	0	1.49442E-15	90.379
sp|Q8WXX0|DYH7_HUMAN	1090	sp|Q8WXX0|DYH7_HUMAN	sp|Q8WXX0|DYH7_HUMAN	sp|Q8WXX0|DYH7_HUMAN Dynein heavy chain 7, axonemal OS=Homo sapiens OX=9606 GN=DNAH7 PE=1 SV=2	0.666667	0	1.49442E-15	94.882	75.571	94.882																	0.666667	0	0.000424282	94.882					0.666667	0	1.49442E-15	90.379
sp|Q96K78|AGRG7_HUMAN	57	sp|Q96K78|AGRG7_HUMAN	sp|Q96K78|AGRG7_HUMAN	sp|Q96K78|AGRG7_HUMAN Adhesion G-protein coupled receptor G7 OS=Homo sapiens OX=9606 GN=ADGRG7 PE=1 SV=2	0.999809	40.1696	0.00447935	64.104	36.966	64.104
sp|Q9ULT6|ZNRF3_HUMAN	916	sp|Q9ULT6|ZNRF3_HUMAN	sp|Q9ULT6|ZNRF3_HUMAN	sp|Q9ULT6|ZNRF3_HUMAN E3 ubiquitin-protein ligase ZNRF3 OS=Homo sapiens OX=9606 GN=ZNRF3 PE=1 SV=3	0.333271	0	6.31539E-05	62.303	50.515	62.303
sp|Q9ULT6|ZNRF3_HUMAN	917	sp|Q9ULT6|ZNRF3_HUMAN	sp|Q9ULT6|ZNRF3_HUMAN	sp|Q9ULT6|ZNRF3_HUMAN E3 ubiquitin-protein ligase ZNRF3 OS=Homo sapiens OX=9606 GN=ZNRF3 PE=1 SV=3	0.333271	0	6.31539E-05	62.303	50.515	62.303
sp|Q9ULT6|ZNRF3_HUMAN	919	sp|Q9ULT6|ZNRF3_HUMAN	sp|Q9ULT6|ZNRF3_HUMAN	sp|Q9ULT6|ZNRF3_HUMAN E3 ubiquitin-protein ligase ZNRF3 OS=Homo sapiens OX=9606 GN=ZNRF3 PE=1 SV=3	0.333271	0	6.31539E-05	62.303	50.515	62.303
CON__Q9DCV7	369	CON__Q9DCV7	CON__Q9DCV7		1	73.4889	2.28351E-11	86.479	65.351	86.479
sp|A6NE01|F186A_HUMAN	721	sp|A6NE01|F186A_HUMAN	sp|A6NE01|F186A_HUMAN	sp|A6NE01|F186A_HUMAN Protein FAM186A OS=Homo sapiens OX=9606 GN=FAM186A PE=2 SV=3	0.998165	27.3562	9.20784E-05	97.456	52.295	97.456
sp|O00273|DFFA_HUMAN	195	sp|O00273|DFFA_HUMAN	sp|O00273|DFFA_HUMAN	sp|O00273|DFFA_HUMAN DNA fragmentation factor subunit alpha OS=Homo sapiens OX=9606 GN=DFFA PE=1 SV=1	1	94.6917	0.00227197	117.89	80.698	94.692
sp|O75822|EIF3J_HUMAN	170	sp|O75822|EIF3J_HUMAN	sp|O75822|EIF3J_HUMAN	sp|O75822|EIF3J_HUMAN Eukaryotic translation initiation factor 3 subunit J OS=Homo sapiens OX=9606 GN=EIF3J PE=1 SV=2	1	86.1356	0.00566603	86.136	32.453	86.136
sp|O76039|CDKL5_HUMAN	171	sp|O76039|CDKL5_HUMAN	sp|O76039|CDKL5_HUMAN	sp|O76039|CDKL5_HUMAN Cyclin-dependent kinase-like 5 OS=Homo sapiens OX=9606 GN=CDKL5 PE=1 SV=1	0.971628	16.2129	3.04331E-13	160.69	137.45	160.69													0.971628	16.2129	3.04331E-13	160.69
sp|P51812|KS6A3_HUMAN	97	sp|P51812|KS6A3_HUMAN	sp|P51812|KS6A3_HUMAN	sp|P51812|KS6A3_HUMAN Ribosomal protein S6 kinase alpha-3 OS=Homo sapiens OX=9606 GN=RPS6KA3 PE=1 SV=1	0.999972	45.0253	0.00925125	65.056	31.295	65.056
sp|Q9H095|DRC9_HUMAN	369	sp|Q9H095|DRC9_HUMAN	sp|Q9H095|DRC9_HUMAN	sp|Q9H095|DRC9_HUMAN Dynein regulatory complex protein 9 OS=Homo sapiens OX=9606 GN=IQCG PE=1 SV=1	1	76.8267	0.00521587	76.827	39.635	76.827
[truncated: 503 more columns]
